# Supplementary material for: Transient silencing of hypermutation preserves B cell affinity during clonal bursting
Source: Nature. 2025 Mar 19;641(8062):486–94. doi: 10.1038/s41586-025-08687-8 (PMC12058519; doi:10.1038/s41586-025-08687-8)
Supplement: Supplementary file 3 — Brainbow and lineage parameters for individual GCs (shown in Fig. 1c and Extended Data Fig. 1b), used in simulations of clonal-burst birth–death processes presented in Fig. 1c-f and Extended Data Fig. 2. [file 41586_2025_8687_MOESM3_ESM.xlsx]

## Sheet: Sheet1
ID	Fig 1c/ED1b ID	# in bursting node	# desc of bursting node	# total in burst	# total GC seq	% in bursting node	95%CI lower	95%CI upper	BB(DZ) density	Color dominance flow	NDS	Normalization factor 2K cells	Norm burst	95%CI lower	95%CI upper	Norm desc	# divisions	Days post-immunization	Days post-tamoxifen		Column key (parameters in bold are used in simulations)
C_GC3_2	i	31	42	73	78	42.4658	30.97	54.59	1.00659	0.652919	0.657219	25.8099	800.107	583.513	1028.54	1084.02	9.64405	17	10		A	Original GC ID
C_GC5_3	ii	15	15	30	44	50	31.3	68.7	0.907424	0.755814	0.685844	41.2465	618.698	387.305	850.091	618.698	9.27309	21	14		B	GC ID in Fig 1b. and ED Fig. 1c.
M3R-S6: CY	iii	17	12	29	45	58.6207	38.94	76.48	0.800335	0.716937	0.57379	35.5704	604.698	401.683	788.924	426.845	9.24007	17	12		C	# of identical sequences in the bursting (parental) node
M8-5.2:3_1 RY	iv	13	55	68	89	19.1176	10.59	30.47	0.920926	0.78	0.718322	20.695	269.035	149.029	428.792	1138.22	8.07165	21	14		D	# of descendants of the bursting (parental) node
M8-4.1:2_1 Y	v	17	49	66	90	25.7576	15.78	38.01	0.797423	0.79	0.629964	17.7205	301.249	184.556	444.548	868.305	8.23481	21	14		E	Total # of cells in burst (C+D)
M1L_-S51:Y	vi	13	41	54	68	24.0741	13.49	37.64	0.762635	0.858333	0.654595	22.4304	291.596	163.397	455.912	919.648	8.18783	17	12		F	Total # of cells sequenced in GC (includes non clone members)
M4L-S22: G	vii	32	36	68	71	47.0588	34.83	59.55	0.690466	0.746753	0.515608	19.4498	622.392	460.656	787.599	700.191	9.28168	17	12		G	% of cells with parental sequence within burst
M1L-S21: C	viii	10	24	34	90	29.4118	15.1	47.48	0.821482	0.634483	0.521216	18.2551	182.551	93.7219	294.697	438.124	7.51216	17	12		H	95% confidence interval of (G), lower bound
M7L-S22: R	ix	10	32	42	77	23.8095	12.05	39.45	0.707728	0.718182	0.508277	18.3825	183.825	93.0341	304.58	588.242	7.52219	17	12		I	95% confidence interval of (G),upper bound
M9-6.1:4_1 R	x	13	40	53	82	24.5283	13.75	38.28	0.95091	0.83	0.789255	23.1929	301.508	169.018	470.547	927.717	8.23605	21	14		J	Density of brainbow colored cells in DZ (microscopy)
M2L-S7:Y	xi	5	33	38	56	13.1579	4.41	28.09	0.76495	0.754274	0.576982	27.3197	136.598	45.7823	291.615	901.549	7.0938	17	12		K	Color dominance (% most frequent color, measured by flow cytometry)
M3L-S21: C	xii	11	37	48	57	22.9167	12.03	37.31	0.794632	0.836364	0.664601	27.8818	306.7	161.001	499.33	1031.63	8.26068	17	12		L	Normalized Dominance score (G*H)
																					M	Normalization factor used to extrapolate numbers to a 2,000 cell GC (2000*G/F)
																					N	Extrapolated number of identical cells in burst assuming 2,000 cell GC (C*J)
																					O	95% confidence interval of (N), lower bound ((N/G)*H)
																					P	95% confidence interval of (N),upper bound ((N/G)*I)
																					Q	Extrapolated number of burst (parental) node descendents assuming 2,000 cell GC (D*J)
																					R	Estimated number of divisions, assuming no loss of cells (Log2(K))
																					S	Sampling day post-immunization
																					T	Sampling day post-tamoxifen

## Sheet: DZ density
ID	AI_ID	# in bursting node	Experiment	File	Area	Counts	DZ density	Figure 1
RY_GC6_1	1	12	20230410 BB timecourse/Day 17	S6	3.61	308	0.853186
C_GC3_2	2	31	20230410 BB timecourse/Day 17	GC_03	26624.7	268	1.00659	1
Y_GC4_2	4	6
G_GC2_1	5	2
C_GC5_3	6	15	20230410 BB timecourse/Day 21	GC_02	17081.3	155	0.907424	2
CR_GC5_1	7	5
Tas_4_LN1_GC1		6
Tas_4_LN2_GC1		17
Tas_S9_LN3_GC1		8
L1-3.1:15_12 R	3	15
M8-5.2:3_1 RY	8	13		GC5-2	8904.08	82	0.920926	4
M8-4.1:2_1 Y	9	17		GC4-1	20190	161	0.797423	3
M9-6.1:4_1 R	10	13		GC6-1	16405.3	156	0.95091	5
M7-6.1:12_1 G	11	3
