# Supplementary material for: Transient silencing of hypermutation preserves B cell affinity during clonal bursting
Source: Nature. 2025 Mar 19;641(8062):486–94. doi: 10.1038/s41586-025-08687-8 (PMC12058519; doi:10.1038/s41586-025-08687-8)
Supplement: Supplementary file 4 — Plate-based Ig sequencing results for Fig. 1 and Extended Data Figs. 1 and 3c–e. [file 41586_2025_8687_MOESM4_ESM.xlsx]

## Sheet: Fig 1b
Sequence ID	GC ID	IMGT: V-GENE and allele	IMGT: J-GENE and allele	IMGT: D-GENE and allele	Sequence
juhee1A01P01	i	HV1-58*01 F	HJ4*01 F	HD1-1*01 F	agctgagctggtgaggcctgggtcctcagtgaagatgtcctgcaagacttctggatatacattcacaagctacggtataaactgggtgaagcagaggcctggacagggcctggaatggattggatatatttttgttggaaatggttatactgagtacaatgagaaattcaaggacaaggccacactgacttcagacacatcctccagcacagcctacatgcagctcagcagcctgacatctgaggactctgcaatctatttctgtgcaagaagggattactacggtagtgactatgctatggactactggggtcaaggaacctcagtcaccgtctcctcagccaaaacgacacccccatctgtctatccactggcccctggatctgctgcccaaactaa…
juhee1A03P01	i	HV1-58*01 F	HJ4*01 F	HD1-1*01 F	agctgagctggtgaggcctgggtcctcagtgaagatgtcctgcaagacttctggatatacattcacaagctacggtttaaactgggtgaagcagaggcctggacagggcctggaatggattggatatatttttgttggaaatggttatactgagtacaatgagaaattcaagggcaaggccacactgacttcagacacatcctccagcacagcctacatgcagctcagcagcctgacatctgaggactctgcaatctatttctgtgcaagaagggattactacggtagtgactatgctatggactactggggtcaaggaacctcagtcaccgtctcctcagccaaaacgacacccccatctgtctatccactggcccctggatctgctgcccaaactaa…
juhee1A04P01	i	HV1-58*01 F	HJ4*01 F	HD1-1*01 F	agctgagctggtgaggcctgggtcctcagtgaagatgtcctgcaagacttctggatatacattcacaagctacggtataaactgggtgaagcagaggcctggacagggcctggaatggattggatatatttttgttggaaatggttatactgagtacaatgagaaattcaagggcaaggccacactgacttcagacacatcctccagcacagcctacatgcagctcagcagcctgacatctgaggactctgcaatctatttctgtgcaagaagggattactacggtagtgactatgctatggactactggggtcaaggaacctcagtcaccgtctcctcagccaaaacgacacccccatctgtctatccactggcccctggatctgctgcccaaactaa…
juhee1A05P01	i	HV1-58*01 F	HJ4*01 F	HD1-1*01 F	agctgagctggtgaggcctgggtcctcagtgaagatgtcctgcaagacttctggatatacattcacaagctacggtataaactgggtgaagcagaggcctggacagggcctggaatggattggatatatttttgttggaaatggttatactgagtacaatgagaaattcaagggcaaggccacactgacttcagacacatcctccagcacagcctacatgcagctcagcagcctgacatctgaggactctgcaatctatttctgtgcaagaagggattactacggtagtgactatgctatggactactggggtcaaggaacctcagtcaccgtctcctcagccaaaacgacacccccatctgtctatccactggcccctggatctgctgcccaaactaa…
juhee1A06P01	i	HV1-58*01 F	HJ4*01 F	HD1-1*01 F	agctgagctggtgaggcctgggtcctcagtgaagatgtcctgcaagacttctggatatacattcacaacctacggtataaactgggtgaagcagaggcctggacagggcctggaatggattggatatatttttgttgtaaatggttatactgagtacaatgagaaattcaagggcaaggccacactgacttcagacacatcctccagcacagcctacatgcagctcagcagcctgacatctgaggactctgcaatctatttctgtgcaagaagggattactacggtagtgactatgctatggactactggggtcaaggaacctcagtcaccgtctcctcagccaaaacgacacccccatctgtctatccactggcccctggatctgctgcccaaactaa…
juhee1A07P01	i	HV1-58*01 F	HJ4*01 F	HD1-1*01 F	agctgagctggtgaggcctgggtcctcagtgaagatgtcctgcaagacttctggatatacattcacaaactacggtataaactgggtgaagcagaggcctggacagggcctggaatggattggatatatttttgttggaaatggttatactgagttcaatgagaaattcaagggcaaggccacactgacttcagacacatcctccagcacagtctacatgcagctcagcagcctgacatctgaggactctgcaatctatttctgtgcaagaagggattactacggtagtgactatgctatggactactggggtcaaggaacctcagtcaccgtctcctcagccaaaacgacacccccatctgtctatccactggcccctggatctgctgcccaaactaa…
juhee1A08P01	i	HV1-58*01 F	HJ4*01 F	HD1-1*01 F	agctgagctggtgaggcctgggtcctcagtgaagatgtcctgcaagacttctggatatacattcacaagctacggtatgaactgggtgaagcagaggcctggacagggcctggaatggattggatatatttttgttggaaatggttatactgagtacaatgagaaattcaagggcaaggccacactgacttcagacacatcctccagcacagcctacatgcagctcagcagcctgacatctgaggactctgcaatctatttctgtgcaagaagggattactacggtagtgactatgctatggactactggggtcaaggtacctcagtcaccgtctcctcagccaaaacgacacccccatctgtctatccactggcccctggatctgctgcccaaactaa…
juhee1A10P01	i	HV1-58*01 F	HJ4*01 F	HD1-1*01 F	agctgagctggtgaggcctgggtcctcagtgaagatgtcctgcaagacttctggatatacattcacaagctacggtataaactgggtgaagcagaggcctggacagggcctggaatggattggatatatttttgttggaaatggttatactgagtacaatgagaaattcaagggcaaggccacactgacttcagacacatcctccagcacagcctacatgcaactcagcagcctgacatctgaggactctgcaatctatttctgtgcaagaagggattactacggtagtgactatgctatggactactggggtcaaggaacctcagtcaccgtctcctcagccaaaacgacacccccatctgtctatccactggcccctggatctgctgcccaaactaa…
juhee1A11P01	i	HV1-58*01 F	HJ4*01 F	HD1-1*01 F	agctgagctggtgaggcctgggtcctcagtgaagatgtcctgcaagacttctggatatacattcacaagctacggtataaactgggtgaagcagaggcctggacagggcctggaatggattggatatatttttgttggaaatggttatactgagtacaatgagaaattcaagggcaaggccacactgacttcagacacatcctccagcacagcctacatgcagctcagcagcctgacatctgaggactctgcaatctatttctgtgcaagaagggattactacggtagtgactatgctatggactactggggtcaaggaacctcagtcaccgtctcctcagccaaaacgacacccccatctgtctatccactggcccctggatctgctgcccaaactaa…
juhee1A12P01	i	HV1-58*01 F	HJ4*01 F	HD1-1*01 F	agctgaactgatgaggcctgggtcctcagtgaagatgtcctgcaagacttctggatatacattcacaagctacggtataaactgggtgaagcagaggcctggacagggcctggaatggattggatatatttttgttggaaatggttatactgagtacaatgagaaattcaagggcaaggccacactgacttcagacacattctccagcacagcctacatgcagctcagcagcctgacatctgaggactctgcaatctatttctgtgcaagaagggattactacggtagtgactatgctatggactactggggtcaaggaacctcagtcaccgtctcctcagccaaaacgacacccccatctgtctatccactggcccctggatctgctgcccaaactaa…
juhee1B03P01	i	HV1-58*01 F	HJ4*01 F	HD1-1*01 F	agctgagctggtgaggcctgggtcctcagtgaagatgtcctgcaagacttctggatatacattcacaagctacggtataaactgggtgaagcagaggcctggacagggcctggaatggattggatatatttttgttggaaatggttatactgagtacaatgagaaattcaagggcaaggccacactgacttcagacacatcctccagcacagcctacatgcagctcagcagcctgacatctgaggactctgcaatctatttctgtgcaagaagggattactacggtagtgactatgctatggactactggggtcaaggaacctcagtcaccgtctcctcagccaaaacgacacccccatctgtctatccactggcccctggatctgctgcccaaactaa…
juhee1B06P01	i	HV1-58*01 F	HJ4*01 F	HD1-1*01 F	agctgagctggtgaggcctgggtcctcagtgaagatgtcctgcaagacttctggatatacattcacaagctacggtataagctgggtgaaccagaggcctggacagggcctggaatggattggatatatttttgttggaaatggttatactgagtacaatgagaaattcaagggcaaggccacactgacttcagacacatcctccagcacagcctacatgcagctcagcagcctgacatctgaggactctgcaatctatttctgtgcaagaagggattactacggtagtgactatgctatggactactggggtcaaggaacctcagtcaccgtctcctcagccaaaacgacacccccatctgtctatccactggcccctggatctgctgcccaaactaa…
juhee1B07P01	i	HV1-58*01 F	HJ4*01 F	HD1-1*01 F	agctgagctggtgaggcctgggtcctcagtgaagatgtcctgcaagacttctggatatacattcacaagctacggtataaactgggtgaagcagaggcctggacagggcctggaatggattggatatatttttgttggaaatggttatactgagtacaatgagaaattcaagggcaaggccacactgacttcagacacatcctccagcacagcctacatgcagctcagcagcctgacatctgaggactctgcaatctatttctgtacaagaagggattactacggtagtgactatgctatggactactggggtcaaggaacctcagtcaccgtctcctcagccaaaacgacacccccatctgtctatccactggcccctggatctgctgcccaaactaa…
juhee1B08P01	i	HV1-58*01 F	HJ4*01 F	HD1-1*01 F	agctgagctggtgaggcctgggtcctcagtgaagatgtcctgcaagacttctggatatacattcacaagctacggtataaactgggtgaagcagaggcctggacagggcctggaatggattggatatatttttgttggaaatgtttatactgagtacaatgagaaattcaagggcaaggccacactgacttcagacacatcctccagcacagcctacatgcagctcagcagcctgacatctgaggactctgcaatctatttctgtgcaagaagggattactacggtagtgactatgctatggactactggggtcaaggaacctcagtcaccgtctcctcagccaaaacgacacccccatctgtctatccactggcccctggatctgctgcccaaactaa…
juhee1B11P01	i	HV1-58*01 F	HJ4*01 F	HD1-1*01 F	agctgagctggtgaggcctgggtcctcagtgaagatgtcctgcaagacttctggatatacattcacaagctacggtataaactgggtgaagcagaggcctggacagggcctggaatggattggatatatttttgttggaaatggttatactgagtacaatgagaaattcaagggcaaggccacactgacttcagacacatcctccagcacagcctacatgcagctcagcagcctgacatctgaggactctgcaatctatttctgtgcaagaagggattactacggtagtgactattctatggactactggggtcaaggaacctcagtcaccgtctcctcagccaaaacgacacccccatctgtctatccactggcccctggatctgctgcccaaactaa…
juhee1B12P01	i	HV1-58*01 F	HJ4*01 F	HD1-1*01 F	agctgagctggtgaggcctgggtcctcagtgaagatgtcctgcaagacttctggatatacattcacaagctacggtataaactgggtgaagcagaggcctggacagggcctggaatggattggatatatttttgttggaaatggttatactgagtacaatgagaaattcaagggcaaggccacactgacttcagacacatcctccagcacagcctacatgcagctcagcagcctgacatctgaggactctgcaatctatttctgtgcaagaagggattactacggtagtgactatgctatggactactggggtcaaggaacctcagtcaccgtctcctcagccaaaacgacacccccatctgtctatccactggcccctggatctgctgcccaaactaa…
juhee1C02P01	i	HV1-58*01 F	HJ4*01 F	HD1-1*01 F	agctgagctggtgaggcctgggtcctcagtgaagatgtcctgcaagacttctggatatacattcacaagctacggtataaactgggtgaagcagaggcctggacagggcctggaatggatgggatatatttttgttggaaatggatatactgagtacaatgagaaattcaagggcaaggccacactgacttcagacacatcctccagcacagcctacatgcagctcagcagcctgacatctgaggactctgcaatctatttctgtgcaagaagggattactacggtagtgactatgctatggactactggggtcaaggaacctcagtcaccgtctcctcagccaaaacgacacccccatctgtctatccactggcccctggatctgctgcccaaactaa…
juhee1C05P01	i	HV1-58*01 F	HJ4*01 F	HD1-1*01 F	agctgagctggtgaggcctgggtcctcagtgaagatgtcctgcaagacttctggatatacattcacaagctacggtataaactgggtgaagcagaggcctggacagggcctggaatggattggatatatttttgttggaaatggttatactgagtacaatgagaaattcaagggcaaggccacactgacttcagacacatcctccaacacagcctacatgcagctcagcagcctgacatctgaggactctgcaatctatttctgtgcaagaagggattactacggtagtgactatgctatggactactggggtcaaggaacctcagtcaccgtctcctcagccaaaacgacacccccatctgtctatccactggcccctggatctgctgcccaaactaa…
juhee1C06P01	i	HV1-58*01 F	HJ4*01 F	HD1-1*01 F	agctgagctggtgaggcctgggtcctcagtgaagatgtcctgcaagacttctggatatacattcacaagctacggtataaactgggtgaagcagaggcctggacagggcctggaatggattggatatatttttgttggaaatgattatactgagtacaatgagaaattcaagggcaaggccacactgacttcagacacatcctccagcacagcctacatgcagctcagcagcctgacatctgaggactctgcaatctatttctgtgcaagaagggattactacggtagtgactatgctatggactactggggtcaaggaacctcagtcaccgtctcctcagccaaaacgacacccccatctgtctatccactggcccctggatctgctgcccaaactaa…
juhee1C07P01	i	HV1-58*01 F	HJ4*01 F	HD1-1*01 F	agctgagctggtgaggcctgggtcctcagtgaagatgtcctgcaagacttctggatatacattcacaagttacggtataaactgggtgaagcagaggcctggacagggcctggaatggattggatatatttttgttggaaatggttatactgaatacaatgagaaattcaagggcaaggccacactgacttcagacacatcctccagcacagtctacatgcagctcagcagcctgacatctgaggactctgcaatctatttctgtgcaagaagggattactacggtagtgattatgctatggactactggggtcaaggaacctcagtcaccgtctcctcagccaaaacgacacccccatctgtctatccactggcccctggatctgctgcccaaactaa…
juhee1C08P01	i	HV1-58*01 F	HJ4*01 F	HD1-1*01 F	agctgagctggtgaggcctgggtcctcagtgaagatgtcctgcaagacttctggatatacattcacaagctacggtataaactgggtgaagcagaggcctggacagggcctggaatggattggatatatttttgttggaaatggttatactgagtacaatgagaaattcaagggcaaggccacactgacttcagacacatcctccagcacagcctacatgcagctcagcagcctgacatctgaggactctgcaatctatttctgtgcaagaagggattactacggtagtgactatgctatggactactggggtcaaggaacctcagtcaccgtctcctcagccaaaacgacacccccatctgtctatccactggcccctggatctgctgcccaaactaa…
juhee1C09P01	i	HV1-58*01 F	HJ4*01 F	HD1-1*01 F	agctgagctggtgaggcctgggtcctcagtgaagatgtcctgcaagacttctggatatacattcacaagctacggtataaactgggtgaagcagaggcctggacagggcctggaatggattggatatatttttgttggaaatggttatactgagtacaatgagaaattcaagggcaaggccacaatgacttcagacacatcctccagcacagcctacatgcagctcagcagcctgacatctgaggactctgcaatctatttctgtgcaagaagggattactacggtagtgactatgctatggactactggggtcaaggaacctcagtcaccgtctcctcagccaaaacgacacccccatctgtctatccactggcccctggatctgctgcccaaactaa…
juhee1C11P01	i	HV1-58*01 F	HJ4*01 F	HD1-1*01 F	agctgagctggtgaggcctgggtcctcagtgaagatgtcctgtaagacttctggatatacattcacaagctacggtataaactgggtgaagcagaggcctggacagggcctggaatggattggaaatatttttgttggaaatggttatactgagtacaatgagaaattcaagggcaaggccacactgacttcagacacatcctccagctcagcctacatgcagctcagcagcctgacatctgaggactctgcaatctatttctgtgcaagaagggattactacggtagtgactatgctatggactactggggtcaaggaacctcagtcaccgtctcctcagccaaaacgacacccccatctgtctatccactggcccctggatctgctgcccaaactaa…
juhee1C12P01	i	HV1-58*01 F	HJ4*01 F	HD1-1*01 F	agctgagctggtgaggcctgggtcctcagtgaagatgtcctgcaagacttctggatatacattcacaagctacggtataaactgggtgaagcagaggcctggacagggcctggaatggattggatatatttttgttggaaatggttatagtgagtataatgagaaattcaagggcaaggccacactgacttcagacacatcctccagcacagcctacatgcagctcagcagcctgacatctgaggactctgcaatctatttctgtgcaagaagggattactacggtagtgactatgctatggactactggggtcaaggaacctcagtcaccgtctcctcagccaaaacgacacccccatctgtctatccactggcccctggatctgctgcccaaactaa…
juhee1D01P01	i	HV1-58*01 F	HJ4*01 F	HD1-1*01 F	agctgagctggtgaggcctgggtcctcagtgaagatgtcctgcaagacttctggatatacattcacaagctacggtataaactgggtgaagcagaggcctggacagggcctggaatggattggatatatttttgttggaaatggttatactgagtacaatgagaaattcaagggcaaggccacactgacttcagacacatcctccggcacagcctacatgcagctcagcagcctgacatctgaggactctgcaatctatttctgtgcaagaagggattactacggtagtgactatgctatggactactggggtcaaggaacctcagtcaccgtctcctcagccaaaacgacacccccatctgtctatccactggcccctggatctgctgcccaaactaa…
juhee1D03P01	i	HV1-58*01 F	HJ4*01 F	HD1-1*01 F	agctgagctggtgaggcctgggtcctcagtgaagatgtcctgcaagacttctggatatacattcacaagctacggtataaactgggtgaagcagaggcctggacagggcctggaatggattggatatatttttgttggaaatggttatactgagtacaatgagcaattcaagggcaaggccacactgacttcagacacatcctccagcacagcctacatgcacctcagcagcctgacatctgaggactctgcaatctatttctgtgcaagaagggattactacggtagtgactatgctatggactactggggtcaaggaacctcagtcaccgtctcctcagccaaaacgacacccccatctgtctatccactggcccctggatctgctgcccaaactaa…
juhee1D04P01	i	HV1-58*01 F	HJ4*01 F	HD1-1*01 F	agctgaactggtgaggcctgggtcctcagtgaagatgtcctgcaagacttctggatatacattcacaagctacggtctaaactgggtgaagcagaggcctggacagggcctggaatggattggatatatttttgttggaaatggttatactgagtataatgagaaattcaagggcaaggccacactgacttcagacacatcctccagcacagcctacatgcagctcagcagcctgacatctgaggactctgcaatctatttctgtgcaagaagggattactacggtagtgactatgctatggactactggggtcaaggaacctcagtcaccgtctcctcagccaaaacgacacccccatctgtctatccactggcccctggatctgctgcccaaactaa…
juhee1D05P01	i	HV1-58*01 F	HJ4*01 F	HD1-1*01 F	agctgagctggtgaggcctgggtcctcagtgaagatgtcctgcaagacttctggatatacattcacaagctacggtataaactgggtgaagcagaggcctggacagggcctggaatggattggatatatttttgttggaaatggttatactgaatacaatgagaaattcaagggcaaggccacactgacttcagacacatcctccagcacagcctacatgcagctcagcagcctgacatctgaggactctgcaatctatttctgtgcaagaagggattactacggtagtgactatgctatggactactggggtcaaggaacctcagtcaccgtctcctcagccaaaacgacacccccatctgtctatccactggcccctggatctgctgcccaaactaa…
juhee1D06P01	i	HV1-58*01 F	HJ4*01 F	HD1-1*01 F	agctgagctggtgaggcctgggtcctcagtgaagatgtcctgcaagacttctggatatacattcacaagctacggtataaactgggtgaagcagaggcctggacagggcctggaatggattggatatatttttgttggaaatggttatactgagtacaatgagaaattcaagggcaaggccacactgacttcagacacatcctccagcacagcctacatgcagctcagcagcctgacatctgaggactctgcaatctatttctgtgcaagaagggattactacggtagtgactatgctatggactactggggtcaaggaacctcagtcaccgtctcctcagccaaaacgacacccccatctgtctatccactggcccctggatctgctgcccaaactaa…
juhee1D07P01	i	HV1-58*01 F	HJ4*01 F	HD1-1*01 F	agctgagctggtgaggccggggtcctcagtgaagatgtcctgcaagacttctggatatacattcacaagctacggtataaactgggtgaagcagaggcctggacagggcctggaatggattggatatatttttgttggaaatggttatactgagtacaatgagaaatgcaagggcaaggccacactgacttcagacacatcctccagcacagcctacatgcagctcagcagcctgacatctgaggactctgcaatctatttctgtgcaagaagggattactacggtagtgactatgttatggactactggggtcaaggaacctcagtcatcgtctcctcagccaaaacgacacccccatctgtctatccactggcccctggatctgctgcccaaactaa…
juhee1D08P01	i	HV1-58*01 F	HJ4*01 F	HD1-1*01 F	agctgagctggtgaggcctgggtcctcagtgaagatgtcctgcgagacttctggatatacattcacaagctacggtataaactgggtgaaacagaggcctggacagggcctggaatggattggatatatttttgttggaaatggttatactgagtacaatgagaaattcaagggcaaggccacactgacttcagacacatcgtccagcacagcctacatgcagctcagcagcctgacatctgaggactctgcaatctatttctgtgcaagaagggattactacggtagtgactatgctatggactactggggtcaaggaacctcagtcaccgtctcctcagccaaaacgacacccccatctgtctatccactggcccctggatctgctgcccaaactaa…
juhee1D09P01	i	HV1-58*01 F	HJ4*01 F	HD1-1*01 F	agctgagctggtgaggcctgggtcctcagtgaagatgtcctgcaagacttctggatatacattcacaagctacggtataaactgggtgaagcagaggcctggacagggcctggaatggattggatatatttttgttggaaatggttatactgagtacaatgagaaattcaagggcaaggccacactgacttcagacacatcctccagcacagcctacatgcagctcagcagcctgacatctgaggactctgcaatctatttctgtgcaagaagggattactacggtggtgactatgctatggactactggggtcaaggaacctcagtcaccgtctcctcagccaaaacgacacccccatctgtctatccactggcccctggatctgctgcccaaactaa…
juhee1D10P01	i	HV1-58*01 F	HJ4*01 F	HD1-1*01 F	agctgagctggtgaggcctgggtcctcagtgaagatgtcctgcaagacttctggatatacattcacaagctacggtataaactgggtgaagcagaggcctggacagggcctggaatggattggatatatttttgttggaaatggttatactgagtacaatgagaaattcaagggcaaggccacactgacttcagacacatcctccagcacagcctacatgcagctcagcagcctgacatctgaggactctgcaatctatttctgtgcaagaagggattactacggtagtgactatgctatggactactggggtcaaggaacctcagtcaccgtctcctcagccaaaacgacacccccatctgtctatccactggcccctggatctgctgcccaaactaa…
juhee1D11P01	i	HV1-58*01 F	HJ4*01 F	HD1-1*01 F	agctgagctggtgaggcctgggtcctcagtgaagatgtcctgcaagacttctggatatacattcacaagctacggtataaactgggtgaagcagaggcctggacagggcctggaatggattggatatatttttgttggaaatggttatactgagtacaatgagaaattcaagggcaaggccacactgacttcagacacatcctccagcacagcctacatgcagctcagcagcctgacatctgaggactctgcaatctatttctgtgcaagaagggattactacggtagtgactatgctatggactactggggtcaaggaacctcagtcaccgtctcctcagccaaaacgacacccccatctgtctatccactggcccctggatctgctgcccaaactaa…
juhee1D12P01	i	HV1-58*01 F	HJ4*01 F	HD1-1*01 F	agctgagctggtgaggcctgggtcctcagtgaagatgtcctgcaagacttctggatatacattcacaagctacggtataaactgggtgaagcagaggcctggacagggcctggaatggattggatatatttttgttggaaatgcttatactgagtacaatgagaaattcaagggcaaggccacactgacttcagacacatcctccagcacagcctacatgcagctcagcagcctgacatctgaggactctgcaatctatttctgtgcaagaagggattactacggtagtgactatgctatggactactggggtcaaggaacctcagtcaccgtctcctcagccaaaacgacacccccatctgtctatccactggcccctggatctgctgcccaaactaa…
juhee1E01P01	i	HV1-58*01 F	HJ4*01 F	HD1-1*01 F	agctgagctggtgaggcctgggtcctcagtgaagatgtcctgcaagacttctggatatacattcacaagctacggtataaactgggtgaagcagaggcctggacagggcctggaatggattggatatatttttgttggaaatggttatactgagtacaatgagaaattcaagggcaaggccacactgacttcagacacatcctccagcacagcctacatgcagctcagcagcctgacatctgaggactctgcaatctatttctgtgcaagaagggattactacggtagtgactatgctatggactactggggtcaaggaacctcagtcaccgtctcctcagccaaaacgacacccccatctgtctatccactggcccctggatctgctgcccaaactaa…
juhee1E02P01	i	HV1-58*01 F	HJ4*01 F	HD1-1*01 F	agctgagctggtgaggcctgggtcctcagtgaagatgtcctgcaagacttctggatatacattcacaagctacggtataaactgggtgaagcagaggcctggacagggcctggaatggattggatatatttttgttggaaatggttatactgagtacaatgagaaattcaagggcaaggccacactgacttcagacacatcctccagcacagcctacatgcagctcagcagcctgacatctgaggactctgcaatctatttctgtgcaagaagggattactacggtagtgactatgctatggactactggggtcaaggaacctcagtcaccgtctcctcagccaaaacgacacccccatctgtctatccactggcccctggatctgctgcccaaactaa…
juhee1E03P01	i	HV1-58*01 F	HJ4*01 F	HD1-1*01 F	agctgagctggtgaggcctgggtcctcagtgaagatgtcctgcaagacttctggatatacattcacaagctacggtataaactgggtgaagcagaggcctggacagggcctggaatggattggatatatttttgttggaaatggttatactgagtacaatgagaaattcaagggcaaggccacactgacttcagacacatcctccagcacagcctacatgcagctcagcagcctgacatctgaggactctgcaatctatttctgtgcaagaagggattactacggtagtgactatggtatggactactggggtcaaggaacctcagtcaccgtctcctcagccaaaacgacacccccatctgtctatccactggcccctggatctgctgcccaaactaa…
juhee1E04P01	i	HV1-58*01 F	HJ4*01 F	HD1-1*01 F	agctgagctggtgaggcctgggtcctcagtgaagatgtcctgcaagacttctggatatacattcacaagctacggtataaactgggtgaagcagaggcctggacagggcctggaatggattggatatatttttgttggaaataattatactgagtacaatgagaaattcaagggcaaggccacactgacttcagacacatcctccagcacagcctacatgcagctcagcagcctgacatctgaggactctgcaatctatttctgtgcaagaagggattactacggtagtgactatgctatggactactggggtcaaggaacctcagtcaccgtctcctcagccaaaacgacacccccatctgtctatccactggcccctggatctgctgcccaaactaa…
juhee1E05P01	i	HV1-58*01 F	HJ4*01 F	HD1-1*01 F	agctgagctggtgaggcctgggtcctcagtgaagatgtcctgcaagacttctggatatacattcacaagctacggtataaactgggtgaagcagaggcctggacagggcctggaatggattggatatatttttgttggaaatggttatactgagtacaatgagaaattcaagggcaaggccacactgacttcagacacatcctccagcacagcctacatgcagctcagcagcctgacatctgaggactctgcaatctatttctgtgcaagaagggattactacggtagtgactatgctatggactactggggtcaaggaacctcagtcaccgtctcctcagccaaaacgacacccccatctgtctatccactggcccctggatctgctgcccaaactaa…
juhee1E06P01	i	HV1-58*01 F	HJ4*01 F	HD1-1*01 F	agctgagctggtgaggcctgggtcctcagtgaagatgtcctgcaagacttctggatatacattcacaagctacggtataaactgggtgaagcagaggcctggacagggcctggaatggattggatatatttttgttggaaatggttatactgagtacaatgagaaattcaagggcaaggccacactgacttcagacacatcctccagcacagcctacatgcagctcagcagcctgacatctgaggactctgcaatctatttctgtgcaagaagggattactacggtagtgactatgctatggactactggggtcaaggaacctcagtcaccgtctcctcagccaaaacgacacccccatctgtctatccactggcccctggatctgctgcccaaactaa…
juhee1E07P01	i	HV1-58*01 F	HJ4*01 F	HD1-1*01 F	agctgagctggtgaggcctgggtcctcagtgaagatgtcctgcaagacttctcgatatacattcacaagctacggtataaactgggtgaagcagaggcctggacagggcctggaatggattggatatatttttcttggaaatggttatactgagtacaatgagaaattcaagggcaaggccacactgacttcagacacatcctccagcacagcctacatgcagctcagcagcctgacatctgaggactctgcaatctatttctgtgcaagaagggattactacggtagtgactatgctatggactactggggtcaaggaacctcagtcaccgtctcctcagccaaaacgacacccccatctgtctatccactggcccctggatctgctgcccaaactaa…
juhee1E08P01	i	HV1-58*01 F	HJ4*01 F	HD1-1*01 F	agctgagctggtgaggcctgggtcctcagtgaagatgtcctgcaagacttctggatatacattcacaaactacggtataaactgggtgaagcagaggcctggacagggcctggaatggattggatatatttttgttggagatggttatactgagtacaatgagaaattcaagggcaaggccacactgacttcagacacatcctccagcacagcctacatgcagctcagcagcctgacatctgaggactctgcaatctatttctgtgcaagaagggattactacggtagtgactatgctatggactactggggtcagggaacctcagtcaccgtctcctcagccaaaacgacacccccatctgtctatccactggcccctggatctgctgcccaaactaa…
juhee1E09P01	i	HV1-58*01 F	HJ4*01 F	HD1-1*01 F	agctgagctggtgaggcctgggtcctcagtgaagatgtcctgcaagacttctggatatacattcacaagctacggtataaactgggtgaagcagaggcctggacagggcctggaatggattggatatatttttgttggaaatggttatactgagtacattgagaaattcaagggcaaggccacactgacttcagacacatcctccagcacagcctacatgcagctcagcagcctgacatctgaggactctgcaatctatttctgttcaagaagggattactacggtagtgactatgctatggactactggggtcaaggaacctcagtcaccgtctcctcagccaaaacgacacccccatctgtctatccactggcccctggatctgctgcccaaactaa…
juhee1E10P01	i	HV1-58*01 F	HJ4*01 F	HD1-1*01 F	agctgagctggtgaggcctgggtcctcagtgaagatgtcctgcaagacttctggatatacattcacaagctacggtataaactgggtgaagcagaggcctggacagggcctggaatggattggatatatttttgttggaaatggttatactgagtacaatgagaaattcaagggcaaggccacactgacttcagacacatcctccagcacagcctacatgcagctcagcagcctgacatctgaggactctgcaatctatttctgtgcaagaagggattactacggtagtgactatgctatggactactggggtcaaggaacctcagtcaccgtctcctcagccaaaacgacacccccatctgtctatccactggcccctggatctgctgcccaaactaa…
juhee1E11P01	i	HV1-58*01 F	HJ4*01 F	HD1-1*01 F	agctgagctggtgaggcctgggtcctcagtgaagatgtcctgcaagacttctggatatacattcacaagctacggtataaactgggtgaagcagaggcctggacagggcctggaatggattggatatatttttgttggaaatggttatactgagtacaatgagaaattcaagggcaaggccacactgacttcagacacatcctccagcacagcctacatgcagctcagcagcctgacatctgaggactctgcaatctatttctgtgcaagaagggattactacggtagtgactatgctatggactactggggtcaaggaacctcagtcaccgtctcctcagccaaaacgacacccccatctgtctatccactggcccctggatctgctgcccaaactaa…
juhee1E12P01	i	HV1-58*01 F	HJ4*01 F	HD1-1*01 F	agctgagctggtgaggcctgggtcctcagtgaagatgtcctgcaagacttctggatatacattcacaagctacggtataaactgggtgaagcagaggcctggacagggcctggaatggattggatatatttttgttggaaatgaatatactgaatacaatgagaaattcaagggcaaggccacactgacttcagacacatcctccagcacagcctacatgcagctcagcagcctgacatctgaggactctgcaatctatttctgtgcaagaagggattactacggtagtgactatgctatggactactggggtcaaggaacctcagtcaccgtctcctcagccaaaacgacacccccatctgtctatccactggcccctggatctgctgcccaaactaa…
juhee1F03P01	i	HV1-58*01 F	HJ4*01 F	HD1-1*01 F	agctgagctggtgaggcctgggtcctcagtgaagatgtcctgcaagacttctggatatacattcacaagctacggtataaactgggtgaagcagaggcctggacagggcctggaatggattggatatatttttgttggaaatggttatactgagtacaatgagaaattcaagggcaaggccacactgacttcagacacatcctccagcacagcctacatgcagctcagcagcctgacatctgaggactctgcaatctatttctgtgcaagaagggattactacggtagtgactatactatggactactggggtcaaggaacctcagtcaccgtctcctcagccaaaacgacacccccatctgtctatccactggcccctggatctgctgcccaaactaa…
juhee1F04P01	i	HV1-58*01 F	HJ4*01 F	HD1-1*01 F	agctgagctggtgaggcctgggtcctcagtgaagatgtcctgcaagacttctggatttacattcacaagctacggtataaactgggtgaagcagaggcctggacagggcctggaatggattggatatatttttgttggaaatggttatactgagtacaatgagaaattcaagggcaaggccacactgacttcagacacatcctccagcacagcctacatgcagctcagcagcctgacatctgaggactctgcaatctatttctgtgcaagaagggattactacggtagtgactatgctatggactactggggtcaaggaacctcagtcaccgtctcctcagccaaaacgacacccccatctgtctatccactggcccctggatctgctgcccaaactaa…
juhee1F05P01	i	HV1-58*01 F	HJ4*01 F	HD1-1*01 F	agctgagctggtgaggcctgggtcctcagtgaagatgtcctgcaagacttctggatatacattcacaagctacggtataaactgggtgaagcagaggcctggacagggcctggaatggattggatatatttttgttggaaatggttatactgagttcaatgagaaattcaagggcaaggccacactgacttcagacacatcctccaccacagcctacatgcagctcagcagcctgacatctgaggactctgcaatctatttctgtgcaagaagggattactacggtagtgactatgctatggactactggggtcaaggaacctcagtcaccgtctcctcagccaaaacgacacccccatctgtctatccactggcccctggatctgctgcccaaactaa…
juhee1F07P01	i	HV1-58*01 F	HJ4*01 F	HD1-1*01 F	agctgagctggtgaggcctgggtcctcagtgaagatgtcctgcaagacttctggatatacattcacaagctacggtataaactgggtgaagcagaggcctggacagggcctggaatggattggatatatttttgttggaaatggttatactgagtacaatgagaaattcaagggcaaggccacactgacttcagacacatcctccagcacagcctacatgcagctcagcagcctgacatctgaggactctgcaatctatttctgtgcaagaagggattactacggtagtgactatgctatggactactggggtcaaggaacctcagtcaccgtctcctcagccaaaacgacacccccatctgtctatccactggcccctggatctgctgcccaaactaa…
juhee1F08P01	i	HV1-58*01 F	HJ4*01 F	HD1-1*01 F	agctgagctggtgaggcctggctcctcagtgaagatgtcctgcaagacttctggatatacattcacaagctacggtataaactgggtgaagcagaggcctggacagggcctggaatggattggatatatttttgttggaaatggttatactgaatacaatgagaaattcaagggcaaggccacactgacttcagacacatcctccagctcagcctacatgcagctcagcagcctgacatctgaggactctgcaatctatttctgtgcaagaagggattactacggtagtgactatgctatggactactggggtcaaggaacctcagtcaccgtctcctcagccaaaacgacacccccatctgtctatccactggcccctggatctgctgcccaaactaa…
juhee1F09P01	i	HV1-58*01 F	HJ4*01 F	HD1-1*01 F	agctgagctggtgaggcctgggtcctcagtgaagatgtcctgcaagacttctggatatacattcacaagctacggtataaactgggtgaagcagaggcctggacagggcctggaatggattggatatatttttgttggaaatggttatactgagtacaatgagaaattcaagggcaaggccacactgacttcagacacatcctccagcacagcctacatgcagctcagcagcctgacatctgaggactctgcaatctatttctgtgcaagaagggattactacggtagtgactatgctatggactactggggtcaaggaacctcagtcaccgtctcctcagccaaaacgacacccccatctgtctatccactggcccctggatctgctgcccaaactaa…
juhee1F10P01	i	HV1-58*01 F	HJ4*01 F	HD1-1*01 F	agctgagctggtgaggcctgggtcctcagtgaagatgtcctgcaagacttctggatatacattcacaagctacggtttaaactgggtgaaacagaggcctggacagggcctggaatggattggatatatttttgttggaaatggttatactgagtacaatgagaaattcaagggcaaggccacactgacttcagacacatcctccagcacagcctacatgcagctcagcagcctgacatctgaggactctgcaatctatttctgtgctaggagggattactacggtagtgactatgctatggactactggggtcaaggaacctcagtcaccgtctcctcagccaaaacgacacccccatctgtctatccactggcccctggatctgctgcccaaactaa…
juhee1F12P01	i	HV1-58*01 F	HJ4*01 F	HD1-1*01 F	agctgagctggtgaggcctgggtcctcagtgaagatgtcctgcaagacttctggatatacattcacaagttacggtataaactgggtgaagcagaggcctggacagggcctggaatggattggatatatttttgttggaaatggttatactgagtacaatgagaaattcaagggcaaggccacactgacttcagacacatcctccagcacagcctacatgcagctcagcagcctgacatctgaggactctgcaatctatttctgtgcaagaagggattactacggtagtgactatgctatggactactggggtcaaggaacctcagtcaccgtctcctcagccaaaacgacacccccatctgtctatccactggcccctggatctgctgcccaaactaa…
juhee1G01P01	i	HV1-58*01 F	HJ4*01 F	HD1-1*01 F	agctgagctggtgaggcctgggtcctcagtgaagatgtcctgcaagacttctggatatacattcacaagctacggtataaactgggtgaagcagaggcctggacagggcctggaatggattggatatatttttgttggaaatggttatactgagtacaatgagaaattcaagggcaaggccacactgacttcagacacatcctccagcacagcctacatgcagctcagcagcctgacatctgaggactctgcaatctatttctgtgcaagaagggattactacggtagtgactatgctatggactactggggtcaaggaacctcagtcaccgtctcctcagccaaaacgacacccccatctgtctatccactggcccctggatctgctgcccaaactaa…
juhee1G02P01	i	HV1-58*01 F	HJ4*01 F	HD1-1*01 F	agctgagctggtgaggcctgggtcctcagtgaagatgtcctgcaagacttctggatatacattcacaagctacggtataaactgggtgaggcagaggcctggacagggcctggaatggattggatatatttttgttggaaatggttatactgagtacaatgagaaattcaagggcaaggccacactgacttcagacacatcctccagcacagcctacatgcagctcagcagcctgacatctgaggactctgcaatctatttctgtgcaagaagggattactacggtagtgactatgctatggactactggggtcaaggaacctcagtcaccgtctcctcagccaaaacgacacccccatctgtctatccactggcccctggatctgctgcccaaactaa…
juhee1G03P01	i	HV1-58*01 F	HJ4*01 F	HD1-1*01 F	agctgagctggtgaggcctgggtcctcagtgaagatgtcctgcaagacttctggatatacattcacaagctacggtataaactgggtgaaacagaggcctggacagggcctggaatggattggatatatttttgttggaaatggttatactgagtacaatgagaaattcaagggcaaggccacactgacttcagacacatcctccagcacagcctacatgcagctcagcagcctgacatctgaggactctgcaatctatttctgtgcaagaagggattactacggtagtgactatgctatggactactggggtcaaggaacctcagtcaccgtctcctcagccaaaacgacacccccatctgtctatccactggcccctggatctgctgcccaaactaa…
juhee1G04P01	i	HV1-58*01 F	HJ4*01 F	HD1-1*01 F	agctgagctggtgaggcctgggtcctcagtgaagatgtcctgcaagacttctggatatacattcacaagctacggtataaactgggtgaagcagaggcctggacagggcctggaatggattggatatatttttgttggaaatggttatactgagtacaatgagaaattcaagggcaaggccacactgacttcagacacatcctccagcacagcctacatgcagctcagcagcctgacatctgaggactctgcaatctatttctgtgcaagaagggattactacggtagtgactatgctatggactactggggtcaaggtacctcagtcaccgtctcctcagccaaaacgacacccccatctgtctatccactggcccctggatctgctgcccaaactaa…
juhee1G05P01	i	HV1-58*01 F	HJ4*01 F	HD1-1*01 F	agctgagctggtgaggcctgggtcctcagtgaagatgtcctgcaagacttctggatatacattcacaagctacggtataaactgggtgaagcagaggcctggacagggcctggaatggattggatatatttttgttggaaatggttatactgaatacaatgagaaattcaagggcaaggccacactgacttcagacacatcctccagcacagcctacatgcagctcagcagcctgacatctgaggactctgcaatctatttctgtgcaagaagggattactacggttgtgactatgctatggactactggggtcaaggaacctcagtcaccgtctcctcagccaaaacgacacccccatctgtctatccactggcccctggatctgctgcccaaactaa…
juhee1G07P01	i	HV1-58*01 F	HJ4*01 F	HD1-1*01 F	agctgagctggtgaggcctgggtcctcagtgaagatgtcctgcaagacttctggatatacattcacaagctacggtataaactgggtgaagcagaggcctggacagggcctggaatggattggatatatttttgttggaaatggttatactgagtacaatgagaaattcaagggcaaggccacactgacttcagacacatcctccagcacagcctacatgcagctcagcagcctgacatctgaggactctgcaatctatttctgtgcaagaagggattactacggtagtgactatgctatggacttctggggtcaaggaacctcagtcaccgtctcctcagccaaaacgacacccccatctgtctatccactggcccctggatctgctgcccaaactaa…
juhee1G08P01	i	HV1-58*01 F	HJ4*01 F	HD1-1*01 F	agctgagctggtgaggcctgggtcctcagtgaagatgtcctgcaagacttctggatatacattcacaagctacggtataaactgggtgaggcagaggcctggacagggcctggaatggattggatatatttttgttggaaatggttatactgagtacaatgagaaattcaagggcaaggccacactgacttcagacacatcctccagcacagcctacatgcagctcagcagcctgacatctggggactctgcaatctatttctgtgcaagaagggattactgcggtagtgactatgctatggactactggggtcaaggaacctcagtcaccgtctcctcagccaaaacgacacccccatctgtctatccactggcccctggatctgctgcccaaactaa…
juhee1G09P01	i	HV1-58*01 F	HJ4*01 F	HD1-1*01 F	agctgagctggtgaggcctgggtcctcagtgaagatgtcctgcaagacttctggatatacattcacaagctacggtataaactgggtgaagcagaggcctggacagggcctggaatggattggatatatttttgttggaaatggttatactgagtacaatgagaaattcaagggcaaggccacactgacttcagacacatcctccagcacagcctacatgcaactcagcagcctgacatctgaggactctgcaatctatttctgtgcaagaagggattactacggtagtgactatgctatggactactggggtcaaggaacctcagtcaccgtctcctcagccaaaacgacacccccatctgtctatccactggcccctggatctgctgcccaaactaa…
juhee1G10P01	i	HV1-58*01 F	HJ4*01 F	HD1-1*01 F	agctgagctggtgaggcctgggtcctcagtgaagatgtcctgcaagacttctggatatacattcacaagctacggtataaactgggtgaagcagaggcctggacagggcctggaatggattggatatatttttgttggaaatggttatactgagtacaatgagaaattcaagggcaaggccacactgacttcagacacatcctccagcacagcctacatgcagctcagcagcctgacatctgaggactctgcaatctatttctgtgcaagaagggattactacggtagtgactatgctatggactactggggtcaaggaacctcagtcaccgtctcctcagccaaaacgacacccccatctgtctatccactggcccctggatctgctgcccaaactaa…
juhee1G12P01	i	HV1-58*01 F	HJ4*01 F	HD1-1*01 F	agctgagctggtgaggcctgggtcctcagtgaagatgtcctgcaagacttctggatatacattcacaagctacggtataaactgggtgaagcagaggcctggacagggcctggaatggattggatatatttttgttggaaatggttatactgagtacaatgagaaattcaagggcaaggccacactgacttcagacacatcctccagcacagcctacatgcagctcagcagcctgacatctgaggactctgcaatctatttctgtgcaagaagggattactacggtagtgactatgctatggactactggggtcaaggaacctcagtcaccgtctcctcagccaaaacgacacccccatctgtctatccactggcccctggatctgctgcccaaactaa…
juhee1H03P01	i	HV1-58*01 F	HJ4*01 F	HD1-1*01 F	agctgagctggtgaggcctgggtcctcagtgaagatgtcctgcaagacttctggatatacattcacaagctacggtataaactgggtgaagcagaggcctggacagggcctggaatggattggatatatttttgttggaaatggttatactgagtacaatgagaaattcaagggcaaggccacactgacttcagacacatcctccagcacagcctacatgcagctcagcagcctgacatctgaggactctgcaatctatttctgtgcaagaagggattactacggtagtgactatgctatggactactggggtcaaggaacctcagtcaccgtctcctcagccaaaacgacacccccatctgtctatccactggcccctggatctgctgcccaaactaa…
juhee1H05P01	i	HV1-58*01 F	HJ4*01 F	HD1-1*01 F	agctgagctggtgaggcctgggtcctcagtgaagatgtcctgcaagacttctggatatacattcacaagttacggtataaagtgggtgaagaagaggcctggacagggcctggaatggattggatatatttttgttggaaatggttatactgagtacaatgagaaattcaagggcaaggccacactgacttcagacacatcctccagcacagcctacatgcagctcagcagcctgacatctgaggactctgcaatctatttctgtgcaagaagggattactacggtagtgactatgctatggactactggggtcaaggaacctcagtcaccgtctcctcagccaaaacgacacccccatctgtctatccactggcccctggatctgctgcccaaactaa…
juhee1H06P01	i	HV1-58*01 F	HJ4*01 F	HD1-1*01 F	agctgagctggtgaggcctgggtcctcagtgaagatgtcctgcaagacttctggatatacattcacaagctacggtataaactgggtgaagcagaggcctggacagggcctggaatggattggatatatttttgttggaaatggttatactgagtacaatgagaaattcaagggcaaggccacactgacttcagacacatcctccagcacagcctacatgcagctcagcagcctgacatctgaggactctgcaatctatttctgtgcaagaagggattactacggtagtgactatgctatggactactggggtcaaggaacctcagtcaccgtctcctcagccaaaacgacacccccatctgtctatccactggcccctggatctgctgcccaaactaa…
juhee1H07P01	i	HV1-58*01 F	HJ4*01 F	HD1-1*01 F	agctgagctggtgaggcctgggtcctcagtgaatatgtcctgcaagacttctggatatacattcacaagctacggtataaactgggtgaagcagaggcctggacagggcctggaatggattggatatatttttgttggaaatggttatactgagtacaatgagaaattcaagggcaaggccacactgacttcagacacatcctccagcacagcctacatgcagctcagcagcctgacatctgaggactctgcaatctatttctgtgcaagaagggattactacggtagtgactatgctatggactactggggtcaaggaacctcagtcaccgtctcctcagccaaaacgacacccccatctgtctatccactggcccctggatctgctgcccaaactaa…
juhee1H09P01	i	HV1-58*01 F	HJ4*01 F	HD1-1*01 F	agctgagctggtgaggcctgggtcctcagtgaagatgtcctgcaagacttctggatatacattcacaagctacggtataaactgggtgaagcagaggcctggacagggcctggaatggattggatatatttttgttggaaatggttatactgagtacaatgagaaattcaagggcaaggccacactgacttcagacacatcctccagcacagcctacatgcagctcagcagcctgacatctgaggactctgcaatctatttctgtgcaagaagggattactacggtagtgactatgctatggactactggggtcaaggaacctcagtcaccgtctcctcagccaaaacgacacccccatctgtctatccactggcccctggatctgctgcccaaactaa…
juhee1H10P01	i	HV1-58*01 F	HJ4*01 F	HD1-1*01 F	agctgagctggtgaggcctgggtcctcagtgaagatgtcctgcaagacttctggatatacattcacaagctacggtataaactgggtgaagcagaggcctggacagggcctggaatggattggatatatttttgttggaaatggttatactgagtacaatgagaaattcaagggcaaggccacactgacttcagacacatcctccagcacagcctacatgcagctcagcagcctgacatctgaggactctgcaatctatttctgtgcaagaagggattactacggtagtgactatgttatggactactggggtcaaggaacctcagtcaccgtctcctcagccaaaacgacacccccatctgtctatccactggcccctggatctgctgcccaaactaa…
juhee1H11P01	i	HV1-58*01 F	HJ4*01 F	HD1-1*01 F	agctgagctggtgaggcctgggtcctcagtgaagatgtcctgcaagacttctggatatacattcacaagctacggtataaactgggtgaagcagaggcctggacagggcctggaatggattggatatatttttgttggaaatggttatactgagtacaatgagaaattcaagggcaaggccacactgacttcagacacatcctccagcacagcctacatgcagctcagcagcctgacatctgaggactctgcaatctatttctgtgcaagaagggattactacggtagtgactatgctatggactactggggtcaaggaacctcagtcaccgtctcctcagccaaaacgacacccccatctgtctatccactggcccctggatctgctgcccaaactaa…
juhee1H12P01	i	HV1-58*01 F	HJ4*01 F	HD1-1*01 F	agctgagctggtgaggcctgggtcctcagtgaagatgtcctgcaagacttctggatatacattcacaagctacggtataaactgggtgaagcagaggcctggacagggcctggaatggattggatatatttttgttggaaatggttatactgagttcaatgagaaattcaagggcaaggccacactgacttcagacacatcctccagcacagcctacatgcagctcagcagcctgacatctgaggactctgcaatctatttctgtgcaagaagggattactacggtagtgactatgctatggactactggggtcaaggaacctcagtcaccgtctcctcagccaaaacgacacccccatctgtctatccactggcccctggatctgctgcccaaactaa…
juhee1A06P12	ii	HV1-58*01 F	HJ1*03 F	HD1-2*01 F	agctgagctggtgaggcctgggtcctcagtgaagatgtcctgcaagacttctggatatacattcacaagctacgctataaactgggtgaagcagaggcctggacagggcctggaatggattggatatatttatattggaaatggttatactgagtacaatgagaagttcaagggcaaggccacactgacttcagacacatcctccagcacagcctacatgcagctcagcagcctgacatctgaggactctgcaatctatttctgtgcaagaaggcactacggccccgactggtacttcgatgtctggggcacagggaccacggtcaccgtctcctcagccaaaacgacacccccatctgtctatccactggcccctggatctgctgcccaaactaactc…
juhee1A07P12	ii	HV1-58*01 F	HJ1*03 F	HD1-2*01 F	agctgagctggtgaggcctgggtcctcagtgaagatgtcctgcaagacttctggatatacattcacaagctacgctataaactgggtgaagcagaggcctggacagggcctggaatggattggatatatttatattggaaatggttatactgagtacaatgagaagttcaagggcaaggccacactgacttcagacacatcctccagcacagcctacatgcagctcagcagcctgacatctgaggactctgcaatctatttctgtgcaagaaggcactacggccccgactggtacttcgatgtctggggcacagggaccacggtcaccgtctcctcagccaaaacgacacccccatctgtctatccactggcccctggatctgctgcccaaactaactc…
juhee1A08P12	ii	HV1-58*01 F	HJ1*03 F	HD1-2*01 F	agctgagctggtgaggcctgggtcctcagtgaagatgtcctgcaagacttctggatatacattcacaagctacgctataaactgggtgaagcagaggcctggacagggcctggaatggattggatatatttatattggaaatggttatactgagtacaatgagaagttcaagggcaaggccacactgacttcagacacatcctccagcacagcctacatgcagctcagcagcctgacatctgaggactctgcaatctatttctgtgcaagaaggcactacggccccgactggtacttcgatgtctggggcacagggaccacggtcaccgtctcctcagccaaaacgacacccccatctgtctatccactggcccctggatctgctgcccaaactaactc…
juhee1A11P12	ii	HV1-58*01 F	HJ1*03 F	HD1-2*01 F	agctgagctggtgaggcctgggtcctcagtgaagatgtcctgcaagacttctggatatacattcacaagctacgctataaactgggtgaagcagaggcctggacagggcctggaatggattggatatatttatattggaaatggttatactgagtacaatgagaagttcaagggcaaggccacactgacttcagacacatcctccagcacagcctacatgcagctcagcagcctgacatctgaggactctgcaatctatttctgtgcaagaaggcactacggccccgactggtacttcgatgtctggggcacagggaccacggtcaccgtctcctcagccaaaacgacacccccatctgtctatccactggcccctggatctgctgcccaaactaactc…
juhee1B05P12	ii	HV1-58*01 F	HJ1*03 F	HD1-2*01 F	agctgagctggtgaggcctgggtcctcagtgaagatgtcctgcaagacttctggatatacattcacaagctacgctataaactgggtgaagcagaggcctggacagggcctggaatggattggatatatttatattggaaatggttatactgagtacaatgagaagttcaagggcaaggccacactgacttcagacacatcctccagcacagcctacatgcagctcagcagcctgacatctgaggactctgcaatctatttctgtgcaagaaggcactacggccccgactggtacttcgatgtctggggcacagggaccacggtcaccgtctcctcagccaaaacgacacccccatctgtctatccactggcccctggatctgctgcccaaactaactc…
juhee1B07P12	ii	HV1-58*01 F	HJ1*03 F	HD1-2*01 F	agctgagctggtgaggccggggtcctcagtgaagatgtcctgcaagacttctggatatacattcacaagctacgctataaactgggtgaagcagaggcctggacagggcctggaatggattggatatatttatattggaaatggttatactgagtacaatgagaagttcaagggcaaggccacactgacttcagacacatcctccagcacagcctacatgcagctcagcagcctgacatctgaggactctgcaatctatttctgtgcaagaaggcactacggccccgactggtacttcgatgtctggggcacagggaccacggtcaccgtctcctcagccaaaacgacacccccatctgtctatccactggcccctggatctgctgcccaaactaactc…
juhee1B09P12	ii	HV1-58*01 F	HJ1*03 F	HD1-2*01 F	agctgagctggtgaggcctgggtcctcagtgaagatgtcctgcaagacttctggatatacattcacaagctacgctataaactgggtgaagcagaggcctggacagggcctggaatggattggatatatttatattggaaatggttatactgagtacaatgagaagttcaagggcaaggccacactgacttcagacacatcctccagcacagcctacatgcagctcagcagcctgacatctgaggactctgcactctatttctgtgcaagaaggcactacggccccgactggtacttcgatgtctggggcacagggaccacggtcaccgtctcctcagccaaaacgacacccccatctgtctatccactggcccctggatctgctgcccaaactaactc…
juhee1B11P12	ii	HV1-58*01 F	HJ1*03 F	HD1-2*01 F	agctgagctggtgaggcctgggtcctcagtgaagatgtcctgcaagacttctggatatacattcacaagctacgctataaactgggtgaagcagaggcctggacagggcctggaatggattggatatatttatattggaaatggttatactgagtacaatgagaagttcaagggcaaggccacactgacttcagacacatcctccagcacagcctacatgcagctcagcagcctgacatctgaggactctgcaatctatttctgtgcaagaaggcactacggccccgactggtacttcgatgtctggggcacagggaccacggtcaccgtctcctcagccaaaacgacacccccatctgtctatccactggcccctggatctgctgcccaaactaactc…
juhee1C02P12	ii	HV1-58*01 F	HJ1*03 F	HD3-2*01 F	agctgagctggtgaggcctgggtcctcagtgaagatgtcctgcaagacttctggatatacattcacaagctacgctataaactgggtgaagcagaggcctggacagggcctggaatggattggatatatttatattggaaatggttatactgagtacaatgagaagttcaagggcaaggccacactgacttcagacacatcctccagcacagcctacatgcagctcagcagcctgacatctgaggactctgcaatctatttctgtgcaagaaggcagtacggccccgactggtacttcgatgtctggggcacagggaccacggtcaccgtctcctcagccaaaacgacacccccatctgtctatccactggcccctggatctgctgcccaaactaactc…
juhee1C05P12	ii	HV1-58*01 F	HJ1*03 F	HD1-2*01 F	agctgagctggtgaggcctgggtcctcagtgaagatgtcctgcaagacttctagatatacattcacaagctacgctataaactgggtgaagcagaggcctggacagggcctggaatggattggatatatttatattggaaatggttatactgagtacaatgagaagttcaagggcaaggccacactgacttcagacacatcctccagcacagcctacatgcagctcagcagcctgacatctgaggactctgcaatctatttctgtgcaagaaggcactacggccccgactggtacttcgatgtctggggcacagggaccacggtcaccgtctcctcagccaaaacgacacccccatctgtctatccactggcccctggatctgctgcccaaactaactc…
juhee1C06P12	ii	HV1-58*01 F	HJ1*03 F	HD1-2*01 F	agctgagctggtgaggcctgggtcctcagtgaagatgtcctgcaagacttctggatatacattcacaagctacgctataaactgggtgaagcagaggcctggacagggcctggaatggattggatatatttatattggaaatggttatactgagtacaatgagaagttcaagggcaaggccacactgacttcagacacatcctccagcacagcctacatgcagctcagcagcctgacatctgaggactctgcaatctatttctgtgcaagaaggcactacggccccgactggtacttcgatgtctggggcacagggaccacggtcaccgtctcctcagccaaaacgacacccccatctgtctatccactggcccctggatctgctgcccaaactaactc…
juhee1C11P12	ii	HV1-58*01 F	HJ1*03 F	HD1-2*01 F	agctgagctggtgaggcctgggtcctcagtgaagatgtcctgcaagacttctggatatacattcacaagctacgctataaactgggtgaagcagaggcctggacagggcctggaatggattggagatatttatattggaaatggttatagtgagtacaatgagaagttcaagggcaaggccacactgacttcagacacatcctccagcacagcctacatgcagctcagcagcctgacatctgaggactctgcaatctatttctgtgcaagaaggcactacggccccgactggtacttcgatgtctggggcacagggaccacggtcaccgtctcctcagccaaaacgacacccccatctgtctatccactggcccctggatctgctgcccaaactaactc…
juhee1D01P12	ii	HV1-58*01 F	HJ1*03 F	HD1-2*01 F	agctgagctggtgaggcctgggtcctcagtgaagatgtcctgcaagacttctggatatacattcacaagctacgctataaactgggtgaagcagaggcctggacagggcctggaatggattggatatatttatattggaaatggttatactgagtacaaagagaagttcaagggcaaggccacactgacttcagacacatcctccagcacagcctacatgcagctcagcagcctgacatctgaggactctgcaatctatttctgtgcaagaaggcactacggccccgactggtacttcgatgtctggggcacagggaccacggtcaccgtctcctcagccaaaacgacacccccatctgtctatccactggcccctggatctgctgcccaaactaactc…
juhee1D04P12	ii	HV1-58*01 F	HJ1*03 F	HD1-2*01 F	agctgagctggtgaggcctgggtcctcagtgaagatgtcctgcaagacttctggatatacattcacaagcaacgctataaactgggtgaagcagaggcctggacagggcctggaatggattggatatatttatattggaaatggttatactgagtacaatgagaagttcaagggcaaggccacactgacttcagacacatcctccaccacagcctacatgcagctcagcagcctgacatctgaggactctgcaatctatttctgtgcaagaaggcactacggccccgactggtacttcgatgtctggggcacagggaccacggtcaccgtctcctcagccaaaacgacacccccatctgtctatccactggcccctggatctgctgcccaaactaactc…
juhee1D05P12	ii	HV1-58*01 F	HJ1*03 F	HD1-2*01 F	agctgagctggtgaggcctgggtcctcagtgaagatgtcctgcaagacttctggatatacattcacaagctacgctataaactgggtgaagcagaggcctggacagggcctggaatggattggatatatttatattggaaatggttatactgagtacaatgagaagttcaagggcaaggccacactgacttcagacacatcctccagcacagcctacatgcagctcagcagcctgacatctgaggactctacaatctatttctgtgcaagaaggcactacggccccgactggtacttcgatgtctggggcacagggaccacggtcaccgtctcctcagccaaaacgacacccccatctgtctatccactggcccctggatctgctgcccaaactaactc…
juhee1D06P12	ii	HV1-58*01 F	HJ1*03 F	HD1-2*01 F	agctgagctggtgaggcctgggtcctcagtgaagatgtcctgcaagacttctggatatacattcacaagctacgctataaactgggtgaagcagaggcctggacagggcctggaatggattggatatatttatattggaaatggttatactgagtacaatgagaagttcaagggcaaggccacactgacttcagacacatcctccagcacagcctacatgcagctcagcagcctgacatctgaggactctgcaatctatttctgtgcaagaaggcactacggccccgactggtacttcgatgtctggggcacagggaccacggtcaccgtctcctcagccaaaacgacacccccatctgtctatccactggcccctggatctgctgcccaaactaactc…
juhee1D07P12	ii	HV1-58*01 F	HJ1*03 F	HD1-2*01 F	agctgagctggtgaggcctgggtcctcagtgaagatgtcctgcaagacttctggatatacattcacaaactacgctttaaactgggtgaaccagaggcctggacagggcctggaatggattggatatatttatattggaaatggttatactgagtacaatgagaagttcaagggcaaggccacactgacttcagacacatcctccagcacagcctacatgcagctcagcagcctgacatctgaggactctgcaatctatttctgtgcaagaaggcactacggccccgactggtacttcgatgtctggggcacagggaccacggtcaccgtctcctcagccaaaacgacacccccatctgtctatccactggcccctggatctgctgcccaaactaactc…
juhee1D09P12	ii	HV1-58*01 F	HJ1*03 F	HD1-2*01 F	agctgagctggtgaggcctgggtcctcagtgaagatgtcctgcaagacttctggatatacattcacaaactacgctataaactgggtgaagcagaggcctggacagggcctggaatggattggatatatttatattggaaatggttatactgagtacaatgagaagttcaagggcaaggccacactgacttcagacacatcctccagcacagcctacatgcagctcagcagcctgacatctgaggactctgcaatctatttctgtgcaagaaggcactacggccccgactggtacttcgatgtctggggcacagggaccacggtcaccgtctcctcagccaaaacgacacccccatctgtctatccactggcccctggatctgctgcccaaactaactc…
juhee1E01P12	ii	HV1-58*01 F	HJ1*03 F	HD1-2*01 F	agctgagctggtgaggcctgggtcctcagtgaagatgtcctgcaagacttctggatatacattcacaagctacgctataaactgggtgaagcagaggcctggacagggcctggaatggattggatatatttatattggaaatggttatactgagtacaatgagaagttcaagggcaaggccacactgacttcagacacatcctccagcacagcctacatgcagctcagcagcctgacatctgaggactctgcaatctatttctgtgcaagaaggcactacggccccgactggtacttcgatgtctggggcacagggaccacggtcaccgtctcctcagccaaaacgacacccccatctgtctatccactggcccctggatctgctgcccaaactaactc…
juhee1E03P12	ii	HV1-58*01 F	HJ1*03 F	HD1-2*01 F	agctgagctggtgaggcctgggtcctcagtgaagatgtcctgcaagacttctggatatacattcacaagctacgctataaactgggtgaagcagaggcctggacagggcctggaatggattggatatatttatattggaaatggttatactgagtacaatgagaagttcaagggcaaggccacactgacttcagacacatcctccagcacagcctacatgcagctcagcagcctgacatctgaggactctgcaatctatttctgtgcaagaaggcactacggccccgactggtacttcgatgtctggggcacagggaccacggtcaccgtctcctcagccaaaacgacacccccatctgtctatccactggcccctggatctgctgcccaaactaactc…
juhee1E05P12	ii	HV1-58*01 F	HJ1*03 F	HD1-2*01 F	agctgagctggtgaggcctgggtcctcagtgaagatgtcctgcaagacttctggatatacattcacaagctacgctataaactgggtgaagcagaggcctggacagggcctggaatggattggatatatttatattggaaatggttatactgaatacaatgagaagttcaagggcaaggccacactgacttcagacacatcctccaccacagcctacatgcagctcagcagcctgacatctgaggactctgcaatctatttctgtgcaagaaggcactacgacccctactggtacttcgatgtctggggcacagggaccacggtcaccgtctcctcagccaaaacgacacccccatctgtctatccactggcccctggatctgctgcccaaactaactc…
juhee1E06P12	ii	HV1-58*01 F	HJ1*03 F	HD1-2*01 F	agctgagctggtgaggcctgggtcctcagtgaagatgtcctgcaagacttctggatatacattcacaagctacgctataaactgggtgaagcagaggcctggacagggcctggaatggattggatatatttatattggaaatggttatactgagtacaatgagaagttcaagggcaaggccacactgacttcagacacatcctccagcacagcctacatgcagctcagcagcctgacatctgaggactctgcaatctatttctgtgcaagaaggcactacggccccgactggtacttcgatgtctggggcacagggaccacggtcaccgtctcctcagccaaaacgacacccccatctgtctatccactggcccctggatctgctgcccaaactaactc…
juhee1E12P12	ii	HV1-58*01 F	HJ1*03 F	HD1-2*01 F	agctgagctggtgaggcctgggtcctcagtgaagatgtcctgcaagacttctggatatacattcacaagctacgctataaactgggtgaagcagaggcctgggcagggcctggaatggattggatttatttgttttggaaatggttatactgagtacaatgagaagttcaagggcaaggccacactgacttcagacacatcctccaccacagcctacatgcagctcagcagcctgacatctgaggactctgcaatctatttctgtgcaagaaggcactgcggccccgactggtacttcgatgtctggggcacagggaccacggtcaccgtctcctcagccaaaacgacacccccatctgtctatccactggcccctggatctgctgcccaaactaactc…
juhee1F05P12	ii	HV1-58*01 F	HJ1*03 F	HD1-2*01 F	agctgagctggtgaggcctgggtcctcagtgaagatgtcctgcaagacttctggatatacattcacaagctacgctataaactgggtgaagcagaggcctggacagggcctggaatggattggatatatttatattggaaatggttatactgagtacaatgagaagttcaagggcaaggccacactgacttcagacacatcctccagcacagcctacatgcagctcagcagcctgacatctgaggactctgcaatctatttctgtgcaagaaggcactacggccccgactggtacttcgatgtctggggcacagggaccacggtcaccgtctcctcagccaaaacgacacccccatctgtctatccactggcccctggatctgctgcccaaactaactc…
juhee1F07P12	ii	HV1-58*01 F	HJ1*03 F	HD1-2*01 F	agctgagctggtgaggcctgggtcctcagtgaagatgtcctgcaagacttctggatatacattcacaagctacgctataaactgggtgaagcagaggcctggacagggcctggaatggattggatatatttatattggaaatggttatactgagtacaatgagaagttcaagggcaaggccacactgacttcagacacatcctccaccacagcctacatgcagctcagcagcctgacatctgaggactctgcaatctatttctgtgcaagaagacactacggccccgactggtacttcgatgtctggggcacagggaccacggtcaccgtctcctcagccaaaacgacacccccatctgtctatccactggcccctggatctgctgcccaaactaactc…
juhee1F12P12	ii	HV1-58*01 F	HJ1*03 F	HD1-2*01 F	agctgagctggtgaggcctgggtcctcagtgaagatgtcctgcaagacttctggatatacattcacaagctacgctataaactgggtgaagcagaggcctggacagggcctggaatggattggatatatttatattggaaatggttatcctgagtacaatgagaagttcaagggcaaggccacactgacttcagacacatcctccagcacagcctacatgcagctcagcagcctgacatctgaggactctgcaatctatttctgttcaagaagacactacggccccgactggtacttcgatgtctggggcacagggaccacggtcaccgtctcctcagccaaaacgacacccccatctgtctatccactggcccctggatctgctgcccaaactaactc…
juhee1G12P12	ii	HV1-58*01 F	HJ1*03 F	HD1-2*01 F	agctgagctggtgaggcctgggtcctcagtgaagatgtcctgcaagacttctggatatacattcacaagctacgctataaactgggtgaagcagaggcctggacagggcctggaatggattggatatatttatattggaaatggttatactgagtacaatgagaagttcaagggcaaggccacactgacttcagacacatcctccagcacagcctacatgcagctcagcagcctgacatctgaggactctgcaatctatttctgtgcaagaaggcactacggccccgactggtacttcgatgtctggggcacagggaccacggtcaccgtctcctcagccaaaacgacacccccatctgtctatccactggcccctggatctgctgcccaaactaactc…
juhee1H03P12	ii	HV1-58*01 F	HJ1*03 F	HD1-2*01 F	agctgagctggtgaggcctgggtcctcagtgaagatgtcctgcaagacttctggatatacattcacaagttatgttataaactgggtgaagcagaggcctggacagggcctggaatggattggatatatttatattggaaatggttatactgagtacaatgagaagttcaagggcaaggccacactgacttcagacacatcctccagcacagcctacatgcagctcagcagcctgacatctgaggactctgcaatctatttctgtgcaagaaggcactacggccccgactggtacttcgatgtctggggcacagggaccacggtcaccgtctcctcagccaaaacgacacccccatctgtctatccactggcccctggatctgctgcccaaactaactc…
juhee1H07P12	ii	HV1-58*01 F	HJ1*03 F	HD1-2*01 F	agctgagctggtgaggcctgggtcctcagtgaagatgtcctgcaagacttctggatatacattcacaagctacgctataaactgggtgaagcagaggcctggacagggcctggaatggattggatatatttatattggaaatggttatactgagtacaatgagaagttcaagggcaaggccacactgacttcagacacatcctccagcacagcctacatgcagctcagcagcctgacatctgaggactctgcaatctatttctgtgcaagaaggcactacggccccgactggtacttcgatgtctggggcacagggaccacggtcaccgtctcctcagccaaaacgacacccccatctgtctatccactggcccctggatctgctgcccaaactaactc…
juhee1H12P12	ii	HV1-58*01 F	HJ1*03 F	HD1-2*01 F	agctgagctggtgaggcctgggtcctcagtgaagatgtcctgcatgacttctgaatatacattcacaagctacgctataaactgggtgaagcagaggcctggacagggcctggaatggattggatatatttatattggaaatggttatactgagtgcaatgggaagttcaagggcaaggccacactgacttcagacacatcctccagcacagcctacatgcagctcagcagcctgacatctgaggactctgcaatctatttctgtgcaagaaggcactacggcccctactggtacttcgatgtctggggcacagggaccacggtcaccgtctcctcagccaaaacgacacccccatctgtctatccactggcccctggatctgctgcccaaactaactc…
20240605A03P04	iii	HV14-3*01 F	HJ4*01 F	HD2-8*01 F	ggcagagcttgtgaggccaggggcctcagtcaagttgtcctgcacagcttctggcttcaacattaaaaacacctatatgcactgggtgaagcagaggcctgaacagggcctggagtggattggaagaattgatcctgcgaatggtgatactaaatatgccccgaagttccagggcaaggccactataactgcagacacatcctccaacacagcctacctgcagctcagcagcctgacatctgaggacactgccatctattactgtactagaaatggtaactacgggggctatgctatggactactggggtcaaggaacctcagtcaccgtctcctcagccaaaacgacacccccatctgtctatccactggcccctggatctgctgcccaaactaactc…
20240605A05P04	iii	HV14-3*01 F	HJ4*01 F	HD2-8*01 F	ggcagagcttgtgaggccaggggcctcagtcaagttgtcctgcacagcttctggcttcaacattaaaaacacctatatgcactgggtgaagcagaggcctgaacagggcctggagtggattggaaggattgatactgcgaatggtaatactaaatatgccccgaagttccagggcaaggccactataactgcagacacatcctccaacacagcctacctgcagctcagcagcctgacatctgaggacactgccatctattactgtactagaaatggtaactacgggggctatgctatggactgctggggtcaaggaacctcagtcaccgtctcctcagccaaaacgacacccccatctgtctatccactggcccctggatctgctgcccaaactaactc…
20240605A07P04	iii	HV14-3*01 F	HJ4*01 F	HD2-8*01 F	ggcagagcttgtgaggccaggggcctcagtcaagttgtcctgcacagcttctggcttcaacattaaaaacacctatatgcactgggtgcagcagaggcctgaacagggcctggagtggattggaaggattgatcctgcgaatggtaatactatatatgccccgaagttccagggcaaggccactataactgcagacacatcctccaacacagcctacctgcagctcagcagcctgacatctgaggacactgccatctattactgtactagagatggtaactacgggggctatgctatggactactggggtcaaggaacctcagtcaccgtctcctcagccaaaacgacacccccatctgtctatccactggcccctggatctgctgcccaaactaactc…
20240605A09P04	iii	HV14-3*01 F	HJ4*01 F	HD2-8*01 F	ggcagagcttgtgaggccaggggcctcagtcaagttgtcctgcacagcttctggcttcaacattaaaaacacctatatgcactgggtgaagcagaggcctgaacagggcctggagtggattggaaggattgatcctgcgaatggtaatactaaatatgccccgaagttccagggcaaggccactataactgcagacacatcctccaacacagcctacctgcagctcagcagcctgacatctgaggacactgccatctattactgtactagagatggtaactacgggggctatgctatggactactggggtcaaggaacctcagtcaccgtctcctcagccaaaacgacacccccatctgtctatccactggcccctggatctgctgcccaaactaactc…
20240605A10P04	iii	HV14-3*01 F	HJ4*01 F	HD2-8*01 F	ggcagagcttgtgaggccaggggcctcagtcaagttgtcctgcacagcttctggtttcaacattaaaaacacctatatgcactgggtgcagcagaggcctgaacagggcctggagtggattggaaggattgatcctgcgaatggtaatactaaatatgccccgaagttccagggcaaggccactattactgcagacacatcctccaacacagcctacctacagctcagcagcctgacatctgaggacactgccatctattactgtactagagatggtaactacgggggctatgctatggactactggggtcaaggaacctcagtcaccgtctcctcagccaaaacgacacccccatctgtctatccactggcccctggatctgctgcccaaactaactc…
20240605A12P04	iii	HV14-3*01 F	HJ4*01 F	HD2-8*01 F	ggcagagcttgtgaggccaggggcctcagtcaagttgtcctgcacagcttctggcttcaacattaaaaacacctatatgcactgggtgaagcagaggcctgaacagggcctggagtggattggaaggattgatcctgcgaatggtaatactaaatatgccccgaagttccagggcaaggccactataactgcagacacatcctccaacacagcctacctgcagctcagcagcctgacatctgaggacactgccatctattactgtactagagatggtaactacgggggctatgctatggactactggggtcaaggaacctcagtcaccgtctcctcagccaaaacgacacccccatctgtctatccactggcccctggatctgctgcccaaactaactc…
20240605B03P04	iii	HV14-3*01 F	HJ4*01 F	HD2-8*01 F	ggcagagcttgtgaggccaggggcctcagtcaagttgtcctgcacagcttctggcttcaacattaaaaacacctacatgcactgggtgcagcagaggcctgaacagggcctggagtggattggaaggattgatcctacgaatggtaatactaaatatgccccgaagttccagggcagggccactatgactgcagacacatcctccaacacagcctacctgcagctcagcagcctgacatctgaggacactgccatctattactgtactagagatggtaactacgggggctatgctatggattactggggtcacggaacctcagtcaccgtctcctcagccaaaacgacacccccatctgtctatccactggcccctggatctgctgcccaaactaactc…
20240605B04P04	iii	HV14-3*01 F	HJ4*01 F	HD2-8*01 F	ggcagaccttgtgaggccaggggcctcagtcaagttgtcctgcacagcttctggcttcaacattaaaaacacctatatgcactgggtgaagcagaggcctgaacagggcctggagtggattggaaggattgatcctgcgaatggtaatactaaatatggcccgaagttccagggcaaggccactataactgcagacacatcctccaacacagcctacctgcagctcagcagcctgacatctgaggacactgccatctattactgtactagagatggtaactacgggggctatgctatggactactggggtcaaggaacctcagtcaccgtctcctcaaccaaaacgacacccccatctgtctatccactggcccctggatctgctgcccaaactaactc…
20240605B05P04	iii	HV14-3*01 F	HJ4*01 F	HD2-8*01 F	ggcagagcttgtgaggccaggggcctcagtcaagttgtcctgcacagcttctggcttcaacattaaaaacacctatatgcactgggtgaagcagaggcctgaacagggcctggagtggattggaaggattgatcctgcgaatggtaatactaaatatgccccgaagttccagggcaaggccactataactgcagacacatcctccaacacagcctacctgcagctcagcagcctgacatctgaggacactgccatctattactgtactagagatggtaactacgggggctatgctatggactactggggtcaaggaacctcagtcaccgtctcctcagccaaaacgacacccccatctgtctatccactggcccctggatctgctgcccaaactaactc…
20240605B08P04	iii	HV14-3*01 F	HJ4*01 F	HD2-8*01 F	ggcagagcttgtgaggccaggggcctcagtcaagttgtcctgcacagcttctggcttcaacattaaaaacacctatatgcactgggtgaagcagaggcctgaacagggcctggagtggattggaaggattgatcctgcgaatggtaatactaaatatgccccgaagttccagggcaaggccactataactgcagacacatcctccaacacagcctacctgcagctcagcagcctgacatctgaggacactgccatctattactgtactagagatggtaactacgggggctatgctatggactactggggtcaaggaacctcagtcaccgtctcctcagagagtcagtccttcccaaatgtcttcccccttcaatggaga
20240605B09P04	iii	HV14-3*01 F	HJ4*01 F	HD2-8*01 F	ggcagagcttgtgaggccaggggcctcagtcaagttgtcctgcacagcttctggcttcaacattaaaaacacctatatgcactgggtgaagcagaggcctgaacagggcctggagtggattggaaggattgatcctgcgaatggtaatactaaatatgccccgaagttccagggcaaggccactataactgcagacacatcctccaacacagcctacctgcagctcagcagcctgacatctgaggacactgccatctattactgtactagagatggtaactacgggggctatgctatggactactggggtcaaggaacctcagtcaccgtctcctcagccaaaacgacacccccatctgtctatccactggcccctggatctgctgcccaaactaactc…
20240605B10P04	iii	HV14-3*01 F	HJ4*01 F	HD2-8*01 F	ggcagagcttgtgaggccaggggcctcagtcaagttgtcctgcacagcttctggcttcaacattaaaaacacctatatgcactgggtgaagcagaggcctgaacagggcctggagtggattggaaggattgatcctgcgaatggtaatactaaatatgccccgaagttccagggcaaggccactataactgcagacacatcctccaacacagcctacctgcagctcagcagcctgacatctgaggacactgccatctattactgtactagagatggtaactacgggggctatgctatggactactggggtcaaggaacctcagtcaccgtctcctcagccaaaacgacacccccatctgtctatccactggcccctggatctgctgcccaaactaactc…
20240605B12P04	iii	HV14-3*01 F	HJ4*01 F	HD2-8*01 F	ggcagagcttgtgaggccaggggcctcagtcaagttgtcctgcacagcttctggcttcaacattaaaaacacctatatgcactgggtgaagcagaggcctgaacagggcctggagtggattggaaggattgatcctgcgaatggtaatactaaatatgccccgaagttccagggcaaggccactataactgcagacacatcctccaacacagcctacctgcagctcagcagcctgacatctgaggacactgccatctattactgtactagagatggtaactacgggggctatgctatggactactggggtcaaggaacctcagtcaccgtctcctcagccaaaacgacacccccatctgtctatccactggcccctggatctgctgcccaaactaactc…
20240605C01P04	iii	HV14-3*01 F	HJ4*01 F	HD2-8*01 F	ggcagagcttgtgaggccaggggcctcagtcaagttgtcctgcacagcttctggcttcaacattaaacacacctatatgcactgggtgaagcagaggcctgaacagggcctggagtggattggaaggattgatcctgcgaatggtaatactaaatatgccccgaagttccagggcaaggccactataactgcagacacatcctccaacacagcctacctgcagctcagcagcctgacatctgaggacactgccatctattactgtgctagagatggtaactacgggggctatgctatggactactggggtcaaggaacctcagtcaccgtctcctcagccaaaacgacacccccatctgtctatccactggcccctggatctgctgcccaaactaactc…
20240605C02P04	iii	HV14-3*01 F	HJ4*01 F	HD1-3*01 F	ggcagagcttgtgaggccaggggcctcggtcaagttgtcctgcacagcttctggcttcaacattaaaaacacctatatgcactgggtgaagcagaggcctgaacagggcctcgagtggattggaaggattgatcctgcgaatggtaatactaaatatgccccgaagttccagggcaaggccactataactgcagacacatcctccaacacagcctacctgcagctcagcagcctgacatctgaggacactgccatctattactgtgctacagatgataactgcgggggctatgctatggacttctggggtcaaggaacctcagtcaccgtctcctcagccaaaacgacacccccatctgtctatccactggcccctggatctgctgcccaaactaactc…
20240605C09P04	iii	HV14-3*01 F	HJ4*01 F	HD2-8*01 F	ggcagagcttgtgaggccaggggcctcagtcaagttgtcctgcacagcttctggcttcaacattaaaaacacctatatgcactgggtgaagcagaggcctgaacagggcctggagtggattggaaggattgatcctgcgaatggtaatactaaatatgccccgaagttccagggcaaggccactataactgcagacacatcctccaacacagcctacctgcagctcagcagcctgacatctgaggacactgccatctattactgtactagagatggtaactacgggggctatgctatggactactggggtcaaggaacctcagtcaccgtctcctcagccaaaacgacacccccatctgtctatccactggcccctggatctgctgcccaaactaactc…
20240605C10P04	iii	HV14-3*01 F	HJ4*01 F	HD2-8*01 F	ggcagagcttgtgaggccaggggcctcagtcaagttgtcctgcacagcttctggcttcaacattaaaaacacctatatgcactgggtgaagcagaggcctgaacagggcctggagtggattggaaggattgatcctgcgaatggtaatactaaatatgccccgaagttccagggcaaggccactataactgcagacacatcctccaacacagccCtacctgcagctcagcagcctgacatctgaggacactgccatctattactgtactagaaatggtaactacgggggctatgctatggactactggggtcaaggaacctcagtcaccgtctcctcagccaaaacgacacccccatctgtctatccactggcccctggatctgctgcccaaactaact…
20240605D01P04	iii	HV14-3*01 F	HJ4*01 F	HD2-8*01 F	ggcagagcttgtgaggccaggggcctcagtcaagttgtcctgcacagcttctggcttcaacattaaacacacctatatgcactgggtgaagcagaggcctgaacagggcctggagtggattggaaggattgatcctgcgaatggtaatactaaatatgccccgaagttccagggcaaggccactataactgcagacacatcctccaacacagcctacctgcagctcagcagcctgacatctgaggacactgccatctattactgtgctagagatggtaactacgggggctatgctatggactactggggtcaaggaacctcagtcaccgtctcctcagccaaaacgacacccccatctgtctatccactggcccctggatctgctgcccaaactaactc…
20240605D02P04	iii	HV14-3*01 F	HJ4*01 F	HD1-3*01 F	ggcagagcttgtgaggccaggggcctcggtcaagttgtcctgcacagcttctggcttcaacattaaaaacacctatatgcactgggtgaagcagaggcctgaacagggcctcgagtggattggaaggattgatcctgcgaatggtaatactaaatatgccccgaagttccagggcaaggccactataactgcagacacatcctccaacacagcctacctgcagctcagcagcctgacatctgaggacactgccatctattactgtgctacagatgataactgcgggggctatgctatggacttctggggtcaaggaacctcagtcaccgtctcctcagccaaaacgacacccccatctgtctatccactggcccctggatctgctgcccaaactaactc…
20240605D04P04	iii	HV14-3*01 F	HJ4*01 F	HD2-8*01 F	ggcagagcttgtgaggccaggggcctcagtcaagttgtcctgcacagcttctggcttcaacattaaaaacacctatatgcactgggtgaagcagaggcctgaacagggcctggagtggattggaaggattgatcctgcgaatggtaatactaaatatgccccgaagttccagggcaaggccactataactgcagacacatcctccaacacagcctacctgcagctcagcagcctgacatctgaggacactgccatctattactgtactagaaatggtaactacgggggctatgctatggactactggggtcaaggaacctcagtcaccgtctcctcagccaaaacgacacccccatctgtctatccactggcccctggatctgctgcccaaactaactc…
20240605D09P04	iii	HV14-3*01 F	HJ4*01 F	HD2-8*01 F	ggcagagcttgtgaggccaggggcctcagtcaagttgtcctgcacagcttctggcttcaacattaaaaacacctatatgcactgggtgaagcagaggcctgaacagggcctggagtggattggaaggattgatcctgcgaatggtaatactaaatatgccccgaagttccagggcaaggccactataactgcagacacatcctccaacacagcctacctgcagctcagcagcctgacatctgaggacactgccatctattactgtactagagatggtaactacgggggctatgctatggactactggggtcaaggaacctcagtcaccgtctcctcagccaaaacgacacccccatctgtctatccactggcccctggatctgctgcccaaactaactc…
20240605D10P04	iii	HV14-3*01 F	HJ4*01 F	HD2-8*01 F	ggcagagcttgtgaggccaggggcctcagtcaagttgtcctgcacagcttctggcttcaacattaaaaacacctatatgcactgggtgaagcagaggcctgaacagggcctggagtggattggaaggattgatcctgcgaatggtaatactaaatatgccccgaagttccagggcaaggccactataactgcagacacatcctccaacacagcctacctgcagctcagcagcctgacatctgaggacactgccatctattactgtactagaaatggtaactacgggggctatgctatggactactggggtcaaggaacctcagtcaccgtctcctcagccaaaacgacacccccatctgtctatccactggcccctggatctgctgcccaaactaactc…
20240605E03P04	iii	HV14-3*01 F	HJ4*01 F	HD2-8*01 F	ggcagagcttgtgaggccaggggcctcagtcaagttgtcctgcacagcttctggcttcaacattaaaaacacctatatgcactgggtgaagcagaggcctgaacagggcctggagtggattggaaggattgatcctgcgaatggtaatactaaatatgccccgaagttccagggcaaggccactataactgcagacacatcctccaacacagcctacctgcagctcagcagcctgacatctgaggacactgccatctattactgtactagagatggtaaccacgggggctatgctatggactactggggtcaaggaacctcagtcaccgtctcctcagccaaaacgacacccccatctgtctatccactggcccctggatctgctgcccaaactaactc…
20240605E05P04	iii	HV14-3*01 F	HJ4*01 F	HD2-8*01 F	ggcagagcttgtgaggccaggggcctcagtcaagctgtcctgcacagcttctggcttcaacatcaaaaacacctatatgcactgggtgaagcagaggcctgaacagggcctggagtggattggaaggattgatcctgcgaatggtaatactaaatatgccccgaagttccagggcaaggccactataattgcagacacatcctccaacacagcctacctgcaactcagcagcctgacatctgaggacactgccatctattactgtactagagatggtaactacgggggctatgctatggactactggggtcaaggaacctcagtcaccgtctcctcagccaaaacgacacccccatctgtctatccactggcccctggatctgctgcccaaactaactc…
20240605E06P04	iii	HV14-3*01 F	HJ4*01 F	HD2-8*01 F	ggcagagcttgtgaggccaggggcctcagtcaagttgtcctgcacagcttctggcttcaacattaaaaacacctatatgcactgggtgaagcagaggcctgaacagggcctggagtggattggaaggattgatcctgcgaatggtaatactaaatatgccccgaagttccagggcaaggccactataactgcagacacatcctccaacacagcctacctgcagctcagcagcctgacatctgaggacactgccatctattactgtactagagatggtaactacgggggctatgctatggactactggggtcaaggaacctcagtcaccgtctcctcagccaaaacgacacccccatctgtctatccactggcccctggatctgctgcccaaactaactc…
20240605F07P04	iii	HV14-3*01 F	HJ4*01 F	HD2-8*01 F	ggcagagcttgtgaggccaggggcctcagtcaagttgtcctgcacagcttctggcttcaacattaaaaacacctatatgcactgggtgaagcagaggcctgaacagggcctggagtggattggaaggattgatcctgcgaatggtaatactaaatatgccccgaagttccagggcaaggccactataactgcagacacatcctccaacacagcctacctgcagctcagcagcctgacatctgaggacactgccatctattactgtactagagatggtaactacgggggctatgctatggactactggggtcaaggaacctcagtcaccgtctcctcagccaaaacgacacccccatctgtctatccactggcccctggatctgctgcccaaactaactc…
20240605F10P04	iii	HV14-3*01 F	HJ4*01 F	HD2-8*01 F	ggcagagcttgtgaggccaggggcctcagtcaagttgtcctgcacagcttctggcttcaacattaaaaacacctatatgcactgggtgaagcagaggcctgaacagggcctggagtggattggaaggattgatcctgcgaatggtaatactaaatatgccccgaagttccagggcaaggccactataactgcagacacatcctccaacacagcctacttgcagctcagcagcctgacatctgaggacactgccatctattactgtactagagatggtaactacgggggctatgctatggactactggggtcaaggaacctcagtcaccgtctcctcagccaaaacgacacccccatctgtctatccactggcccctggatctgctgcccaaactaactc…
20240605F11P04	iii	HV14-3*01 F	HJ4*01 F	HD2-8*01 F	ggcagagcttgtgaggccaggggcctcagtcaagttgtcctgcacagcttctggcttcaacattaaaaacacctatatgcactgggtgaagcagaggcctgaacagggcctggagtggattggaaggattgatcctgcgaatggtaatattaaatatgccccgaagttccagggcaaggccactataactgcagacacatcctccaacacagcctacctgcagctcagcagcctgacatctgaggacactgccatctattactgtactagagatggtaactacgggggctatgctatggactactggggtcaaggaacctcagtcaccgtctcctcagccaaaacgacacccccatctgtctatccactggcccctggatctgctgcccaaactaactc…
20240605G08P04	iii	HV14-3*01 F	HJ4*01 F	HD2-8*01 F	ggcagagcttgtgaggccaggggcctcagtcaagttgtcctgcacagcttctggcttcaacattaaaaacacctatatgcactgggtgaagcagaggcctgaacagggcctggagtggattggaaggattgatcctgcgaatggtaatactaaatatgccccgaagttccagggcaaggccactataactgcagacacatcctccaacacagcctacctgcagctcagcagcctgacatctgaggacactgccatctattactgtactagagatggtaactacgggggctatgctatggactactggggtcaaggaacctcagtcaccgtctcctcagccaaaacgacacccccatctgtctatccactggcccctggatctgctgcccaaactaactc…
20240605G09P04	iii	HV14-3*01 F	HJ4*01 F	HD2-8*01 F	ggcagagcttgtgaggccaggggcctcagtcaagttgtcctgcacagcttctggcttcaacattaaaaacacctatatgcactgggtgaagcagaggcctgaacagggcctggagtggattggaaggattgatcctgcgaatgataatactaaatatgccccgaagttccagggcaaggccactataactgcagacacatcctccaacacagcctacctgcagctcagcagcctgacatctgaggacactgccatctattactgtactagaaatggtaactacgggggctatgctatggactactggggtcaaggaacctcagtcaccgtctcctcagccaaaacgacacccccatctgtctatccactggcccctggatctgctgcccaaactaactc…
20240605H04P04	iii	HV14-3*01 F	HJ4*01 F	HD2-8*01 F	ggcagagcttgtgaggccaggggcctcagtcaagttgtcctgcacagcttctggcttcaacattaaaaacacctatatgcactgggtgcagcagaggcctgaacagggcctggagtggattggaaggattgatcccgcgaatggtaatactaaatatgccccgaagttccagggcaaggccactattactgcagacacatcctccaacacagcctacctacagctcagcagcctgacatctgaggacactgccatctattactgtactagagatggtaactacgggggctatgctatggactactggggtcaaggaacctcagtcaccgtctcctcagccaaaacgacacccccatctgtctatccactggcccctggatctgctgcccaaactaactc…
20240605H08P04	iii	HV14-3*01 F	HJ4*01 F	HD2-8*01 F	ggcagagcttgtgaggccaggggcctcagtcaagttgtcctgcacagcttctggcttcaacattaaaaacacctatatgaactgggtgaagcagaggcctgaacagggcctggagtggattggaaggattgatcctgcgaatggtaatactaaatatgccccgaagttccagggcaaggccactataactgcagacacatcctccaacacagcctacctgcagctcagcagcctgacatctgaggacactgccatctattactgtgctagagatggtaactacgggggctatgctatggactactggggtcaaggaacctcagtcaccgtctcctcagccaaaacgacacccccatctgtctatccactggcccctggatctgctgcccaaactaactc…
20240605H10P04	iii	HV14-3*01 F	HJ4*01 F	HD2-8*01 F	ggcagagcttgtgaggccaggggcctcagtcaagttgtcctgcacagcttctggcttcaacattaaaaacacctatatgcactgggtgaagcagaggcctgaacagggcctggagtggattggaaggattgatcctgcgaatggtaatactaaatatgccccgaagttccagggcaaggccactataactgcagacacatcctccaacacagcctccctgcagctcagcagcctgacatctgaggacactgccatctattactgtactacagatggtaactacgggggctatgctatggacttctggggtcaaggaacctcagtcaccgtctcctcagccaaaacgacacccccatctgtctatccactggcccctggatctgctgcccaaactaactc…
20240605H11P04	iii	HV14-3*01 F	HJ4*01 F	HD2-8*01 F	ggcagagcttgtgaggccaggggcctcagtcaagttgtcctgcacagcttctggcttcaacattaaaaacacctatatgcactgggtgaagcagaggcctgaacagggcctggagtggattggaaggattgatcctgcgaatggtaatactaaatatgccccgaagttccagggcaaggccactataactgcagacacatcctccaacacagcctacctgcagctcagcagcctgacatctgaggacactgccatctattactgtactagagatggtaactacgggggctatgctatggactactggggtcaaggaacctcagtcaccgtctcctcagccaaaacgacacccccatctgtctatccactggcccctggatctgctgcccaaactaactc…
20240605H12P04	iii	HV14-3*01 F	HJ4*01 F	HD2-8*01 F	ggcagagcttgtgaggccaggggcctcagtcaagttgtcctgcacagcttctggcttcaacattaaaaacacctatatgcactgggtgaagcagaggcctgaacagggcctggagtggattggaaggattgatcctgcgaatggtaatactaaatatggcccgaagttccagggcaaggccactataactgcagacacatcctccaacacagcctacctgcagctcagcagcctgacatctgaggacactgccacctattactgtgcaagagatggtaacaaggggggctatgctatggacttctggggtcaaggaatctcagtcaccgtctcctcagccaaaacgacacccccatctgtctatccactggcccctggatctgctgcccaaaactaact…
JP0025A01P02	iv	HV1-42*01 F	HJ3*01 F	HD1-1*02 F	acctgagctggtgaagcctggggcttcagtgaagatttcctgcaaggcttctggttactcattcactggctactacatgaactgggtgaagcaaagtcctgaaaagagccttgagtggattggagagattaatcctagcactggtggtactacctacaaccagaagttcaaggccaaggccacattgactgtagacaaatcctccagcacagcctacatgcagctcaagagcctgacatctgaggactctgcagtctattactgtgcaagtggggctggttacttaggggtttactggggccaagggactctggtcactgtctctgcagccaaaacaacacccccatcagtctatccactggcccctgggtgtggagatacaactggttcctctgtgac…
JP0025A02P02	iv	HV1-42*01 F	HJ3*01 F	HD1-1*02 F	acctgagctggtgaagcctggggcttcagtgaagatatcctgcaaggcttctggttactcattcactggctactacatgaactgggtgaagcaaagtcctgaaaagagccttgagtggattggagagattaatcgtagcactggtggtactacctacaaccagaagttcaaggccaaggccacattgactgtagacaaatcctccagcacagcctacatgcagctcaagagcctgacatctgaggactctgcagtctattactgtgcaagtggggctggttacttaggggtttactggggccaagggactctggtcactgtctctgcagccaaaacaacacccccatcagtctatccactggcccctgggtgtggagatacaactggttcctctgtgac…
JP0025A03P02	iv	HV1-42*01 F	HJ3*01 F	HD1-1*02 F	acctgagctggtgaagcctggggcttcagtgaagatatcctgcaaggcttctggttactcattcactggctactacatgaactgggtgaaacaaagtcctgaaaagagccttgagtggattggagagattaatcctagcactggtggtactacctacaaccagaagttcaaggccaaggccacattgactgtagacaaatcctccagcacagcctacatgcagctcaagagcctgacatctgaggactctgcagtctattactgtgcaagtggggctggttacttaggggtttactggggccaagggactctggtcactgtctctgcagccaaaacaacacccccatcagtctatccactggcccctgggtgtggagatacaactggttcctctgtgac…
JP0025A04P02	iv	HV1-42*01 F	HJ3*01 F	HD1-1*02 F	acctgagctggtgaagcctggggcttcagtgaagatatcctgcaaggcttctggttactcattcactggctactacatgaactgggtgaagcaaagtcctgaaaagagccttgagtggattggagagattaatcctagcactggtggtactacctacaaccagaagttcaaggccaaggccacattgactgtagacaaatcctccagcacagcctacatgcagctcaagagcctgacatctgaggactctgcagtctattactgtgcaagtggggctggttacttaggggtttactggggccaagggactctggtcactgtctctgcagccaaaacaacacccccatcagtctatccactggcccctgggtgtggagatacaactggttcctctgtgac…
JP0025A05P02	iv	HV1-42*01 F	HJ3*01 F	HD1-1*02 F	acctgagctggtgaagcctggggcttcagtgaagatatcctgcaaggcttctggttactcattcactggctactacatgaactgggtgaagcaaagtcctgaaaagagccttgagtggattggagagattaatcgtagcactggtaatactacctacaaccagaagttcaaggccaaggccacattgactgtagacaaatcctccagcacagcctacatgcagctcaagagcctgacatctgaggactctgcagtctattactgtgcaagtggggctggttacttaggggtttactggggccaagggactctggtcactgtctctgcagccaaaacaacacccccatcagtctatccactggcccctgggtgtggagatacaactggttcctctgtgac…
JP0025A06P02	iv	HV1-42*01 F	HJ3*01 F	HD1-1*02 F	acctgagctggtgaagcctggggcttcagtgaagatatcctgcaaggcttctggttactcattcactggctactacatgaactgggtgaagcaaagtcctgaaaagagccttgagtggattggagagattaatcctaacactggtggtactacctacaaccacaagttcaaggccagggccacattgactgtagacaaatcctccagcacagcctacatgcagctcaagagcctgacatctgaggactctgcagtctattactgtgcaagtggggctggttacttaggggtttactggggccaagggactctggtcactgtctctgcagccaaaacaacacccccatcagtctatccactggcccctgggtgtggagatacaactggttcctctgtgac…
JP0025A07P02	iv	HV1-42*01 F	HJ3*01 F	HD1-1*02 F	acctgagctggtgaagcctggggcttcagtgaagatatcctgcaaggcttctggttactcattcactggctactacatgaattgggtgaagcaaagtcctgaaaagagccttgagtggattggagagattaatcctagcactggtggtactacctacaaccagaagttcaaggccaaggccacattgactgtagacaaatcctccagcacagcctacatgcagctcaagagcctgacatttgaggactctgcagtctattactgtgcaagtggggctggttacttaggggtttactggggccaagggactctggtcactgtctctgcagccaaaacaacacccccatcagtctatccactggcccctgggtgtggagatacaactggttcctctgtgac…
JP0025A08P02	iv	HV1-42*01 F	HJ3*01 F	HD1-1*02 F	acctgagctggtgaagcctggggcttcagtgaagatatcctgcaaggcttctggttactcattcactggctactacatgaactgggtgaagcaaagtcctgaaaagagccttgagtggattggagagattaatcctagcactggtggtactacctacaaccagaagttcaaggccaaggccacattgactgtagacaaatcctccagcacagcctacatgcagctcaagagcctgacatctgaggactctgcagtctattactgtgcaagtggggctggttacttaggggtttactggggccaagggactctggtcactgtctctgcagccaaaacaacacccccatcagtctatccactggcccctgggtgtggagatacaactggttcctctgtgac…
JP0025A09P02	iv	HV1-42*01 F	HJ3*01 F	HD1-1*02 F	acctgagctggtgaagcctggggcttcagtgaagatatcctgcaaggcttctggttactcattcactggctactacatgaactgggtgaagcaaagtcctgaaaagagccttgagtggattggagagattaatcgtagcactggtggtactacctacaaccagaagttcaaggccaaggccacattgactgtagacaaatcctccagcacagcctacatgcagctcaagagcctgacatctgaggactctgcagtctattactgtgcaagtggggctggttacttaggggtttactggggccaagggactctggtcactgtctctgcagccaaaacaacacccccatcagtctatccactggcccctgggtgtggagatacaactggttcctctgtgac…
JP0025A10P02	iv	HV1-42*01 F	HJ3*01 F	HD1-1*02 F	acctgagctggtgaagcctggggcttcagtgaagatatcctgcaaggcttctggttactcattcactggctactacatgaactgggtgaagcaaagtcctgaaaagagccttgagtggattggagagattaatcctagcactggtggtactacctacaaccagaagttcaaggccaaggccacattgactgtagacaaatcctccagcacagcctacatgcagctcaagagcctgacatctgaggactctgcagtctattactgtgcaagtggggctggttacttaggggtttactggggccaagggactctggtcactgtctctgcagccaaaacaacacccccatcagtctatccactggcccctgggtgtggagatacaactggttcctctgtgac…
JP0025A11P02	iv	HV1-42*01 F	HJ3*01 F	HD1-1*02 F	acctgagctggtgaagcctggggcttcagtgaagatatcctgcaaggcctctggttactcattcactggctactacatgaactgggtgaagcaaagtcctgaaaagagccttgagtggattggagagattaatcttagcactggtggtactacctacaaccagaagttcaaggccaaggccacattgactgtagacaaatcctccagcacagcctacatgcagctcaagagcctgacatctgaggactctgcagtctattactgtacaagtggggctggttacttaggggtttactggggccaagggactctggtcactgtctctgcagccaaaacaacacccccatcagtctatccactggcccctgggtgtggagatacaactggttcctctgtgac…
JP0025A12P02	iv	HV1-42*01 F	HJ3*01 F	HD1-1*02 F	acctgagctggtgaagcctggggcttcagtgaagatatcctgcaaggcttctggttactcattcactggctactacatgaactgggtgaagcaaagtcctgaaaagagccttgagtggattggagagattaatcgtagcactggtggtactacctacaaccagaagttcaaggccaaggccacattgactgtagacaaatcctccagcacagcctacatgcagctcaagagcctgacatctgaggactctgcagtctattactgtgcaagtggggctggttacttaggggtttactggggccaagggactctggtcactgtctctgcagccaaaacaacacccccatcagtctatccactggcccctgggtgtggagatacaactggttcctctgtgac…
JP0025B01P02	iv	HV1-42*01 F	HJ3*01 F	HD1-1*02 F	acctgagctggtgaagcctggggcttcagtgaagatatcctgcaaggcttctggttactcattcactggctactacatgaactgggtgaagcaaagtcctgaaaagagccttgagtggattggagagattaatcctagcactggtggtactacctacaaccagaagttcaaggccaaggccacattgactgtagacaaatcctccagcacagcctacatgcagctcaagagcctgacatctgaggactctgcagtctattactgtgcaagtggggctggttacttagggttttactggggccaagggactctggtcactgtctctgcagccaaaacaacacccccatcagtctatccactggcccctgggtgtggagatacaactggttcctctgtgac…
JP0025B02P02	iv	HV1-42*01 F	HJ3*01 F	HD1-1*02 F	acctgagctggtgaagcctggggcttcagtgaagatatcctgcaaggcttctggttactcattcactggctactacatgaactgggtgaagcaaagtcctgaaaagagccttgagtggattggagagattaatcctagcactggtggtactacctacaaccagaagttcaaggccaaggccacattgactgtagacaaatcctccagcacagcctacatgcagctcaagagcctgacatctgaggactctgcagtctattactgtgcaagtggggctggttacttaggggtttactggggccaagggactctggtcactgtctctgcagccaaaacaacacccccatcagtctatccactggcccctgggtgtggagatacaactggttcctctgtgac…
JP0025B04P02	iv	HV1-42*01 F	HJ3*01 F	HD2-3*01 F	acctgagctggtgaagcctggggcttcagtgaagatatcctgcaaggcttctggttactcattcactggctactacatgaactgggtgaagcaaagtcctgaaaagagccttgagtggattggagagatttatcctagcactggtggtactacctacaaccagaagttcaaggccaaggccacattgactgtagacaaatcctccagcacagcctacatgcagctcaagagcctgacatctgaagactctgcagtctattactgtgcaagtgggactggttacttaggggtttactggggccaagggactctggtcactgtctctgcagccaaaacaacacccccatcagtctatccactggcccctgggtgtggagatacaactggttcctctgtgac…
JP0025B05P02	iv	HV1-42*01 F	HJ3*01 F	HD2-4*01 F	acctgagctggtgaagcctggggcttcagtgaagatatcctgcaaggcttctggttactcattcactggctactacatgaactgggtgaagcaaagtcctgaaaagagccttgagtggattggagagattaatccttgcactggtggtactacctacaaccagaagttcaaggccaaggccacattgactgtcgacaaatcctccagcacagcctacatgcagctcaagaccctgacatctgaggactctgcagtctattactgtgcaagtggggctgattacttaggggtttactggggccaagggactctggtcactgtctctgcagccaaaacaacacccccatcagtctatccactggcccctgggtgtggagatacaactggttcctctgtgac…
JP0025B07P02	iv	HV1-42*01 F	HJ3*01 F	HD1-1*02 F	acctgagctggtgaagcctgggacttcagtgaagatatcctgcaaggcttctggttactcattcactggctactacatgaactgggtgaagcaaagtcctgaaaagagccttgagtggattggagagattaatcctagcactggtggtactacctacaaccagaagttcaaggccaaggccacattgactgtagacaaatcctccagcacagcctacatgcatctcaagagcctgacatctgaggactctgcagtctattactgtgcaagtggggctggttacttaggggtttactggggccaagggactctggtcactgtctctgcagccaaaacaacacccccatcagtctatccactggcccctgggtgtggagatacaactggttcctctgtgac…
JP0025B08P02	iv	HV1-42*01 F	HJ3*01 F	HD1-1*02 F	acctgagctggtgaagcctggggcttcagtgaagatatcctgcaaggcttctggttactcattcactggctactacatgaactgggtgaagcaaagtcctgaaaagagccttgagtggattggagagattaatcctagcactggtggtactacctacaaccagaagttcaaggccaaggccacattgactgtagacaaatcctccagcacagcctacatgcagctcaagagcctgacatctgaggactctgcagtctattactgtgcaagtggggctggttacttaggggtttactggggccaagggactctggtcactgtctctgcagccaaaacaacacccccatcagtctatccactggcccctgggtgtggagatacaactggttcctctgtgac…
JP0025B11P02	iv	HV1-42*01 F	HJ3*01 F	HD1-1*02 F	acctgagctggtgaagcctggggcttcagtgaagatatcctgcaaggcatctggttactcattcactggctactacatgaactgggtgaagcaaagtcctgaaaagagccttgagtggattggagagattaatcgtagcactggtggtactacgtacaaccagaagttcaaggccaaggccacattgactgtagacaaatcctccagcacagcctacatgcagctcaagagcctgacatctgaggactctgcagtctattactgtgcaagtggggctggttacttaggggtttactggggccaagggactctggtcactgtctctgcagccaaaacaacacccccatcagtctatccactggcccctgggtgtggagatacaactggttcctctgtgac…
JP0025B12P02	iv	HV1-42*01 F	HJ3*01 F	HD1-1*02 F	acctgagctggtgaagcctggggcttcagtgaagatatcctgcaaggcttctggttactcattcactggctactacatgaactgggtgaagcaaagtcctgaaaagagccttgagtggattggagagattaatcctagcactggtggtactacctacaaccagaaattcaaggccaaggccacattgactgtagacaaatcctccagcacagcctacatgcagctcaagagcctgacatctgaggactctgcagtctattactgtgcaagtggggctggttacttaggggtttactggggccaagggactctggtcactgtctctgcagccaaaacaacacccccatcagtctatccactggcccctgggtgtggagatacaactggttcctctgtgac…
JP0025C01P02	iv	HV1-42*01 F	HJ3*01 F	HD1-1*02 F	acctgagctggtgaagcctggggcttcagtgaagatatcctgcaaggcttctggttactcattcactggctactacatgaactgggtgaagcaaagtcctgaaaagagccttgagtggattggagagattaatcctagaactggtggtactacctacatccagaagttcaaggccaaggccacattgactgtagacaaatcctccagcacagcctacatggagctcaagagcctgacatctgacgactctgtagtctattactgtgcaagtggggctggttacttaggggtttactggggccaagggactctggtcactgtctctgcagccaaaacaacacccccatcagtctatccactggcccctgggtgtggagatacaactggttcctctgtgac…
JP0025C02P02	iv	HV1-42*01 F	HJ3*01 F	HD1-1*02 F	acctgagctggtgaagcctgggacttcagtgaagatatcctgcaaggcttctggttactcattcactggctactacatgaactgggtgaagctaagtcctgaaaagagccttgagtggattggagagattaatcctagcactggtggtactacctacaaccagaagttcaaggccaaggccacattgactgtagacaaatcctccagcacagcctacatgcagctcaggagcctgacatctgaggactctgcagtctattactgtgcaagtggggctggttacttaggggtttactggggccaagggactctggtcactgtctctgcagccaaaacaacacccccatcagtctatccactggcccctgggtgtggagatacaactggttcctctgtgac…
JP0025C03P02	iv	HV1-42*01 F	HJ3*01 F	HD1-1*02 F	acctgagctggtgaagcctggggcttcagtgaagatatcctgcaaggcttctggttactcattcactggctactacatgaactgggtgaagcaaagtcctgaaaagagccttgagtggattggagagattaatcctagcactggtggtactacctacaaccagaagttcaaggccaaggccacattgactgtagacaaatcctccagcacagcctacatgcaactcaagagcctgacatctgaggactctgcagtctattactgtgcaagtggggctggttacttaggggtttactggggccaagggactctggtcactgtctctgcagccaaaacaacacccccatcagtctatccactggcccctgggtgtggagatacaactggttcctctgtgac…
JP0025C04P02	iv	HV1-42*01 F	HJ3*01 F	HD1-1*02 F	acctgagctggtgaagcctggggcttcagtgaagatatcctgcaaggcttctggttactcattcactggctactacatgaactgggtgaagcaaagtcctgaaaagagccttgagtggattggagagattcatcctagcactggtggtactacctacaaccagaagttcaaggccaaggccacattgactgtagacaaatcctccagcacagcctacatgcagctcaagagcctgacatctgaggactctgcagtctattactgtgcaagtggggctggttacttaggggtttactggggccaagggactctggtcactgtctctgcagccaaaacaacacccccatcagtctatccactggcccctgggtgtggagatacaactggttcctctgtgac…
JP0025C05P02	iv	HV1-42*01 F	HJ3*01 F	HD1-1*02 F	acctgagctggtgaagcctggggcttcagtgaagatatcctgcaaggcttctggttactcattcactggctactacatgaactgggtgaagcaaagtcctgaaaagagccttgagtggattggagagattaatcctagcactggtggtactacctacaaccagaagttcaaggccaaggccacattggctgtagacaaatcctccagcacagcctacatgcacctcaagagcctgacatctgaggactctgcagtctattactgtgcaagtggggctggttacttaggggtttactggggccaagggactctggtcactgtctctgcagccaaaacaacacccccatcagtctatccactggcccctgggtgtggagatacaactggttcctctgtgac…
JP0025C06P02	iv	HV1-42*01 F	HJ3*01 F	HD1-1*02 F	acctgagctggtgaagcctggggcttcagtgaagatatcctgcaaggcttctggttactcattcactggctactacatgaactgggtgaagcaaagtcctgaaaagagccttgagtggattggagagattaatcgtagcactggtggtactacctacaaccagaagttcaaggccaaggccacattgactgtagacaaatcctccagcacagcctacatgcagctcaagagcctgacatctgaggactctgcagtctattactgtgcaagtggggctggttacttaggggtttactggggccaagggactctggtcactgtctctgcagccaaaacaacacccccatcagtctatccactggcccctgggtgtggagatacaactggttcctctgtgac…
JP0025C08P02	iv	HV1-42*01 F	HJ3*01 F	HD1-1*02 F	acctgagctggtgaagcctggggcttcagtgaagatatcctgcaaggcctctggttactcattcactggccactacatgaactgggtgaagcaaagtccagaaaagagccttgagtggattggagagattaatcctagcactggtggtactacctacaaccagaagttcaaggccaaggccacattgactgtagacaaatcctccagcacagcctacatgcagctcaagagcctgacatctgaggactctgcagtctattactgtgcaagtggggctggttacttaggggtttactggggccaagggactctggtcactgtctctgcagccaaaacaacacccccatcagtctatccactggcccctgggtgtggagatacaactggttcctctgtgac…
JP0025C10P02	iv	HV1-42*01 F	HJ3*01 F	HD1-1*02 F	acctgagctggtgaagcctggggcttcagtgaagatatcctgcaaggcttctggttactcattcactggctactacatgaactgggtgaagcaaagtcctgaaaagagccttgagtggattggagagattaatcctagcactggtggtactacctacaaccagaagttcaaggccaaggccacattgactgtagacaaatcctccagcacagcctacatgcagctcaagagcctgacatctgacgactctgcagtctattactgtgcaagtggggctggttacttaggggtttactggggccaagggactctggtcactgtctctgcagccaaaacaacacccccatcagtctatccactggcccctgggtgtggagatacaactggttcctctgtgac…
JP0025C12P02	iv	HV1-42*01 F	HJ3*01 F	HD1-1*02 F	acctgaactggtgaagcctggggcttcagtgaagatatcctgcaaggcttctggttactcattcactggctactacatgaactgggtgaagcaaagtcctgaaaagagccttgagtggattggagagattaatcctagcactggtattactacctacaaccagaagttcaaggccaaggccacattgactgtagacaaatcctccagcacagcctacatgcagctcaagagcctgacatctgaggactctgcagtctattactgtgcaagtggggctggttacttaggggtttactggggccaagggactctggtcactgtctctgcagccaaaacaacacccccatcagtctatccactggcccctgggtgtggagatacaactggttcctctgtgac…
JP0025D01P02	iv	HV1-42*01 F	HJ3*01 F	HD1-1*02 F	acctgagctggtgaagcctggggcttcagtgaagatatcctgcaaggcttctggttactcattcactggctactacatgaactgggtgaagcaaagtcctgaaaagagccttgagtggattggagagattaatcctagcactggtggtactacctacaaccagaagttcaaggccaaggccacattgactgtagacaaatcctccagcacagcctacatgcagctcaagagcctgacatctgaggactctgcagtctattactgtgcaagtggggctggttacttaggggtttactggggccaagggactctggtcactgtctctgcagccaaaacaacacccccatcagtctatccactggcccctgggtgtggagatacaactggttcctctgtgac…
JP0025D06P02	iv	HV1-42*01 F	HJ3*01 F	HD1-1*02 F	acctgagctggtgaggcctgggtcttcagtgaagatatcctgcaaggcttctggttattcattcactggctactacatgaactgggtgaagcaaagtcctgaaaagagccttgagtggattggagagattaatcctagcactggtggtactacctacaaccagaagttcaaggccaaggccacattgactgtagacaaatcctccagcacagcctacatgcagctcaagagcctgacatctgaggactctgcagtctattactgtgcaagtggggctggttacttaggggtttactggggccaagggactctggtcactgtctctgcagccaaaacaacacccccatcagtctatccactggcccctgggtgtggagatacaactggttcctctgtgac…
JP0025D07P02	iv	HV1-42*01 F	HJ3*01 F	HD1-1*02 F	acctgagctggtgaagcctggggcttcagtgaagatatcctgcaaggcttctggttactcattcactggctactacatgaactgggtgaagcaaagtcctgaaaagagccttgagtggattggagagattaatcctagcactggtgttactacctacaaccagaagttcaaggccaaggccacattgactgtagacaaatcctccagcacagcctacatgcagctcaagagcctgacatctgaggactctgcagtctattattgtgcaagtggggctggttacttaggtgtttactggggccaagggactctggtcactgtctctgcagccaaaacaacacccccatcagtctatccactggcccctgggtgtggagatacaactggttcctctgtgac…
JP0025D08P02	iv	HV1-42*01 F	HJ3*01 F	HD1-1*02 F	acctgagctggtgaagcctggggcttcagtgaagatatcctgcaaggcttctggttactcattcactggctactacatgaactgggtgaagcaaagtcctgaaaagagccttgagtggattggagagattaatcgtagcactggtggtactacctacaaccagaagttcaaggccaaggccacattgactgtagacaaatcctccagcacagcctacatgcagctcaagagcctgacatctgaggactctgcagtctattactgtgcaagtggggctggttacttaggggtttactggggccaagggactctggtcactgtctctgcagccaaaacaacacccccatcagtctatccactggcccctgggtgtggagatacaactggttcctctgtgac…
JP0025D09P02	iv	HV1-42*01 F	HJ3*01 F	HD1-1*02 F	acctgagctggtgaagcctggggcttcagtgaagatatcctgcaaggcttctggttactcattcactggctactacatgaactgggtgaagcaaagtcctgaaaagagccttgagtggattggagagattaatcctagcactggtggtactacctacaaccagaagttcaaggccaaggccacattgactgtagacaaatcctccagcacagcctacatgcagctcaagagcctgacatctgaggactctgcagtctattattgtgcaagtggggctggttacttaggggtttactggggccaagggactctggtcactgtctctgcagccaaaacaacacccccatcagtctatccactggcccctgggtgtggagatacaactggttcctctgtgac…
JP0025D11P02	iv	HV1-42*01 F	HJ3*01 F	HD1-1*02 F	acctgagctggtgaagcctggggcttcagtgaagatatcctgcaaggcttctggttactcattcactggctactacatgaactgggtgaagcaaagtcatgaaaagagccttgagtggattggagagattaatcctagcactggtggtactacctacaaccagaagttcaaggccaaggccacattgactgtagacaaatcctccagcacagcctacatgcagctcaagagcctgacatctgaggactctgcagtctattactgtgcaagtggggctggttacttaggggtttactggggccaagggactctggtcactgtctctgcagccaaaacaacacccccatcagtctatccactggcccctgggtgtggagatacaactggttcctctgtgac…
JP0025E01P02	iv	HV1-42*01 F	HJ3*01 F	HD1-1*02 F	acctgagctggtgaagcctggggcttcagtgaagatatcctgcaaggcttctggttactcattcactggctactacatgaactgggtgaaacaaagtcctgaaaagagccttgagtggattggagagattaatcctagcactggtggtactacctacaaccagaagttcaaggccaaggccacattgactgtagacaaatcctccagcacagcctacatgcagctcaagagcctgacatctgaagactctgcagtctattactgtgcaagtggggctggttacttaggggtttactggggccaagggactctggtcactgtctctgcagccaaaacaacacccccatcagtctatccactggcccctgggtgtggagatacaactggttcctctgtgac…
JP0025E02P02	iv	HV1-42*01 F	HJ3*01 F	HD1-1*02 F	acctgagctggtgaagcctggggcttcagtgaagatatcctgcaaggcttctggttactcattcactggctactacatgaactgggtgaagcaaagtcctgaaaagagccttgagtggattggagagattaatcctagcactggtggtactacctacaaccagaagttcaaggccaaggccacattgactgtagacaaatcctccagcacagcctacatgcagctcaagagcctgacatctgaggactctgcagtctattattgtgcaagtggggctggttacttaggggtttactggggccaagggactctggtcactgtctctgcagccaaaacaacacccccatcagtctatccactggcccctgggtgtggagatacaactggttcctctgtgac…
JP0025E03P02	iv	HV1-42*01 F	HJ3*01 F	HD1-1*02 F	acctgagctggtgaagcctggggcttcagtgaagatatcctgcaaggcttctggttactcattcactggctactacatgaactgggtgaagcaaagtcctgaaaagagccttgagtggattggagagattaatcctagctctggtggtactacctacaaccagaagttcaaggccaaggccacattgactgtagacaaatcctccagcacagcctacatgcagctcaagagcctgacatctgacgactctgcagtctattattgtgcaagtggggctggttacttaggggtttactggggccaagggactctggtcactgtctctgcagccaaaacaacacccccatcagtctatccactggcccctgggtgtggagatacaactggttcctctgtgac…
JP0025E04P02	iv	HV1-42*01 F	HJ3*01 F	HD1-1*02 F	acctgagctggtgaagcctggggcttcagtgaagatatcctgcaaggcttctgattactcgttctctggctactacatgacctgggtgaagcaaagtcctgaaaagagccttgagtggattggagagattaatcctagcactggtggtactacctacaaccagaagttcaaggccaaggccacattgactgtagacaaatcctccagcacagcctacatgcagttcaagagcctgacatctgaggactctgcagtctattactgtgcaagtggggctggttacttaggggtttactggggccaagggactctggtcactgtctctgcagccaaaacaacacccccatcagtctatccactggcccctgggtgtggagatacaactggttcctctgtgac…
JP0025E07P02	iv	HV1-42*01 F	HJ3*01 F	HD1-1*02 F	acctgaactggtgaagcctggggcttcagtgaagatatcctgcaaggcttctggttactcattcactggctactacatgaactgggtgaagcaaagtcctgaaaagagccttgagtggattggagagattaatcctagcactggtggtactacctacaaccagaagttcaaggccaaggccacattgactgtagacaaatcctccagcacagcctacatgcagctcaagagcctgccatctgaggactctgcagtctattactgtgcaagtggggctggttacttaggggtttactggggccaagggactctggtcactgtctctgcagccaaaacaacacccccatcagtctatccactggcccctgggtgtggagatacaactggttcctctgtgac…
JP0025E09P02	iv	HV1-42*01 F	HJ3*01 F	HD1-1*02 F	acctgagctggtgaagcctggggcttcagtgaagatatcctgcaaggcttctggttactcattcactggctactacatgaactgggtgaagcaaagtcctgaaaagagccttgagtggattggagagattaatcctagcactggtggtactacctacaaccagaagttcaaggccaaggccacattgactgtagacaaatcctccagcacagcctacatgcagctcaagagcctgacatctgaggactctgcagtctattactgtgcaagtggggctggttacttaggggtttactggggccaagggactctggtcactgtctctgcagccaaaacaacacccccatcagtctatccactggcccctgggtgtggagatacaactggttcctctgtgac…
JP0025E11P02	iv	HV1-42*01 F	HJ3*01 F	HD1-1*02 F	acctgagctggtgaagcctggggcttcagtgaagatatcctgcaaggcttctggttactcattcactggctactacatgaactgggtgaagcaaagtcctgaaaagagccttgagtggattggagagattaatcctagcactggtggtactacctacaaccagaagttcaaggccaaggccacattgactgtagacaaatcctccagcacagcctccatgcagctcaagagcctgacatctgaggactctgcagtcttttactgtgcaagtggggctggttacttaggggtttactggggccaagggactctggtcactgtctctgcagccaaaacaacacccccatcagtctatccactggcccctgggtgtggagatacaactggttcctctgtgac…
JP0025E12P02	iv	HV1-42*01 F	HJ3*01 F	HD1-1*02 F	acctgagctggtgaagcctggggcttcagtgaagatatcctgcaaggcttctggttactcattcactggctactacatgaactgggtgaagcaaagtcctgaaaagagccttgagtggattggagagattaatcctagcactggttatactacctacaaccagaagttcaaggccaaggccacattgactgtagacaaatcctccagcacagcctacatgcagctcaagagcctgacatctgaggactctgcagtctattattgtgcaagtggggctggttacttaggggtttactggggccaagggactctggtcactgtctctgcagccaaaacaacacccccatcagtctatccactggcccctgggtgtggagatacaactggttcctctgtgac…
JP0025F01P02	iv	HV1-42*01 F	HJ3*01 F	HD1-1*02 F	acctgagctggtgaagcctggggcttcagtgaagatatcctgcaaggcttctggttactcattcactggctactatatgaactgggtgaagcaaagtcctgaaaagagccctgagtggattggagagattaatcctagcactggtggtactacctacaaccagaagttcaaggccaaggccacattgactgtagacaaatcctccagcacagcctacatgcagctcaagagcctgacatctgaggactctgcagtctattattgtgcaagtggggctggttacttaggggtttactggggccaagggactctggtcactgtctctgcagccaaaacaacacccccatcagtctatccactggcccctgggtgtggagatacaactggttcctctgtgac…
JP0025F02P02	iv	HV1-42*01 F	HJ3*01 F	HD1-1*02 F	acctgagctggtgaagcctggggcttcagtgaagatttcctgcaaggcttctggttactcattcactggcttctacatgaactgggtgaagcaaagtcctgaaaagagccttgagtggattggagagattaatcctagcactggtggtactacctacaaccagaagttcaaggccaaggccacattgactgtagacaaatcctccagcacagcctacatgcagctcaagagcctgacatctgaggactctgcagtctattactgtgcaagtggggctggttacttaggggtttactggggccaagggactctggtcactgtctctgcagccaaaacaacacccccatcagtctatccactggcccctgggtgtggagatacaactggttcctctgtgac…
JP0025F03P02	iv	HV1-42*01 F	HJ3*01 F	HD1-1*02 F	acctgagctggtgaagcctggggcttcagtgaagatatcctgcaaggcttctggttactcattcactggctactacatgaactgggtgaagcaaagtcctgaaaagagccttgagtggattggagagattaatcctagcactggtggtactacctacaaccagaagttcaaggccaaggccacattgactgtagacaaatcctccagcacagcctacatgcagctcaagagcctgacatctgaggactctgcagtctattactgtgcaagtggggctggttacttaggggtttactggggccaagggactctggtcactgtctctgcagccaaaacaacacccccatcagtctatccactggcccctgggtgtggagatacaactggttcctctgtgac…
JP0025F04P02	iv	HV1-42*01 F	HJ3*01 F	HD1-1*02 F	acctgagctggtgaagcctggggcttcagtgaagatatcctgcaaggcttctggttactcattcactggctactacatgaactgggtgaagcaaagtcctgaaaagagccttgagtggattggagagattaatcgtagcactggtggtactacctacaaccagaagttcaaggccaaggccacattgactgtagacaaatcctccaacacagcctacatgcagctcaagagcctgacatctgaggactctgcagtctattactgtgcaagtggggctggttacttaggggtttactggggccaagggactctggtcactgtctctgcagccaaaacaacacccccatcagtctatccactggcccctgggtgtggagatacaactggttcctctgtgac…
JP0025F06P02	iv	HV1-42*01 F	HJ3*01 F	HD1-1*02 F	acctgagctggtgaagcctggggcttcagtgaagatatcctgcaaggcttctggttactcattcactggctactacatgaactgggtgaagcaaagtcctgaaaagagccttgagtggattggagagattaatcctaccactggtggtactacctacaaccagaagttcaaggccaaggccacattgactgtagacaaatcctccagcacagcctacatgcagctcaagagcctgacatctgaggactctgcagtctattactgtgcaagtggggctggttacttaggggtttactggggccaagggactctggtcactgtctctgcagccaaaacaacacccccatcagtctatccactggcccctgggtgtggagatacaactggttcctctgtgac…
JP0025F07P02	iv	HV1-42*01 F	HJ3*01 F	HD1-1*02 F	acctgagctggtgaagcctggggcttcagtgaagatatcctgcaaggcttctggttactcattcactggctactacatgaactgggtgaagcaaagtcctgaaaagagccttgagtggattggagagattaatcctagcactggtggaactacctacaaccagaagttcaaggccaaggccacattgactgtagacaaatcctccagcacagcctacatgcagctcaagagcctgacatctgaggactctgcagtctattactgtgcaagtggggctggttacttaggggtttactggggccaagggactctggtcactgtctctgcagccaaaacaacacccccatcagtctatccactggcccctgggtgtggagatacaactggttcctctgtgac…
JP0025F08P02	iv	HV1-42*01 F	HJ3*01 F	HD1-1*02 F	acctgagctggtgaagcctggggcttcagtgaagatttcctgcaaggcttctggttactcattcactggctactacatgaactgggtgaagcaaagtcctgaaaagagccttgagtggattggagagattaatcctagcactggtgttactacctacaaccagaggttcaaggccaaggccacattgactgtagacaaatcctccaacacagcctacatgcagctcaagagcctgacatctgaggactctgcagtctattactgtgcaagtggggctggttacttaggggtttactggggccaagggactctggtcactgtctctgcagccaaaacaacacccccatcagtctatccactggcccctgggtgtggagatacaactggttcctctgtgac…
JP0025F09P02	iv	HV1-42*01 F	HJ3*01 F	HD1-1*02 F	acctgagctggtgaagcctggggcttcagtgaagatatcctgcaaggcttctggttactcattcactggctactacatgaactgggtgaagcaaagtcctgaaaagagccttgagtggattggagagattaatccgagcactggtggtactaccttcaaccagaagttcaaggccaaggccacattgactgtagacaaatcctccagcacagcctacatgcagctcaagagcctgagatctgaggactctgcagtctattactgtgcaagtggggctggttacttaggggtttactggggccaagggactctggtcactgtctctgcagccaaaacaacacccccatcagtctatccactggcccctgggtgtggagatacaactggttcctctgtgac…
JP0025F10P02	iv	HV1-42*01 F	HJ3*01 F	HD1-1*02 F	acctgagctggtgaagcctgggccttcagtgaagatttcctgcaaggcttctggttactcattcactggctactacatgaactgggtgaagcaaagtcctgaaaagacccttgagtggattggagagattaatcctaacactggtggtactacctacaaccagaagttcaaggccaaggccacattgactgtagacaaatcctccagcacagcctacatgcagctcaagagcctgacatctgaggactctgcagtctattactgtgcaagtggggctggttacttaggggtttactggggccaagggactctggtcactgtctctgcagccaaaacaacacccccatcagtctatccactggcccctgggtgtggagatacaactggttcctctgtgac…
JP0025F12P02	iv	HV1-42*01 F	HJ3*01 F	HD6-2*01 F	acctgagctggtgaagcctggggcttcagtgaagatatcctgcaaggcttctggttactcattcactggctactacatgaactgggtgaagcaaagtcctgaaaagagccttgagtgggttggagagattaatcctagcactggtggtattacctacaaccagaagttcaaggccaaggccacattgactgtagacaaatcctccagcacagcctacatgcagctcaagagcctgacatctgaggactctgcagtctattactgtgcaagtggggctggtttcttaggggtttattggggccaagggactctggtcactgtctctgcagccaaaacaacacccccatcagtctatccactggcccctgggtgtggagatacaactggttcctctgtgac…
JP0025G01P02	iv	HV1-42*01 F	HJ3*01 F	HD2-3*01 F	acctgagctggtgaagcctggggcttcagtgaagatatcctgcaaggcttctggttactcattcactggctactacatgaactgggtgaagcaaagtcctgaaaagagccttgagtggattggagagattaatcctagcactggtggtactacctacaaccagaagttcaaggccaaggccacattgactgtagacaaatcctccagcacagcctacatgcagctcaagagcctgacatctgagggctctgcagtctattactgtgcaagtggggctggttccttaggggtttactggggccaagggactctggtcactgtctctgcagccaaaacaacacccccatcagtctatccactggcccctgggtgtggagatacaactggttcctctgtgac…
JP0025G02P02	iv	HV1-42*01 F	HJ3*01 F	HD1-1*02 F	acctgagctggtgaagcctggggcttcagtgaagatatcctgcaaggcttctggttactcattcactggctactacatgaactgggtgaagcaaagtcctgaaaagagccttgagtggattggagagattaatcctagcactggtggtactacctacaaccagaagttcaaggccaaggccacattgactgtagacaaatcctccagcacagcctacatgcagctcaagagcctgacatctgaggactctgcagtctattactgtgcaagtggggctggttacttaggggtttactggggccaagggactctggtcactgtctctgcagccaaaacaacacccccatcagtctatccactggcccctgggtgtggagatacaactggttcctctgtgac…
JP0025G03P02	iv	HV1-42*01 F	HJ3*01 F	HD1-1*02 F	acctgagctggtgaagcctggggcttcagtgaagatatcctgcaaggcttctggttactcattcactggctactacatgaattgggtgaagcaaagtcctgaaaagagccttgagtggattggagagattaatcctagcactggtggtactacctacaaccagaagttcaaggccaaggccacattgactgtagacaaatcctccagcacagcctacatgcagctcaagagcctgacatctgaggactctgcagtctattactgtgcaagtggggctggttacttaggggtttactggggccaagggactctggtcactgtctctgcagccaaaacaacacccccatcagtctatccactggcccctgggtgtggagatacaactggttcctctgtgac…
JP0025G04P02	iv	HV1-42*01 F	HJ3*01 F	HD1-1*02 F	acctgagctggtgaagcctggggcttcagtgaagatatcctgcaaggcttctggttactcattcactggctactacatgaactgggtgaagcaaagtcctgaaaagagccttgagtggattggagagattaatcctagcactggtggtactacctacaaccagaagttcaaggccaaggccacattgactgtagacaaatcctccagcacagcctacatgcagctcaagagcctgacatctgaggactctgcagtctattactgtgcaagtggggctggttacttaggggtttactggggccaagggactctggtcactgtctctgcagccaaaacaacacccccatcagtctatccactggcccctgggtgtggagatacaactggttcctctgtgac…
JP0025G07P02	iv	HV1-42*01 F	HJ3*01 F	HD1-1*02 F	acctgagctggtgaagcctggggcttcagtgaagatatcctgcaaggcttctggttactcattcactggctactacatgaactgggtgaagcaaagtcctgaaaagagccttgagtggattggagagattaatcctagcactggtggtactacctacaaccagaagttcaaggccaaggccacattgactgtagacaaatcctccagcacagcctacatgcagctcaagagcctgacatctgaggactctgcagtctattactgtgcaagtggggctggttacttaggggtttactggggccaagggactctggtcactgtctctgcagccaaaacaacacccccatcagtctatccactggcccctgggtgtggagatacaactggttcctctgtgac…
JP0025G10P02	iv	HV1-42*01 F	HJ3*01 F	HD1-1*02 F	acctgagctggtgaagcctggggcttcagtgaagatatcctgcaaggcttctggttactcattcactggctactacatgaactgggtgaagcaaagtcctgaaaagagccttgagtggattggagagattaatcctagcactggtggtacttcctacaaccagaagttcaaggccaaggccacattgactgtagactcatcctccagcacagcctacatgcagctcaagagcctgacatctgaagactctgcagtctattactgtgcaagtggggctggttacttaggggtttactggggccaagggactctggtcactgtctctgcagccaaaacaacacccccatcagtctatccactggcccctgggtgtggagatacaactggttcctctgtgac…
JP0025G11P02	iv	HV1-42*01 F	HJ3*01 F	HD1-1*02 F	acctgagctggtgaagcctggggcttcagtgaagatatcctgcaaggcttctggttactcattcactggctactacatgaactgggtgaagcaaagtcctgaaaagagccttgagtggattggagagattaatcctaccactggtgctactacctacaaccagaagttcaaggccaaggccacattgactgtagacaaatcctccagcacagcctacatgcagctcaagagcctgacatctgaggactctgcagtctattactgtgcaagtggggctggttacttaggggtttactggggccaagggactctggtcactgtctctgcagccaaaacaacacccccatcagtctatccactggcccctgggtgtggagatacaactggttcctctgtgac…
JP0025H01P02	iv	HV1-42*01 F	HJ3*01 F	HD1-1*02 F	acctgagctggtgaagcctggggcttcagtgaagatatcctgcaaggcttctggtttctcattcactggctactacatgaactgggtgaagcaaagtcctgaaaagagccttgagtggattggagagattaatcctagcactggtggtactacctacaaccagaagttcaaggccaaggccacattgactgtagacaaatcctccagcacagcctacatgcagctcaagagcctgacatctgaggactctgcagtctattactgtgcaagtggggctggttacttaggggtttactggggccaagggactctggtcactgtctctgcagccaaaacaacacccccatcagtctatccactggcccctgggtgtggagatacaactggttcctctgtgac…
JP0025H02P02	iv	HV1-42*01 F	HJ3*01 F	HD1-1*02 F	acctgagctggtgaagcctggggcttcagtgaagatatcctgcaaggcttctggttactcattcactggctactacatgaactgggtgaagcaaagtcctgaaaagagccttgagtggattggagagattaatcctagcactggtggtactacctacaaccagaagttcaaggccaaggccacattgactgtagacaaatcctccagcacaacctacatgcagctcaagagcctgacatctgaggactctgcagtctattactgtgcaagtggggctggttacttaggggtttactggggccaggggactctggtcactgtctctgcagccaaaacaacacccccatcagtctatccactggcccctgggtgtggagatacaactggttcctctgtgac…
JP0025H04P02	iv	HV1-42*01 F	HJ3*01 F	HD1-1*02 F	acctgagctggtgaagcctggggcttcagtgaaaatatcctgtaaggcttctggttactcattcactggctactacatgaactgggtgaagcaaagtcctgaaaagagccttgagtggattggagagattaatcctagcactggtggtactacctacaaccagaagttcaaggccaaggccacattgactgtagacaaatcctccagcacagcctacatgcagctcaagagcctgacatctgaggactctgcagtctattactgtgcaagtggggctggttacttaggggtttactggggccaagggactctggtcactgtctctgcagccaaaacaacacccccatcagtctatccactggcccctgggtgtggagatacaactggttcctctgtgac…
JP0025H06P02	iv	HV1-42*01 F	HJ3*01 F	HD1-1*02 F	acctgagctggtgaagcctggggcttcagtgaagatatcctgcaaggctcccggttactcattcactggctactacatgaactgggtgaagcaaagtcctgaaaagagccttgagtggattggagagattaatcctagcactggtggtactacctacaaccagaagttcaaggccaaggccacattgactgtagacaaatcctccagcacagcctacatgcagctcaagagcctgacatctgaagactctgcagtctattactgtgcaagtggggctggttacttaggggtttactggggccaagggactctggtcactgtctctgcagccaaaacaacacccccatcagtctatccactggcccctgggtgtggagatacaactggttcctctgtgac…
JP0025H07P02	iv	HV1-42*01 F	HJ3*01 F	HD1-1*02 F	acctgagctggtgaagcctggggcttcagtgaagatatcctgcaaggcttctggttactcattcactggctactacatgaactgggtgaagcaaagtcctgaaaagagccttgagtggattggagagattaatcctagcactggtggtactacctacaaccagaagttcaaggccaaggccacattgactgtagactcatcctccagcacagcctacatgcaactcaagagcctgacatctgaggactctgcagtctattactgtgcaagtggggctggttacttaggggtttactggggccaagggactctggtcactgtctctgcagccaaaacaacacccccatcagtctatccactggcccctgggtgtggagatacaactggttcctctgtgac…
JP0025H09P02	iv	HV1-42*01 F	HJ3*01 F	HD1-1*02 F	acctgagctggtgaagcctggggcttcagtgaagatatcctgcaaggcttctggttactcattcactggctactacatgaactgggtgaagcaaagtcctgaaaagagccttgagtggattggagagattaatcctagcactggtggtactacctacaaccagaagttcaaggccaaggccacattgactgtagacaaatcctccagcacagcctacatgcagctcaagagcctgacatctgaggactctgcagtctattactgtgcaagtggggctggttacttaggggtttactggggccaagggactctggtcactgtctctgcagccaaaacaacacccccatcagtctatccactggcccctgggtgtggagatacaactggttcctctgtgac…
JP0025H10P02	iv	HV1-42*01 F	HJ3*01 F	HD1-1*02 F	acctgagctggtgaagcctggggcttcagtgaagatatcctgcaaggcttctggttactcattcactggctactacatgaactgggtgaagcaaagtcctgaaaagagccttgagtggattggagagattaatcctagcactgatggtactacctacaaccagaagttcaaggccaaggccacattgactgtagacaaatcctccagcacagcctacatgcagctcaagagcctgacatctgaggactctgcagtctattactgtgcaagtggggctggttacttaggggtttactggggccaagggactctggtcactgtctctgcagccaaaacaacacccccatcagtctatccactggcccctgggtgtggagatacaactggttcctctgtgac…
JP0025H11P02	iv	HV1-42*01 F	HJ3*01 F	HD1-1*02 F	acctgagctggtgaagcctggggcttcagtgaagatttcctgcaaggcttctggttactcattcactggctactacatgaactgggtgaagcaaagtcctgaaaagagccttgagtggattggagagattaatcctagcactggtggtactacctacaaccagaagttcaaggccaaggccacattgactgtagacaaatcctccagcacagcctacatgcagctcaagagcctgacatctgaggactctgcagtctattactgtgcaagtggggctggttacttaggggtttactggggccaagggactctggtcactgtctctgcagccaaaacaacacccccatcagtctatccactggcccctgggtgtggagatacaactggttcctctgtgac…
JP0025A01P01	v	HV14-2*01 F	HJ1*03 F	HD1-1*01 F	ggcagagcttgtgaagccaggggcctcagtcaagttgtcctgcacagcttctggcttcaacattaaagactactatatgcactgggtgaaccagaggactgaacagggcctggagtggattggaaggattgatcctgaggatggtgaaactaaatatgccccgaaattccagggcaaggccactataacagcagacacatcctccaacacagcctacctacaactcagcagcctgacatctgaggacactgccgtctattactgtgctagagaggattactacggttatagagagtatttcgatgtctggggcacagggaccacggtcaccgtctcctcagccaaaacgacacccccatctgtctatccactggcccctggatctgctgcccaaactaa…
JP0025A02P01	v	HV14-2*01 F	HJ1*03 F	HD1-1*01 F	ggcagagcttgtgaagccaggggcctcagtcaagttgtcctgcacagcttctggcttcaacattaaagactactatatgcactgggtgaagcagaggactgaacagggcctggagtggattggaaggattgatcctgaggatggtgaaactaaatatgccccgaaattccagggcaaggccactataacagcagacacatcctccaacacagcctacctgcagctcagcagcctgacatctgaggacactgccgtctattactgtgctagagaggattactacggttatagagagtacttcgatgtctggggcacagggaccacggtcaccgtctcctcagccaaaacgacacccccatctgtctatccactggcccctggatctgctgcccaaactaa…
JP0025A04P01	v	HV14-2*01 F	HJ1*03 F	HD1-1*01 F	ggcagagcttgtgaagccaggggcctcagtcaagttgtcctgcacagcttctggcttcaacattaaagactactatatgcactgggtgaagcagaggactgaacagggcctggagtggattggaaggattgatcctgaggatggtgagactaaatatgccccgaaattccagggcaaggccactattacagcagacacatcctccaacacagcctgcctgcagctcagcagcctgacatctgaggacactgccgtctattactgtgctagagaggattactacgattatagagagtacttcgatgtctggggcacagggaccacggtcaccgtctcctcagccaaaacgacacccccatctgtctatccactggcccctggatctgctgcccaaactaa…
JP0025A05P01	v	HV14-2*01 F	HJ1*03 F	HD1-1*01 F	ggcagagcttgtgaagccaggggcctcagtcaagttgtcctgcacagcttctggcttcaacattaaagactactatatgcactgggtgaagcagaggactgaacagggcctggagtggattggaaggattgatcctgaggatggtgaaactaaatatgccccgaaattccagggcaaggccactataacagcagacacatcctccaacacaggctacctgcagctcagcagcctgacatctgaggacactgccgtctattactgtgctagagaggattactacggttatagagagtacttcgatgtctggggcacagggaccacggtcaccgtctcctcagccaaaacgacacccccatctgtctatccactggcccctggatctgctgcccaaactaa…
JP0025A06P01	v	HV14-2*01 F	HJ1*03 F	HD1-1*01 F	ggcagagcttgtgaagccaggggcctcagtcaagttgtcctgcacagcttctggcttcaacattaaagactactatatgcactgggtgaagcagaggactgaacagggcctggagtggattggaaggattgatcctgaggatggtgaaactaaatatgccccgaaattccagggcaaggccactataacagcagacacatcctccaacacagcctacctgcagctcagcagcctgacatctgaggacactgccgtctattactgtgctagagaggattactacggttatagagaatacttcgatgtctggggcacagggaccacggtcaccgtctcctccgccaaaacgacacccccatctgtctatccactggcccctggatctgctgcccaaactaa…
JP0025A07P01	v	HV14-2*01 F	HJ1*03 F	HD1-1*01 F	ggcagagcttgtgaagccaggggcctcagtcaagttgtcctgcacagcttctggcttcaacattaaagactactatatgcactgggtgaagcagaggactgaacagggcctggagtggattggaaggattgatcctgaggatggtgaaactaaatatgccccgaaattccagggcgaggccactataacagcagacacatcctccaacacagcctacctgctactcagcagcctgacatctgaggacactgccgtctattactgtgctagagaggattactacggttatagagagtacttcgatgtctggggcacagggaccacggtcaccgtctcctcagccaaaacgacacccccatctgtctatccactggcccctggatctgctgcccaaactaa…
JP0025A08P01	v	HV14-2*01 F	HJ1*03 F	HD1-1*01 F	ggcagagcttgtgaagccaggggcctcagtcaagttgtcctgcacagcttctggcttcaacattaaagactactatatgcactgggtgaagcagaggactgaacagggcctggagtggattggaaggattgatcctgaggatggtgaaactaaatatgccccgacattccagggcaaggccactataacagcagacacatcctccaacacagcctacctgcagctcagcagcctgacatctgaggacactgccgtctattactgtgctagagaggattactacgtttatagagaatacttcgatgtctggggcacagggaccacggtcaccgtctcctcagccaaaacgacacccccatctgtctatccactggcccctggatctgctgcccaaactaa…
JP0025A10P01	v	HV14-2*01 F	HJ1*03 F	HD1-1*01 F	ggcagagcttgtgaagccaggggcctcagtcaagttgtcctgcacagcttctggcttcaacattaaagactactatatgcactgggtgaagcagaggactgaacagggcctggagtggattggaaggattgatcctgaggatggtgaaactaagtatgccccgaaattccagggcaaggccactataacagcagacacatcctccaacacagcctacctgcagctcagcagcctgacatctgaggacactgccgtctattactgtgctagagaggattactacggttatagagagtacttcgatgtctggggcacagggaccacggtcaccgtctcctcagccaaaacgacacccccatctgtctatccactggcccctggatctgctgcccaaactaa…
JP0025A11P01	v	HV14-2*01 F	HJ1*03 F	HD1-1*01 F	ggcagagcttgtgaagccaggggcctcagtcaagttgtcctgcacagcttctggcttcaacattaaagactactatatgcactgggtgaagcagaggactgaacagggcctggagtggattggaaggattgatcctgaggatggtgaaactaaatatgccccgaaattccagggcaaggccactataacagcagacacatcctccaacacagcctacctgcagctcagcagcctgacatctgaggacactgccgtctattactgtgctagagaggattactacggttatagagagtacttcgatgtctggggcacagggaccacggtcaccgtctcctcagccaaaacgacacccccatctgtctatccactggcccctggatctgctgcccaaactaa…
JP0025B02P01	v	HV14-2*01 F	HJ1*03 F	HD1-1*01 F	ggcagagcttgtgaagccaggggcctcagtcaagttgtcctgcacagcttctggcttcaacattaaagactactatatgcactgggtgaagcagaggactgaacagggcctggagtggattggcaggattgatcctgaggatggtgaaactaaatatgccccgaaattccagggcaaggccactataacagcagacacatcctccaacacagcctacctgcagctcagcagcctgacatctgaggacactgccgtctattactgtgctagagaggattactacggttatagagagtacttcgatgtctggggcacagggaccacggtcaccgtctcctcagccaaaacgacacccccatctgtctatccactggcccctggatctgctgcccaaactaa…
JP0025B03P01	v	HV14-2*01 F	HJ1*03 F	HD1-1*01 F	ggcagagcttgtgaagccaggggcctcagtcaagttgtcctgcacagcttctggcttcaacattaaagactactatatgcactgggtgaagcagaggactgaacagggcctggagtggattggaaggattgatcctgaggatggtgaaactaaatatgccccgaaattccagggcaaggccactataacagcagacacatcctccaacacagcccacctgcagctcagcagcctgacatctgaggacactgccgtctattactgtgctagagaggattactacggttatagagagtatttcgatgtctggggcacagggaccacggtcaccgtctcctcagccaaaacgacacccccatctgtctatccactggcccctggatctgctgcccaaactaa…
JP0025B06P01	v	HV14-2*01 F	HJ1*03 F	HD1-1*01 F	ggcagagcttgtgaagccaggggcctcagtcaagttgtcctgcacagcttctggcttcaacattaaagactactatatgcactgggtgaagcagaggactgaacagggcctggagtggattggaaggattgatcctgaggatggtgaaactaaatatgtcccgaaattccagggcaaggccactataacagcagacacatcctccaacacagcctacctgcagctcagcagcctgacatctgaggacactgccgtctattactgtgctagagaggattactacggttatagagaatacttcgatgtctgggccacagggaccacggtcaccgtctcctccgccaaaacgacacccccatctgtctatccactggcccctggatctgctgcccaaactaa…
JP0025B07P01	v	HV14-2*01 F	HJ1*03 F	HD1-1*01 F	ggcagagcttgtgaagccaggggcctcagtcaagttgtcctgcacagcttctggcttcaacattaaagactactatatgcactgggtgaagcagaggactgaacagggcctggagtggattggaaggattgatcctgaggatggtgaaactaaatatgccccgaaattccagggcaaggccactctaacaacagacacatcctccaacacagcctacctgcagctcagcagcctgacatctgaggacactgccgtctattactgtgctagagaggattactacggttatagagagtacttcgatgtctggggcacagggaccacggtcaccgtctcctcagccaaaacgacacccccatctgtctatccactggcccctggatctgctgcccaaactaa…
JP0025B08P01	v	HV14-2*01 F	HJ1*03 F	HD1-1*01 F	ggcagagcttgtgaagccaggggcctcagtcaagttgtcctgcacagcttctggcttcaacattaaagactactatatgcactgggtgaagcagaggactgaacagggcctggagtggattggaaggattgatcctgaggatggtgacactaaatatgccccgaaattcctgggcaaggccactataacagcggacacatcctccaacacagcctaccttcaactcagcagcctgacatctgaggacactgccgtctatcactgtgctagagaggattactacggttatagagagtacttcgatgtctggggcacagggaccacggtcaccgtctcctcagccaaaacgacacccccatctgtctatccactggcccctggatctgctgcccaaactaa…
JP0025B09P01	v	HV14-2*01 F	HJ1*03 F	HD1-1*01 F	ggcagagcttgtgaagccaggggcctcagtcaagttgtcctgcacagcttctggcttcaacattaaagactactatatgcactgggtgaagcagaggactgaacagggcctggagtggattggaaggattgatcctgaggatggtgaaactaaatatgccccgaaattccaggacaaggccactataacagcagacacatcctccaacacagcctacctgcagctcagcagcctgacatctgaggacactgccgtctattactgtgctagagaggtttactacggttatagagagtacttcgatgtctggggcacagggaccacggtcaccgtctcctcagccaaaacgacacccccatctgtctatccactggcccctggatctgctgcccaaactaa…
JP0025B12P01	v	HV14-2*01 F	HJ1*03 F	HD1-1*01 F	ggcagagcttgtgaagccaggggcctcagtcaagttgtcctgcacagcttctggcttcaacattaaagactactatatgcactgggtgaagcagaggactgaacagggcctggagtggattggaaggattgatcctgaggatggtgaaactaaatatgccccgaaattccagggcaaggccactataacagcagacacatcctccaacacagcctacctgcagctcagcagcctgacatctgaggacactgccgtctattactgtgctagagaggattactacggttatagagagtacttcgatgtctggggcacagggaccacggtcaccgtctcctcagccaaaacgacacccccatctgtctatccactggcccctggatctgctgcccaaactaa…
JP0025C02P01	v	HV14-2*01 F	HJ1*03 F	HD1-1*01 F	ggcagagcttgtgaagccaggggcctcagtcaagttgtcctgcacagcttctggcttcaacagtaaagactactatatgcactgggtgaagcagaggactgaacagggcctggagtggattggaaggattgatcctgaggatggtgaaactaaatatgccccgaaattccagggcaaggccactataacagcagacacatcctccaacacagcctacctgcagctcagcagcctgacatctgaggacactgccgtctattactgtgctagagaggattactacggttatagagagtacttcgatgtctggggcacagggaccacggtcaccgtctcctcagccaaaacgacacccccatctgtctatccactggcccctggatctgctgcccaaactaa…
JP0025C03P01	v	HV14-2*01 F	HJ1*03 F	HD1-1*01 F	ggcagagcttgtgaagccaggggcctcagtcaagttgtcctgcacagcttctggcttcaacattaaagactattatatgcactgggtgaagcagaggactgaacagggcctggagtggattggaaagattgatcctgaggatggtgaaactaaatatgccccgaaattccagggcagggccactataacagcagacacctcctccaacacagcctacctgcagctcagcagcctgacatctgaggacactgccgtctattattgtgctagagaggattactacggttatagagagtacttcgatgtctggggcacagggaccacggtcaccgtctcctcagccaaaacgacacccccatctgtctatccactggcccctggatctgctgcccaaactaa…
JP0025C04P01	v	HV14-2*01 F	HJ1*03 F	HD1-1*01 F	ggcagagcttgtgaagccaggggcctcagtcaagttgtcctgcacagcttctggcttcaacattaaagactactatatgcactgggtgaagcagaggactgaacagggcctggagtggattggaaggattgatcctgaggatggtgagactaaatatgccccgaaattccagggcaaggccactattacagcagacacatcctccaacacagcctacctgcagctcagcagcctgacatctgaggacactgccgtctattactgtgctagagaggattactacggttatagagagtacttcgatgtctggggcacagggaccacggtcaccgtctcctcagccaaaacgacacccccatctgtctatccactggcccctggatctgctgcccaaactaa…
JP0025C05P01	v	HV14-2*01 F	HJ1*03 F	HD1-1*01 F	ggcagagcttgtgaagccaggggcctcagtcaagttgtcctgcacagcttctggcttcaacattaaagactactatatgcactggggcaaggccactataacagcagacacatcctccaacacagcctacctgcagctcagcagcctgacatctgaggacactgccgtctattactgtgctagagaggattactacggttatagagaatagttcgatgtctgggccacagggaccacggtcaccgtctcctccgccaaaacgacacccccatctgtctatccactggcccctggatctgctgcccaaactaactccatggtgaccctgggatgcctggtcaagggctatttccctgagctgccggtcag
JP0025C06P01	v	HV14-2*01 F	HJ1*03 F	HD1-1*01 F	ggcagagcttgtgaagccaggggcctcagtcaagttgtcctgcacagcttctggcttcaacattaaagactactatatgcactgggtgaagcagaggactgaacagggcctggagtggattggaaggattgatcctgaggatggtgaaactaaatatgccccgaaattccagggcaaggccactataacagcagacacatcctccaacacagcctacctgcagttcagcagcctgacatctgaggacacagccgtctattactgtgctagagaggattactacggttatagagagtacttcgatgtctggggcacagggaccacgggcaccgtctcctcagccaaaacgacacccccatctgtctatccactggcccctggatctgctgcccaaactaa…
JP0025C07P01	v	HV14-2*01 F	HJ1*03 F	HD1-1*01 F	ggcagaccttgtgaagccaggggcctcagtcaagttgtcctgcacagcttctggcttcaacattaaagactactatatgcactgggtgaagcagaggactgaacagggcctggagtggattggaaggattgatcctgaggatggtgaaactagatatgccccgaaattccagggcaaggccactataacagcagacacatcctccaacacagcctacctgcagctcagcagcctgacatctgaggacactgccgtctattactgtgctagagaggattactacggttatagagagtatttcgatgtttggggcacagggaccacggtcaccgtctcctcagccaaaacgacacccccatctgtctatccactggcccctggatctgctgcccaaactaa…
JP0025C09P01	v	HV14-2*01 F	HJ1*03 F	HD1-1*01 F	ggcagagcttgtgaagccaggggcctcagtcaagttgtcctgcacagcctctggcttcaacattaaagactactatatgcactgggtgaagcagaggactgaacagggcctggagtggattggaaggattgatcctgaggatggtgaaactaaatatggcccgaaattccagggcaaggccactataacagcagacacatcctccaacacagcctacctgcagctcagcagcctgacatctgaggacactgccgtctattactgtgctagagaggattactacggttatagagagtacttcgatgtctggggcacagggaccacggtcaccgtctcctcagccaaaacgacacccccatctgtctatccactggcccctggatctgctgcccaaactaa…
JP0025C10P01	v	HV14-2*01 F	HJ1*03 F	HD1-1*01 F	ggcagagcttgtgaagccaggggcctcagtcaagttgtcctgcacagcttctggcttcaacattaaagactactatatgcactgggtgaagcagaggactgaacagggcctggagtggattggaaggattgatcctgaggatggtgaaactaaatatgccccgaaattccagggcaaggccactataacagcagacacatcctccaacacagcctacctgcagctcagcagcctgacatctgaggacactgccgtctattactgtgctagagaggattactacggttatagagagtacttcgatgtctggggcacagggaccacggtcaccgtctcctcagccaaaacgacacccccatctgtctatccactggcccctggatctgctgcccaaactaa…
JP0025C11P01	v	HV14-2*01 F	HJ1*03 F	HD1-1*01 F	ggcagagcttgtgaagccaggggcctcagtcaagttgtcctgcacaacttctggcttcaacagtaaagactactatatgcactgggtgaagcagaggactgaacagggcctggagtggattggaaggattgatcctgaggatggtgaaactaaatatgccccgaaattccagggcaaggccactataacagcagacacatcctccaacacagcctacctgcagctcaccagcctgacatctgaggacactgccgtctattactgtgctagagaggattactacggttatagagagtacttcgatgtctggggcacagggaccacggtcaccgtctcctcagccaaaacgacacccccatctgtctatccactggcccctggatctgctgcccaaactaa…
JP0025C12P01	v	HV14-2*01 F	HJ1*03 F	HD1-1*01 F	ggcagagcttgtgaagccaggggcctcagtcaagttgtcctgcacagcttctggcttcaacattaaagactactatatgcactgggtgaagcagaggactgaacagggcctggagtggattggaaggattgatcctgaggatggtgaaactaaatatgccccgaaattccagggcaaggccactataacagcagacacatcctccaacacagcctacctgcagctcagcagcctgacatctgaggacactgccgtctattactgtgctagagaggattactacggttatagagaatacttcgatgtctggggcacagggaccacggtcaccgtctcctcagccaaaacgacacccccatctgtctatccactggcccctggatctgctgcccaaactaa…
JP0025D01P01	v	HV14-2*01 F	HJ1*03 F	HD1-1*01 F	ggcagagcttgtgaagccaggggcctcagtcaagttgtcctgcacagcttctggcttcaacattaaagactactatatgcactgggtgaagcagaggactgaacagggcctggagtggattggaaggattgatcctgaggatggtgaaactaaatatgccccgaaattccagggcaaggccactataacagcagacacatcctccaacacagcctacctgcagctcagcagcctgacatctgaggacactgccgtctattactgtgctagagaggattactacggttatagagagtacttcgatgtctggggcacagggaccacggtcaccgtctcctcagccaaaacgacacccccatctgtctatccactggcccctggatctgctgcccaaactaa…
JP0025D02P01	v	HV14-2*01 F	HJ1*03 F	HD1-1*01 F	ggcagagcttgtgaagccaggggcctcagtcaagttgtcctgcacagcttctggcttcaacattaaagactactatatgcactgggtgaagcagaggactgaacagggcctggagtggattggaaggattgatcctgaggatggtgaaactaaatatgccgcgaaattccagggcaaggccactataacagcagacacatcgtccaacacagcctacctgcagctcagcagcctgacatctgaggacactgccgtctattactgtgctagagaggattactacggttatagagagtacttcgatgtctggggcacagggaccacggtcaccgtctcctcagccaaaacgacacccccatctgtctatccactggcccctggatctgctgcccaaactaa…
JP0025D03P01	v	HV14-2*01 F	HJ1*03 F	HD1-1*01 F	ggcagagcttgtgaagccaggggcctcagtcaagttgtcctgcacagcttctggcttcaacattaaagactactatatgcactgggtgaagcagaggactgaacagggcctggagtggattggaaggattgatcctgaggatggtgaaactaaatatgccccgaaattccagggcaaggccactataacagcagacacatcctccaacacagcctacctgcagctcagcagcctgacatctgaggacactgccgtctattactgtgctagagaggattactacggttatagagagtacttcgatgtctggggcacagggaccacggtcaccgtctcctcagccaaaacgacacccccatctgtctatccactggcccctggatctgctgcccaaactaa…
JP0025D04P01	v	HV14-2*01 F	HJ1*03 F	HD1-1*01 F	ggcagagcttgtgaagccgggggcctcagtcaagttgtcctgcacagcttctggcttcaacattaaagactactatatgcactgggtgaagcagaggactgaacagggcctggagtggattggaaggattgatcctgaggatggtgaaactaaatatgccccgaaattccagggcaaggccactataacagcagacacatcctccaacacagcctacctgcagctcagcagcctgacatctgaggacactgccgtctattactgtgctagagaggattactacggttatagagagtacttcgatgtctgggacacagggaccacggtcaccgtctcctcagccaaaacgacacccccatctgtctatccactggcccctggatctgctgcccaaactaa…
JP0025D05P01	v	HV14-2*01 F	HJ1*03 F	HD1-1*01 F	ggcagagcttgtgaagccaggggcctcagtcaagttgtcctgcacagcttctggcttcaacattaaagactactatatgcactgggtgaagcagaggactgaacagggcctggagtggattggaaggattgttcctgaggatggtgaaactaaatatgccccgaaattccagggcaaggccaccataacagcagacacatcctccaacacagcctacctgcagctcagcagcctgacatctgaggacactgccgtctattactgtgctagagaggattactacggttatagagagtacttcgatgtctggggcacagggaccatggtcaccgtctcctcagccaaaacgacacccccatctgtctatccactggcccctggatctgctgcccaaactaa…
JP0025D06P01	v	HV14-2*01 F	HJ1*03 F	HD1-1*01 F	ggcagagcttgtgaagccaggggcctcagtcaagttgtcctgcacagcttctggcttcaacattaaagactactatatgcactgggtgaagcagaggactgaacagggcctggagtggattggaaggattgatcctgaggatggtgaaactccgaaattccaggacaaggccactataacagcagacacatcctccaacacagcctacctgcagctcagcagcctgacatctgaggacactgccgtctgttactgtgctagagaggattacttcggttatagagaatacttcgatgtctggggcacagggaccacggtcaccgtctcctcagccaaaacgacacccccatctgtctatccactggcccctggatctgctgcccaaactaactccatggt…
JP0025D07P01	v	HV14-2*01 F	HJ1*03 F	HD1-1*01 F	ggcagagcttgtgaagccaggggcctcagtcaagttgtcctgcgcagcttctggcttcaacattaaagactactatatgcactgggtgaaacagaggactgaacagggcctggagtggattggaaggattgatcctgaggatggtgaaactaaatatgccccgaaattccagggcgaggccactataacagcagacgcatcctccaacacagcctacctacaactcagcagcctgacatctgaggacactgccgtctattactgtgctagagaggattactacggttatagagagtacttcgatgtctggggcacagggaccacggtcgccgtctcctcagccaaaacgacacccccatctgtctatccactggcccctggatctgctgcccaaactaa…
JP0025D08P01	v	HV14-2*01 F	HJ1*03 F	HD1-1*01 F	ggcagagcttgtgaagccaggggcctcagtcaagttgtcctgcacagcttctggcttcaacattaaagactactatatgcactgggtgaagcagaggactgaacagggcctggagtggattggaaggattgatcctgaggatggtgaaactaaatatgccccgaaattccagggcaaggccactataacagcagacacatcctccaacacagcctacctgcagctcagcagcctgacatctgaggacactgccgtctattactgtgctagagaggattactacggttatagagactacttcgatgtctggggcacagggaccacggtcaccgtctcctcagccaaaacgacacccccatctgtctatccactggcccctggatctgctgcccaaactaa…
JP0025D09P01	v	HV14-2*01 F	HJ1*03 F	HD1-1*01 F	ggcagagcttgtgaagccaggggcctcagtcaagttgtcctgcacagcttctggcttcaacattaaagactactatttgcactgggtgaagcagaggactgaacagggcctggagtggattggaaggattgatcctgaggatggtgaaactaaatatgccccgaaattccagggcaaggccactataacagcagacacatcctccaacacagcctacctgcagctcagcagcctgacatctgaggacactgccgtctattactgtgctagagaggattactacggttatagagagtacttcgatgtctggggcacagggaccacggtcaccgtctcctcagccaaaacgacacccccatctgtctatccactggcccctggatctgctgcccaaactaa…
JP0025D10P01	v	HV14-2*01 F	HJ1*03 F	HD1-1*01 F	ggcagagcttgtgaagccaggggcctcagtcaagttgtcctgcacagcttctggcttcaacattaaagactactatatgcactgggtgaagcagaggactgaacagggcctggagtggattggaaggattgatcctgaggatggtgagactaaatatgacccgcaattccagggcaaggccactataacagcagacacatcctccaacacagcctacctgcagctcagcagcctgacatctgaggacactgccgtctattactgtgctagagaggattactacggttatagagagtacttcgatgtctggggcacagggaccacggtcaccgtctcctcagccaaaacgacacccccatctgtctatccactggcccctggatctgctgcccaaactaa…
JP0025D11P01	v	HV14-2*01 F	HJ1*03 F	HD1-1*01 F	ggcagagcttgtgaagccaggggcctcagtcaagttgtcctgcacagcttctggcttcaacattaaagactactatatgcactgggtgaagcagaggactgaacagggcctggagtggattggaaggattgatcctgaggatggtgaaactaaatatgccccgaaattccagggcaaggccactataacagcagacacatcctccaacacagcctacctgcagctcagcagcctgacatctgaggacactgccgtctattactgtgctagagaggattactacggttatagagagtacttcgatgtctggggcacagggaccacggtcaccgtctcctcagccaaaacgacacccccatctgtctatccactggcccctggatctgctgcccaaactaa…
JP0025D12P01	v	HV14-2*01 F	HJ1*03 F	HD1-1*01 F	ggcagaacttgtgaagccaggggcctcagtcaagttgtcctgcacagcttctggcttcaacattaaagactactatatgcactgggtgaagcagaggactgaacagggcctgaagtggattggaaggattgatcctgaggatggtgaaactaaatatgacccgaaattccagggcaaggccactataacagcagacacatcctccaacacagcctacctgcagctcagcagcctgacatctgaggacactgccgtctattattgtgctagagaggattactacggttatagagagtacttcgatgtctggggcacagggaccacggtcaccgtctcctcagccaaaacgacacccccatctgtctatccactggcccctggatctgctgcccaaactaa…
JP0025E02P01	v	HV14-2*01 F	HJ1*03 F	HD1-1*01 F	ggcagagcttgtgaagccaggggcctcagtcaagttgtcctgcacagcttctggcttcaacattaaagactactatatgcactgggtgaagcagaggactgaacagggcctggagtggattggaaggattgatcctgaggatggtgaaactaaatatgtcccgaaattccagggcaaggccactataacagcagacacatcctccaacacagcctacctgcagctcagcagcctgacatctgaggacactgccgtctattactgtgctagagaggattactacggttatagagaatacttcgatgtctgggccacagggaccacggtcaccgtctcctccgccaaaacgacacccccatctgtctatccactggcccctggatctgctgcccaaactaa…
JP0025E04P01	v	HV14-2*01 F	HJ1*03 F	HD1-1*01 F	ggcagaccttgtgaagccaggggcctcagtcaagttgtcctgcacagcttctggcttcaacattaaagactactatatgcactgggtgaagcagaggactgaacagggcctggagtggattggaaggattgatcctgaggatggtgaaactagatatgccccgaaattccagggcaaggccactataacagcagacacatcctccaacacagcctacctgcaactcagcagcctgacatctgaggacactgccgtctattactgtgctagagaggattactacggttatagagagtacttcgatgtctggggcacagggaccacggtcaccgtctcctcagccaaaacgacacccccatctgtctatccactggcccctggatctgctgcccaaactaa…
JP0025E05P01	v	HV14-2*01 F	HJ1*03 F	HD1-1*01 F	ggcagagcttgtgaagccaggggcctcagtcaagttgtcctgcacagcttctggcttcaacattaaagactactatatgcactgggtgaagcagaggactgaacagggcctggagtggattggaaggattgatcctgaggatggtgaaactaaatatgccccgaaattccagggcaaggccactataacagcagacacatcctccaacacagcctacctgcagctcagcagcctgacatctgaggacactgccgtctattactgtgctagagaggattactacggttatagagagtacttcgatgtctggggcacagggaccacggtcaccgtctcctcagccaaaacgacacccccatctgtctatccactggcccctggatctgctgcccaaactaa…
JP0025E06P01	v	HV14-2*01 F	HJ1*03 F	HD1-1*01 F	ggcagagcttgtgaagccaggggcctcagtcaagttgtcctgcacagcttctggcttcaacattaaagactactatatacactgggtgaagcagaggactgaacagggcctggagtggattggaaggattgatcctgaggatggtgaaactaaatatgccccgaaattccagggcaaggccactataacagcagacacatcctccaacacagcctacctgcagctcagcagcctgacatctgaggacactgccgtctattactgtgctagagaggattactacggttatagagagtacttcgatgtctggggcacagggaccgcggtcaccgtctcctcagccaaaacgacacccccatctgtctatccactggcccctggatctgctgcccaaactaa…
JP0025E08P01	v	HV14-2*01 F	HJ1*03 F	HD1-1*01 F	ggcagagcttgtgaagccaggggcctcagtcaagttgtcctgcacagcttctggcttcaacattaaagactactatatgcactgggtgaagcagaggactgaacagggcctggagtggattggaaggattgatcctgaggatggtgaaactaaatatgccccgaaattccagggcaaggccactataacagcagacacatcctccaacacagcctacctgcagctcagcagcctgacatctgaggacactgccgtctattactgtgctagagaggattactacggttatagagagtacttcgatgtctggggcacagggaccacggtcaccgtctcctcagccaaaacgacacccccatctgtctatccactggcccctggatctgctgcccaaactaa…
JP0025E09P01	v	HV14-2*01 F	HJ1*03 F	HD1-1*01 F	ggcagagcttgtgaagccaggggcctcagtcaagttgtcctgcacagcttctggcttcaacattaaagactactatatgcactgggtgaagcagaggactgaacagggcctggagtggattggaaggattgatcctgaggatggtgaaactaaatatgccccgacattccagggcaaggccactataacagcagacacatcctccaacacagcctacctgcagctcagcagcctgacatctgaggacactgccgtctattactgtgctagagaggattactacggttatagagagtacttcgatgtctggggcacagggaccacggtcaccgtctcctcagccaaaacgacacccccatctgtctatccactggcccctggatctgctgcccaaactaa…
JP0025E11P01	v	HV14-2*01 F	HJ1*03 F	HD1-1*01 F	ggcagagcttgtgaagccaggggcctcagtcaagttgtcctgcacagcttctggcttcaacattaaagactactatatgcactgggtgaagcagaggactgaacagggcctggagtggattggaaggattgatcctgaggatggtgaaactaaatatgccccgaaattccagggcaaggccactataacagcagacacatcctccaacacagcctacctgcagctcagcagcctgacatctgaggacactgccgtctattactgtgctagagaggattactacggttatagagagtacttcgatgtctggggcacagggaccacggtcaccgtctcctcagccaaaacgacacccccatctgtctatccactggcccctggatctgctgcccaaactaa…
JP0025E12P01	v	HV14-2*01 F	HJ1*03 F	HD1-1*01 F	ggcagagcttgtgaagccaggggcctcagtcaagttgtcctgcacagcttctggcttcaacattaaagactactatatgcactgggtgaagcagaggactgaacagggcctggagtggattggaaggattgatcctgaggatggtgaaactaaatatgccccgaaattccagggcaaggccactataacagcagacacatcctccaacacagcctacctgcagctcagcagcctgacatctgaggacactgccgtctatttctgtgctagagaggattactacggttatagagagtacttcgatgtctggggcacagggaccacggtcaccgtctcctcagccaaaacgacacccccatctgtctatccactggcccctggatctgctgcccaaactaa…
JP0025F01P01	v	HV14-2*01 F	HJ1*03 F	HD1-1*01 F	ggcagagcttgtgaagccaggggcctcagtcaagttgtcctgcacagcttctggcttcaacattaaagactactatattcactgggtgaagcagaggactgaacagggcctggagtggattggaaggattgatcctgaggatggtgaaactaaatatgccccgaaattccagggcaaggccactataacagcagacacatcctccaacacagcctacctgcagctcagcagcctgacatctgaggacgctgccgtctattactgtcctagagaggattactacggttatagagactacttcgatgtctggggcacagggaccacggtcaccgtctcctcagccaaaacgacacccccatctgtctatccactggcccctggatctgctgcccaaactaa…
JP0025F02P01	v	HV14-2*01 F	HJ1*03 F	HD1-1*01 F	ggcagagcttgtgaagccaggggcctcagtcaagttgtcctgcacagcttctggcttcaacattaaagactactatatgcactgggtgaagcagaggactgaacagggcctggagtggattggaaggattgatcctgaggatggtgaaactaaatatgccccgaaattccagggcaaggccactataacagcagacacatcctccaacacagcccacctgcagctcagcagcctgacatctgaggacactgccgtctattactgtgctagagaggattactacgcttatagagagtatttcgatgtctggggcacagggaccacggtcaccgtctcctcagccaaaacgacacccccatctgtctatccactggcccctggatctgctgcccaaactaa…
JP0025F05P01	v	HV14-2*01 F	HJ1*03 F	HD1-1*01 F	ggcagagcttgtgaagccaggggcctcagtcaagttgtcctgcacagcttctggcttcaacattaaagactactatatgcactgggtgaagcagaggactgaacagggcctggagtggattggaaggattgatcctgaggatggtgaaactaaatatgccccgaaattccagggcaaggccactataacagcagacacatcctccaacacagcccacctgcagctcagcagcctgacatctgaggacactgccgtctattactgtgctagagaggattactacggttatagagagtacttcgatgtctggggcacagggaccacggtcaccgtctcctcagccaaaacgacacccccatctgtctatccactggcccctggatctgctgcccaaactaa…
JP0025F06P01	v	HV14-2*01 F	HJ1*03 F	HD1-1*01 F	ggcagagcttgtgaagccaggggcctcagtcaagttgtcctgcacagcttctggcttcaacattaaagactactatatgcactgggtgaagcagaggactgaacagggcctggagtggattggaaggattgatcctgaggatggtgaaactaagtatgccccgaaattccagggcaaggccactataacagcagacacatcctccaacacagcctacctgcagctcagcagcctgacatctgaggacactgccgtctattactgtgctagagaggattactacggttatagagagtacttcgatgtctggggcacagggaccacggtcaccgtctcctcagccaaaacgacacccccatctgtctatccactggcccctggatctgctgcccaaactaa…
JP0025F08P01	v	HV14-2*01 F	HJ1*03 F	HD1-1*01 F	ggcagagcttgtgaagccaggggcctcagtcaagttgtcctgcacagcttctggcttcaacattaaagactactatatgcactgggtgaagcagaggactgaacagggcctggagtggattggaaaaattgatcctgaggatggtgaaactaaatatgccccgaaattccagggcaaggccactatcacagcagacacatcctccaacacagcctacctgcagctcagcagcctggcatctgaggacactgccgtctattactgtactagagaggattactacggttatagagactacttcgatgtctggggcacagggaccacggtcaccgtctcctcagccaaaacgacacccccatctgtctatccactggcccctggatctgctgcccaaactaa…
JP0025F09P01	v	HV14-2*01 F	HJ1*03 F	HD1-2*01 F	ggcagagcttgtgaagccaggggcctcagtcaagttgtcctgcacagcttctggcttcaacattaaagactactatatgcactgggtgaagcagaggactgaacagggcctggagtggattggaaggattgatcctgaggatggtgaaactaaatatgccccgaaattccagggcaaggccactataacagcagacacatcctccaacacagcctacctgcagctcagcagcctgacatctgaggacactgccgtctattactgtgctagagaggattacttcggttacagagagtacttcgatgtctggggcacagggaccacggtcaccgtctcctcagccaaaacgacacccccatctgtctatccactggcccctggatctgctgcccaaactaa…
JP0025F11P01	v	HV14-2*01 F	HJ1*03 F	HD1-1*01 F	ggcagagcttgtgaagccaggggcctcagtcaagttgtcctgcacagcttctgacttcaacattaaagactactatatgcactggatgaagcagaggactcaacagggcctggagtggattggaaggattgatcctgaggatggtgacactaaatatgtcccgaaattccagggcaaggccactataacagcagacacatcctccaatacagcctacctgcagctcagcagcctgacatctgaggacactgccgtctattactgtgctagagaggattactacggttatagagagtacttcgatgtctggggcacagggaccacggtcaccgtctcctcagccaaaacgacacccccatctgtctatccactggcccctggatctgctgcccaaactaa…
JP0025G02P01	v	HV14-2*01 F	HJ1*03 F	HD1-1*01 F	ggcagagcttgtgaagccaggggcctcagtcaagttgtcctgcacagcttctggcttcaacattaaagactactttatgcactgggtgaagcagaggactgaacagggcctggagtggattggaaggattgatcctgaggatggtgaaactaaatatgtcccgaaattccagggcaaggccactataacagcagacacatcctccaacacagcctacctgcagctcagcagcctgacatctgaggacactgccgtctattactgtgctagagaggattactacggttatagagagtacttcgatgtctggggcacagggaccacggtcaccgtctcctcagccaaaacgacacccccatctgtctatccactggcccctggatctgctgcccaaactaa…
JP0025G04P01	v	HV14-2*01 F	HJ1*03 F	HD1-1*01 F	ggcagagcttgtgaagccaggggcctcagtcaagttgtcctgcacagcttctggcttcaacattaaagactactatatgcactgggtgaagcagaggactgaacagggcctggagtggattggaaggattgatcctgaggatggtgaaactaaatatgccccgaaattccagggcaaggccactataacagcagacacatcctccaacacagcctacctgcagctcagcagcctgacatctgaggacactgccgtctattactgtgctagagaggattactacggttatagagagtacttcgatgtctggggcacagggaccacggtcaccgtctcctcagccaaaacgacacccccatctgtctatccactggcccctggatctgctgcccaaactaa…
JP0025G07P01	v	HV14-2*01 F	HJ1*03 F	HD1-1*01 F	ggcagagcttgtgaagccaggggcctcagtcaagttgtcctgcacagcttctggcttcaacattaaagactactatatgtactgggtgaagcagaggactgaacagggcctggagtggattggaaggattgatcctgaggatggtgaaactaaatatgccccgacattccagggcaaggccactataacagcagacacatcctccaacacagcctacctgcagctcagcagcctgacatctgaggacactgccgtctattactgtgctagagaggattactacggttatagagagtacttcgatgtctggggcacagggaccacggtcaccgtctcctcagccaaaacgacacccccatctgtctatccactggcccctggatctgctgcccaaactaa…
JP0025G08P01	v	HV14-2*01 F	HJ1*03 F	HD1-1*01 F	ggcagaacttgtgaagcctggggcctcagtcaagttgtcctgcacagcttctgtcttcaacattaaagactactatatgcactgggtgaagcagaggactgaacagggcctggagtggattggaaggattgatcctgagggtggtgaaactaaatatgtcccgaaattccagggcaaggccactataacagcagacacatcctccaacacagcctacctgcagctcagcagcctgacatctgaggacactgccgtctattactgtgctagagaggattactacggttatagagagtacttcgatgtctggggcacagggaccacggtcaccgtctcctcagccaaaacgacacccccatctgtctatccactggcccctggatctgctgcccaaactaa…
JP0025G09P01	v	HV14-2*01 F	HJ1*03 F	HD1-1*01 F	ggcagagcttgtgaagccaggggcctcagtcaagttgtcctgcacagcttctggcttcaacattaaagactactatatgcactgggtgaagcagaggactgaacagggcctggagtggattggaaggattgatcctgaggatggtgaaactaaatatgccccgaaattccagggcaaggccactataacagcagacacatcctccaacacagcctacctgcagctcagcagcctgacatctgaggacactgccgtctattactgtgctagagaggattactacggttatagagagtacttcgatgtctggggcacagggaccacggtcaccgtctcctcagccaaaacgacacccccatctgtctatccactggcccctggatctgctgcccaaactaa…
JP0025G11P01	v	HV14-2*01 F	HJ1*03 F	HD1-1*01 F	ggcagagcttgtgaagccaggggcctcagtcaagttgtcctgcacagcttctggcttcaacattaaagactactatatgcactgggtgaagcagaggactgaacagggcctggagtggattggaaggattgatcctgaagatggtgaaactaaatatgccccgaaattccagggcaaggccactataacagcagacacatcctccaacacagcctacctgcagctcagcagcctgacatctgaggacactgccgtctattactgtgctagagaggattactacggttatagagagtacttcgatgtctggggcacagggaccacggtcaccgtctcctcagccaaaacgacacccccatctgtctatccactggcccctggatctgctgcccaaactaa…
JP0025G12P01	v	HV14-2*01 F	HJ1*03 F	HD1-1*01 F	ggcagagcttgtgaagccaggggcctcagtcaagttgtcctgcacagcttctggcttcaacattaaagactactatatgcactgggtgaagcagaggactgaacagggcctggagtggattggaaggattgatcctgaggatggtgaaactaaatatgccccgaaattccagggcaaggccactataacagcagacacatcctccaacacagcctacctgcagctcagcagcctgacatctgaggacactgccgtctattactgtgctagagaggattactacggttatagagagtacttcgatgtctggggcacagggaccacggtcaccgtctcctcagccaaaacgacacccccatctgtctatccactggcccctggatctgctgcccaaactaa…
JP0025H01P01	v	HV14-2*01 F	HJ1*03 F	HD1-1*01 F	ggcagagcttgtgaagccaggggcctcagtcaagttgtcctgcacagcttctggcttcaacattaaagactactatttgcactgggtgaagcagaggactgaacagggcctggagtggattggaaggattgatcctgaggatggtgaaactaaatatgccccgaaattccagggcaaggccactataacagcagacacatcctccaacacagcctacctgcagctcagcagcctgacatctgaggacactgccgtctattactgtgctggagaggattactacggttatagagagtacttcgatgtctggggcacagggaccacggtcaccgtctcctcagccaaaacgacacccccatctgtctatccactggcccctggatctgctgcccaaactaa…
JP0025H02P01	v	HV14-2*01 F	HJ1*03 F	HD1-1*01 F	ggcagaccttgtgaagccaggggcctcagtcaagttgtcctgcacagcttctggcttcaacattaaagactactatatgcactgggtgaagcagaggactgaacagggcctggagtggattggaaggattgatcctgaggatggtgaaactagatatgccccgaaattccagggcaaggccactataacagcagacacatcctccaacacagcctacctgcagctcagcagcctgacatctgaggacactgccgtctattactgtgctagagaggattactacggttatagagagtatttcgatgtttggggcacagggaccacggtcaccgtctcctcagccaaaacgacacccccatctgtctatccactggcccctggatctgctgcccaaactaa…
JP0025H03P01	v	HV14-2*01 F	HJ1*03 F	HD1-1*01 F	ggcagagtttgtgaagccaggggcctcagtcaagttgacctgcacagcttctggcttcaacattaaagactactatatgcactgggtgaagcagaggactgaacagggcctggagtggattggacggattgatcctgaggatggtgaaactaaatatgtcccgaaattccagggcaaggccactataacagtagacacatcttccaacacagcccacctgcagctcagcagcctgacatctgaggacactgccgtctattactgtgctagagaggattactacggttatagagagtacttcgatgtctggggcacagggaccacggtcaccgtctcctcagccaaaacgacacccccatctgtctatccactggcccctggatctgctgcccaaactaa…
JP0025H04P01	v	HV14-2*01 F	HJ1*03 F	HD1-1*01 F	ggcagagcttgtgaagccaggggcctcagtcaagttgtcctgcacagcttctggcttcaacattaaagactactatttgcactgggtgaagcagaggactgaacagggcctggagtggattggaaggattgatcctgaggatggtgaaactaaatatgccccgaaattccagggcaaggccactataacagcagacacatcctccaacacagcctacctgcagctcagcagcctgacatctgaggacactgccgtctattactgtgctagagaggattactacggttatagagagtacttcgatgtctggggcacagggaccacggtcaccgtctcctcagccaaaacgacacccccatctgtctatccactggcccctggatctgctgcccaaactaa…
JP0025H06P01	v	HV14-2*01 F	HJ1*03 F	HD1-1*01 F	ggcagagcttgtgaagccaggggcctcagtcaagttgtcctgcacagcttctggcttctacattaaagactactatgtgcactgggtgaagcagaggactgaacagggcctggagtggattggaaggattgatcctgaggatggtgaaactaaatatgccccgaaattccagggcaaggccactataacagcagacacatcctccaacacagcctacctgcagctcagcagcctgacatctgaggacactgccgtctattactgtgctagagaggattactacggttatagagagtacttcgatgtctggggcacagggaccacggtcaccgtctcctcagccaaaacgacacccccatctgtctatccactggcccctggatctgctgcccaaactaa…
JP0025H08P01	v	HV14-2*01 F	HJ1*03 F	HD1-1*01 F	ggcagagcttgtgaagccaggggcctcagtcaagttgtcctgcacagcttctggctttaatattaaagactactatatgcactgggtgaagcagaggactgaacagggcctggagtggattggaaggattgatcctgaggatggtgaaactaaatatgccccgaaattccagggcaaggccactataacagcagacacaacctccaacacagcctacctgcagctcagcagcctgacatctgaggacactgccgtctattattgtgctagagaggattactacggttatagagagtacttcgatgtctggggcacagggaccacggtcaccgtctcctcagccaaaacgacacccccatctgtctatccactggcccctggatctgctgcccaaactaa…

## Sheet: Extended Data Fig 1c
Sequence ID	GC ID	IMGT: V-GENE and allele	IMGT: J-GENE and allele	IMGT: D-GENE and allele	Sequence
20240625A01P05	vi	HV1-58*01 F	HJ4*01 F	HD1-1*01 F	agctgagctggtgaggcctgggtcctcagtgaagatgtcctgcaagacttctggatatacattcacaagctacggtataaactgggtgaagcagaggcctggacagggcctggaatggattggatatatttatattggaaatggttatactgaatacaatgagaagttcaagggcaaggccacactgacttcagacacatcctccagcacagcctacatgcagctcagcagcctgacatctgaggacgctgcaatctatttctgtgcaagaaggggctacgttagtaggaacggatattatgctatggactactggggtcaaggaacctcagtcaccgtctcctcagccaaaacgacacccccatctgtctatccactggcccctggatctgctgccca…
20240625A03P05	vi	HV1-58*01 F	HJ4*01 F	HD1-1*01 F	agctgagctggtgaggcctgggtcctcagtgaagatgtcctgcaagacttctggatatacattcacaagctacggtataaattgggtgaagcagcggcctggacagggcctggaatggattggatatatttatattggaaatggttatactgaatacaatgagaagttcaagggcaaggccacactgacttcagacacatcctccagcacagcctacatgcagctcagcagcctgacatctgaggactctgcaatctatttctgtgcaagaaggggctacggtagtagctacggatactatgctatggactactggggtcaaggaacctcagtcaccgtctcctcagccaaaacgacacccccatctgtctatccactggcccctggatctgctgccca…
20240625A05P05	vi	HV1-58*01 F	HJ4*01 F	HD1-1*01 F	agctgagctggtgaggcctgggtcctcagtgaagatgtcctgcaagacttctggatatacattcacaagctacggtataaactgggtgaagcagaggcctggacagggcctggaatggattggatatatttatattggaaatggttatactgagtacaatgagaagttcaagggcaaggccacactgacttcagacacatcctccagcacagcctacatgcagctcagcagcctgacatctgaggactctgcaatctatttctgtgcaagaaggggctacggtagtagctacggatactatgctatggactactggggtcaaggaacctcagtcaccgtctcctcagccaaaacgacacccccatctgtctatccactggcccctggatctgctgccca…
20240625A07P05	vi	HV1-58*01 F	HJ4*01 F	HD1-1*01 F	agctgagctggtgaggcctgggtcctcagtgaagatgtcctgcaagacttctggatatacattcacaagctacggtataaactgggtgaagcagaggcctggacagggcctggaatggattggatatatttatattggaaatggttatactgagtacaatgagaagttcaagggcaaggccacactgacttcagacacatcctccagcacagcctacatgcagctcagcagcctgacatctgaggactctgcaatctatttctgtgcaagaaggggctacggtagtagctacggatactatgctatggactactggggtcaaggaacctcagtcaccgtctcctcagccaaaacgacacccccatctgtctatccactggcccctggatctgctgccca…
20240625A08P05	vi	HV1-58*01 F	HJ4*01 F	HD1-1*01 F	agctgagctggtgaggcctgggtcctcagtgaagatgtcctgcaagacttctggatatacgttcacaagctacggtgtagtctgggtgaagcagaggcctggacagggcctggaatggattggatatatttatattggaaatggttatactgagtacaatgagaggttcaggggcaaggccacactgacttcagacacatcctccagcacagcctacatgcagctcagcagcctgacatctgaggactctgcaatctatttctgtgcaagaaggggctacggtagtagctacggatactatgctatggactactggggtcaaggaacctcagtcaccgtctcctcagccaaaacgacacccccatctgtctatccactggcccctggatctgctgccca…
20240625A09P05	vi	HV1-58*01 F	HJ4*01 F	HD1-1*01 F	agctgagctggtgaggcctgggtcctcagtgaagatgtcctgcaagacttctggatatacattcacaagctacggtataaactgggtgaaacagaggcctggacagggcctggaatggattggatatatttatattggaaatggttatactgagtacaatgagaagttcaagggcaaggccacactgacttcagacacatcctccagcacagcctacatgcagctcagcagcctgacatctgaggactctgcaatctatttctgtgcaagaaggggctacggtagtagctacggatactatgctatggactactggggtcaaggaacctcagtcaccgtctcctcagccaaaacgacacccccatctgtctatccactggcccctggatctgctgccca…
20240625A10P05	vi	HV1-58*01 F	HJ4*01 F	HD1-1*01 F	agctgagctggtgaggcctgggtcctcagtgaagatgtcctgcaagacttctggatatacattcacaagctacggtataaactgggtgaagcagaggcctggacagggcctggaatggattggatatatttatattggaaatggttatactgagtataatgagaagttcaagggcaaggccacactgacttcagagacatcctccagcacagccaacatgcagctcagcagcctgacatctgaggactctgcaatctatttctgtgcaagaaggggctacggtagtagctacggatactatgctatggactactggggtcaaggaacctcagtcaccgtctcctcagccaaaacgacacccccatctgtctatccactggcccctggatctgctgccca…
20240625A11P05	vi	HV1-58*01 F	HJ4*01 F	HD1-1*01 F	agctgagctggtgaggcctgggtcctcagtgaagatgtcctgcaagacttctggatatacattcacaaggtacggtgtagtctgggtgaagcagaggcctggacagggcctggaatggattggatatatttatattggaaatggttatactgagtacaatgagaggttcaagagcaaggccacactgacttcagacacatcctccagcacagcctacatgcagctcagcagcctgacatctgaggactctgcaatctatttctgtgcaagaaggggctacggtagtagctacggatactatgctatggactactggggtcaaggaacctcagtcaccgtctcctcagccaaaacgacacccccatctgtctatccactggcccctggatctgctgccca…
20240625B01P05	vi	HV1-58*01 F	HJ4*01 F	HD1-1*01 F	agctgagctggtgaggcctgggtcctcagtgaagatgtcctgcaagacttctggatatacattcacaagctacggtataaactgggtgaagcagaggcctggacagggcctggaatggattggatatatttatattggaaatgattatactgagtacaatgagaagttcaagggcaaggccacactgacttcagacacatcctccagcacagcctacatgcagctcagcagcctgacatctgaggactctgcaatctatttctgtgcaagaaggggctacggtagtaactacggatactatgctatggactactggggtcagggaacctcagtcaccgtctcctcagccaaaacgacacccccatctgtctatccactggcccctggatctgctgccca…
20240625B02P05	vi	HV1-58*01 F	HJ4*01 F	HD1-1*01 F	agctgagctggtgaggcctgggtcctcagtgaagatgtcctgcaagacttctggatatacattcacaagctacggtataaactgggtgaagcagaggcctggacagggcctggaatggattggatatatttatattggaaatggttatactgagtacaatgagaagttcaagggcaaggccacactgacttcagacacatcctccagcacagcctacatgcagctcagcagcctgacatctgaggactctgcaatctatttctgtgcaggaaggggctacggtagtacctacggatactatgctttggactactggggtcaaggaacctcagtcaccgtctcctcagccaaaacgacacccccatctgtctatccactggcccctggatctgctgccca…
20240625B03P05	vi	HV1-58*01 F	HJ4*01 F	HD1-1*01 F	agctgagctggtgaggcctgggtcctcagtgaagatgtcctgcaagacttctggatatacattcacaagctacggtgtagtctgggtgaagcagaggcctggacagggcctggaagggattggatatatttatattggaaatggttatactgagtacaatgagaggttcaagggcaaggccacactgacttcagacacatcctccagcacagcctacatgcagctcagcagcctgacatctgaggactctgcaatctatttctgtggaagaaggggctacggtagtagctacggatactatgctatggactactggggtcaaggaacctcagtcaccgtctcctcagccaaaacgacacccccatctgtctatccactggcccctggatctgctgccca…
20240625B05P05	vi	HV1-58*01 F	HJ4*01 F	HD1-1*01 F	agctgagctggtgaggcctgggtcctcagtgaagatgtcctgcaagacttctggatatacattcacaagctacggtgtagtctgggtgaagcagaggcctggacagggcctggaatggattggatatatttatattggaaatggttatactgagtacaatgagaggttcaagggcaaggccacactgacttcagacacatcctccagcacagcctacatgcagctcagcagcctgacatctgaggactctgcaatctatttctgtgcaagaaggggctacggtagtagctacggatactatgctatggactactggggtcaaggaacctcagtcaccgtctcctcagccaaaacgacacccccatctgtctatccactggcccctggatctgctgccca…
20240625B06P05	vi	HV1-58*01 F	HJ4*01 F	HD1-1*01 F	agctgagctggtgaggcctgggtcctcagtgaagatgtcctgcaagacttctggatatacattcacaacctacggtataaactgggtgaagcagaggcctggacagggcctggaatggactggatatatttatattggaaatggttatattgagtacaatgagaagttcaagggcaaggccacactgacttcagacacatcctccagcacagcctacatgcagctcagcagcctgacatctgaggactctgcaatctatttctgtgcaagaaggggctacggtagtagctacggatactatgctatggactactggggtcaaggaacctcagtcaccgtctcctcagccaaaacgacacccccatctgtctatccactggcccctggatctgctgccca…
20240625B07P05	vi	HV1-58*01 F	HJ4*01 F	HD1-1*01 F	aactgagctggtgaggcctgggtcctcagtgaagatgtcctgcaagacttctggatatacattcacaagctacggtataaactgggtgaagcagaggcctggacagggcctggaatggattggatatatttatattggaaatggttatactgagtacaatgagaagttcaagggcaaggccacactgacttcagacacatcctccaacacagcctacatgcagctcagcagcctgacatctgaggactctgcaatctatttctgtgcaagaaggggctacggtggtagctacggatactatgctatggactactggggtcaaggaacctcagtcaccgtctcctcagccaaaacgacacccccatctgtctatccactggcccctggatctgctgccca…
20240625B08P05	vi	HV1-58*01 F	HJ4*01 F	HD1-1*01 F	agctgagctggtgaggcctgggtcctcagtgaagatgtcctgcaagacttctggatatacattcacaagctacggtataaactgggtgaagcagaggcctggacagggcctggaatggattggatatatttatattggaaatggttatactgagtacaatgagaagttcaagggcaaggccacactgacttcagacacatcctccagcacagcctacatgcagctcagcagcctgacatctgaggactctgcaatctatttctgtgcaagaaggggctacggtagtagctacggatactatgctatggacttctggggtcaaggaacctcagtcaccgtctcctcagccaaaacgacacccccatctgtctatccactggcccctggatctgctgccca…
20240625B10P05	vi	HV1-58*01 F	HJ4*01 F	HD1-1*01 F	agctgagctggtgaggcctgggtcctcagtgaagatgtcctgcaagacttctggatatacattcacaagctacggtgtagtctgggtgaagcagaggcctggacagggcctggaatggattggatatatttatattggaaatggttatactgagtacaatgagaggttcaagggcaaggccacactgacttcagacacatcctccagcacagcctacatgcagctcagcagcctgacatctgaggactctgcaatctatttctgtgcaagaaggggctacggtagtagctacggatactatgctatggactactggggtcaaggaacctcagtcaccgtctcctcagccaaaacgacacccccatctgtctatccactggcccctggatctgctgccca…
20240625B11P05	vi	HV1-58*01 F	HJ4*01 F	HD1-1*01 F	agctgagctggtgaggcctgggtcctcagtgaagatgtcctgcaagacttctggatatacattcacaagctacggtataaactgggtgaagcagaggcctggacagggcctggaatggattggatatatttatattggaaatggttatactgagtacaatgagaagttcaagggcaaggccacactgacttcagacacatcctccagcacagcctacatgcagctcagcagcctgacatctgaggactctgcaatctatttctgtgcaagaaggggctacggtagtagctacggatactatgctatggactactggggtcaaggaatctcagtcaccgtctcctcagccaaaacgacacccccatctgtctatccactggcccctggatctgctgccca…
20240625B12P05	vi	HV1-58*01 F	HJ4*01 F	HD1-1*01 F	agctgagctggtgaggcctgggtcctcagtgaagatgtcctgcaagacctctggatatacattcacaaactacggtataaactgggtgaagcagaggcctggacagggcctggaatggattggatatatttatattggaaatggttatactgagtacaatgagaagttcaagggcaaggccacactgacttcagacacatcctccagcacagcctacatgcagctcagcagcctgacatctgaggactctgcaatttatttctgtgcaagaaggggctacggtagtagctacggatactatgctatggactactggggtcaaggaacctcagtcaccgtctcctcagccaaaacgacacccccatctgtctatccactggcccctggatctgctgccca…
20240625C03P05	vi	HV1-58*01 F	HJ4*01 F	HD1-1*01 F	agctgagctggtgaggcctgggtcctcagtgaagatgtcctgcaagacttctggatatacattcacaagctacggtgtagtctgggtgaagcagaggcctggacagggcctggaatggattggatatatttatattggaaatggttatactgagtacaatgagaggttcaagggcaaggccacactgacttcagacacatcctccagcacagcctacatgcagctcagcagcctgacatctgaggactctgcaatctatttctgtgcaagaaggggctacggtagtagctacggatactatgctatggactactggggtcaaggaacctcagtcaccgtctcctcagccaaaacgacacccccatctgtctatccactggcccctggatctgctgccca…
20240625C05P05	vi	HV1-58*01 F	HJ4*01 F	HD1-1*01 F	agctgagctggtgaggcctgggtcctcagtgaagatgtcctgcaagacttctggatatacattcacaagctacggaataaactgggtgaagcagaggcctggacagggcctggaatggattggatatatttatattggaaatggttatactgagtacaatgagaagttcaagggcaaggccacactgacttcagacacatcctccagcacagcctacatgcagctcagcagcctgacatctgaggactctgcaatctatttctgtgcaagaaggggctacggtagtagttacgtattctatgctgtggactactggggtcaaggaacctcagtcaccgtctcctcagccaaaacgacacccccatctgtctatccactggcccctggatctgctgccca…
20240625C06P05	vi	HV1-58*01 F	HJ4*01 F	HD1-1*01 F	agctgagttggtgaggcctgggtcctcagtgaagatgtcctgcaagacttctggatatacattcacaagctacggtataaactgggtgaggcagaggcctggacagggcctggaatggattggatatatttatattggaaatggttatactgagtacaatgagaagttcaagggcaaggccacactgacttcagacacatcctccagcacagcctacatgcagctcagcagcctgacatctgaggactctgcaatctatttctgtgcaagaaggggctacggtagtagctacggatactatgctatggactactggggtcaaggaacctcagtcaccgtctcctcagccaaaacgacacccccatctgtctatccactggcccctggatctgctgccca…
20240625C07P05	vi	HV1-58*01 F	HJ4*01 F	HD1-1*01 F	agctgagctggtgaggcctgggtcctcagtgaagatgtcctgcaagacttctggatatacattcacaagctacggtgtagtctgggtgaagcagaggcctggacagggcctggaatggattggatatatttatattggaaatggttatactgagtacaatgagaggttcaagggcaaggccacactgacttcagacacatcctccaacacagcctacatgcagctcagcagcctgacatctgaggactctgcaatctatttctgtgcaagaaggggctacggtagtagctacggatactatgctatggactactggggtcaaggaacctcagtcaccgtctcctcagccaaaacgacacccccatctgtctatccactggcccctggatctgctgccca…
20240625C08P05	vi	HV1-58*01 F	HJ4*01 F	HD1-1*01 F	agctgagctggtgaggcctggggcctcagtgaagatgtcctgcaagacttctggatatacattcacaagctacggtataaactgggtgaagcagaggcctggacagggcctggaatggattggatatatttatattggaaatggttatagtgagtacaatgagaagttcaagggcaaggccacactgacttcagacacatcctccagcacagcctacatgcagctcagcagcctgacatctgaggactctgcaatctatttctgtgcaagaaggggctacggtagtagctacggatactatgctatggactactggggtcaaggaacctcagtcaccgtctcctcagccaaaacgacacccccatctgtctatccactggcccctggatctgctgccca…
20240625D02P05	vi	HV1-58*01 F	HJ4*01 F	HD1-1*01 F	agctgagctggtgaggcctgggtcctcagtgaagatgtcctgcaagacttctggatatacattcacaagctacggtataaagtgggtgaagcagaggcctggacagggcctggaatggattggatatatttatattggaaatggttatagtgagtacaatgagaagttcaagggcaaggccacactgacttcagacacatcctccagtacagcctacatgcagctcagcagcctgacatctgaggactctgcaatctatttctgtgcaagaaggggctacggtagtagctacggatactatgctatggactactggggtcaaggaacctcagtcaccgtctcctcagccaaaacgacacccccatctgtctatccactggcccctggatctgctgccca…
20240625D03P05	vi	HV1-58*01 F	HJ4*01 F	HD1-1*01 F	agctgagctggtgaggcctgggtcctcagtgaagatgtcctgcaagacttctggatatacattcacaagctacggtataaactgggtgaagcagaggcctggacagggcctggaatggattggatatatttatatgggaaatggttatactgagtacaatgagaagttcaagggcaaggccacactgacttcagacacatcctccagcacaccctacatgcagctcagcagcctgacatctgaggactctgcaatctatttctgtgcaagaaggggctacggtattaactacggatactatgctatggactactggggtcaaggaacctcagtcaccgtctcctcagccaaaacgacacccccatctgtctatccactggcccctggatctgctgccca…
20240625D04P05	vi	HV1-58*01 F	HJ4*01 F	HD1-1*01 F	agctgagctggtgaggcctgggtcctcagtgaagatgtcctgcaagacttctggatatacattcacaagctacggtataaactgggtgaagcagaggcctggacagggcctggaatggattggatatatttatattggaaatggttatactgagtacaatgagaagttcaagggcaaggccacactgacttcagacacatcctccaccacagcctacatgcagctcagcagcctgacatctgaggactctgcaatctatttctgtgcaagaaggggctacggttgtagctacggatactatgctatggactactggggtcaaggaacctcagtcaccgtctcctcagccaaaacgacacccccatctgtctatccactggcccctggatctgctgccca…
20240625D08P05	vi	HV1-58*01 F	HJ4*01 F	HD1-1*01 F	agctgagctggtgaggcctgggtcctcagtgaagatgtcctgcaagacttctggatatacattcacaagctacggtataaactgggtgaagcagaggcctggacagggcctggaatggattggatatatttatattggaaatggttatactgaatataatgagaagttcaagggcaaggccacactgacttcagacacatcctccagcacagcctacatgcagctcagcagcctgacatctgaggactctgcaatctatttctgtgcaagaaggggctacggtagtagctacggatactatgctatggactactggggtcaaggaacctcagtcaccgtctcctcagccaaaacgacacccccatctgtctatccactggcccctggatctgctgccca…
20240625D09P05	vi	HV1-58*01 F	HJ4*01 F	HD1-1*01 F	agctgagctggtgaggcctgggtcctcagtggagatgtcctgcaagacttctggatatacattcacaagctacggtataaactgggtgaagcagaggcctggacagggcctggaatggattggatatatttatattggaaatggttatactgagtacaatgagaagttcaagggcaaggccacactgacttcagacacatcctccagcacagcctacatgcagctcagcagcctgacatctgaggactctgcaatctatttctgtgcaagaaggggctacggtagtagctacggatactatgctatggactactggggtcaaggaacctcagtcaccgtctcctcagccaaaacgacacccccatctgtctatccactggcccctggatctgctgccca…
20240625D10P05	vi	HV1-58*01 F	HJ4*01 F	HD1-1*01 F	agctgagctggtgaggcctgggtcctcagtgaagatgtcctgcaagacttctggatatacattcacaagctacggtataaactgggtgaagcagaggcctggacagggcctggaatggattggatatatttatattggaaatgcttatactgagtacaatgagaagttcaagggcaaggccacactgacttcagacacatcctccagcacagcctacatgcagctcagcagcctgacatctgaggactctgcaatctatttctgtgcaagaaggggctacggtagtagctacggatactatgctatggactactggggtcaaggaacctcagtcaccgtctcctcagccaaaacgacacccccatctgtctatccactggcccctggatctgctgccca…
20240625D12P05	vi	HV1-58*01 F	HJ4*01 F	HD1-1*01 F	agctgagctggtgaggcctgggtcctcagtgaagatgtcctgcaagacttctggatatacattcacaagctacggtataaactgggtgaagcagaggcctggacagggcctggagtggattggatatatttattttggaaatggttttactgagtacaatgagaagttcaagggcaaggccacactgacttcagacacatcctccaacacagcctacatgcagctcagcagcctgacatctgaggactctgcaatctatttctgtgcaagaaggggctacggtagtagctacggatactatgctatggactactggggtcaaggaacctcagtcaccgtctcctcagccaaaacgacacccccatctgtctatccactggcccctggatctgctgccca…
20240625E01P05	vi	HV1-58*01 F	HJ4*01 F	HD1-1*01 F	agctgagctggtgaggcctgggtcctcagtgaagatgtcctgcaagacttctggatatacattcacaagctacggtgtagtctgggtgaagcagaggcctggacagggcctggaatggattggatatatttatattggaaatggttatactgactacaatgagaggttcaagggcaaggccacactgacttcagacacatcctccagcacagcctacatgcagctcagcagcctgacatctgaggactctgcaatctatttctgtgcaagaaggggctacggtagtagctacggatactatgctatggactactggggtcaaggaacctcagtcaccgtctcctcagccaaaacgacacccccatctgtctatccactggcccctggatctgctgccca…
20240625E03P05	vi	HV1-58*01 F	HJ4*01 F	HD1-1*01 F	agctgagctggtgaggcctgggtcctcagtgaagatgtcctgcaagacttctggatatacattcacaagctacggtataaactgggtgaagcagaggcctggacagggcctggaatggattggatatatttatattggaaatggttatactgagtacaatgagaagttcaagggcaaggccacactgacttcagacacatcctccagcacagcctacatgcagctcagcagcctgacatctgaggactctgcaatctatttctgtgcaagaaggggctacggtagtagctacggatactatgctatggactactggggtcaaggaacctcagtcaccgtctcctcagccaaaacgacacccccatctgtctatccactggcccctggatctgctgccca…
20240625E06P05	vi	HV1-58*01 F	HJ4*01 F	HD1-1*01 F	agctgagctggtgaggcctgggtcctcagtgaagatgtcctgcaagacttctggatatacattcacaagctacggtataaactgggtgaagcagaggcctggacagggcctggaatggattggatatatttatattggaaatggttatactgagtacaatgagaagttcaagggcaaggccacactgacttcagacacatcctccagcacagcctacatgcagctcagcagcctgacatctgaggactctgcaatctatttctgtgcaagaaggggctacggtagtaactacggatactatgctatggactactggggtcagggaacctcagtcaccgtctcctcagccaaaacgacacccccatctgtctatccactggcccctggatctgctgccca…
20240625E07P05	vi	HV1-58*01 F	HJ4*01 F	HD1-1*01 F	agctgagctggtgaggcctgggtcctcagtgaagatgtcctgcaagacttctggatacatattcacaagctacggtataaactgggtgaagcagaggcctggacagggcctggaatggattggatatatttatattggaaatggttatactgagtacaatgagaagttcaagggcaaggccacactgacttcagacacatcctccagcacagcctacatgcagctcagcagcctgacatctgaggactctgcaatgtatttctgtggaagaaggggctacggtagtagctacggatactatgctatggactactggggtcaaggaacctcagtcaccgtctcctcagccaaaacgacacccccatctgtctatccactggcccctggatctgctgccca…
20240625E08P05	vi	HV1-58*01 F	HJ4*01 F	HD1-1*01 F	agctgagctggtgaggcctgggtcctcagtgaagatgtcctgcaagacttctggatatacattcacaagctacggtataaactgggtgaagcagaggcctggacagggcctggaatggattggatatatttatattggaaatggttatactgagtacaatgagaagttcaagggcaaggccacactgacttcagacacatcctccagcacagcctacatgcagctcagcagcctgacatctgaggactctgcaatctatttctgtgcaagaaggggctacggtagtagctacggatactatgctatggactactggggtcaaggaacctcagtcaccgtctcctcagccaaaacgacacccccatctgtctatccactggcccctggatctgctgccca…
20240625E09P05	vi	HV1-58*01 F	HJ4*01 F	HD1-1*01 F	agctgagctggtgaggcctgggtcctcagtgaagatgtcctgcaagacttctggatatacattcacaagctacggtataaactgggtgaagcagaggcctggacagggcctggaatggattggatatatttatattggaaatggttatactgagtacaatgagaagttcaagggcaaggccacactgacttcagacacatcctccagcacagcctacatgcagctcagtagtctgacatctgaggactctgcaatctatttctgtgcaagaaggggctacggtagtagctacggatactatgctatggactactggggtcaaggaacctcagtcaccgtctcctcagccaaaacgacacccccatctgtctatccactggcccctggatctgctgccca…
20240625E10P05	vi	HV1-58*01 F	HJ4*01 F	HD1-1*01 F	agctgagctggtgaggcctgggtcctcagtgaagatgtcctgcaagacttctggatatacattcacaagctacggtgtagtctgggtgaagcagaggcctggacagggcctggaatggattggatatatttatattggaaatggttatactgagtacaatgagaggttcaagggcaaggccacactgacttcagacacatcctccagcacagcctacatgcagctcagcagcctgacatctgaggactctgcaatctatttctgtgcaagaaggggctacggtagtagctacggatactatgctatggactactggggtcaaggaacctcagtcaccgtctcctcagccaaaacgacacccccatctgtctatccactggcccctggatctgctgccca…
20240625E11P05	vi	HV1-58*01 F	HJ4*01 F	HD1-1*01 F	agctgagctggtgaggcctgggtcctcagtgaagatgtcctgcaagacttctggatatacattcacaagctacggtgtagtctgggtgaagcagaggcctggacagggcctggaatggattggatatatttatattggaaatggttatactgagtacaatgagaggttcaagggcaaggccacactgacttcagacacatcctccagcacagcctacatgcagctcagcagcctgacatctgaggactctgcaatctatttctgtgcaagaaggggctacggtagtagctacggatactatgctatggactactggggtcaaggaacctcagtcaccgtctcctcagccaaaacgacacccccatctgtctatccactggcccctggatctgctgccca…
20240625E12P05	vi	HV1-58*01 F	HJ4*01 F	HD1-1*01 F	agctgagctggtgaggcctgggtcctcagtgaagatgtcctgcaagacttctggatatacattcacaagctacggtataaactgggtgaagcagaggcctggacagggcctggaatggattggatatatttatattggaaatggttatactgagaacaatgagaagttcaagggcaaggccacactgacttcagacacatcctccagcacagcctacatgcagctcagcagcctgacatctgaggactctgcaatctatttctgtgcaagaaggggctacggtagtagctacggatactatgctatggactactggggtcaaggaacctcagtcaccgtctcctcagccaaaacgacacccccatctgtctatccactggcccctggatctgctgccca…
20240625F01P05	vi	HV1-58*01 F	HJ4*01 F	HD1-1*01 F	agctgagctggtgaggcctgggtcctcagtgaagatgtcctgcaagacttctggatatacattcacaagctacggtataaactgggtgaagcagaggcctggacagggcctggaatggattggatatatttatattggaaatggttatactgagtacaatgagaagttcaagggcaaggccacactgacttcagacacatcctccagcacagcctacatgcagctcagcagcctgacatctgaggactctgcaatctatttctgtgcaagaaggggctacggtagtagctacggatactatgctatggactactggggtcaaggaacctcagtcaccgtctcctcagccaaaacgacacccccatctgtctatccactggcccctggatctgctgccca…
20240625F02P05	vi	HV1-58*01 F	HJ4*01 F	HD1-1*01 F	agctgagctggtgaggcctgggtcctcagtgaagatgtcctgcaagacttctggatatacattcacaagctacggtataaagtgggtgaagcagaggcctggacagggcctggaatggattggatatatttatattggaaatggttatactgagtacaatgagaagttcaagggcaaggccacactgacttcagacacatcctccagcacagcctacatgcagctcagcagcctgacatctgaggactctgcaatctatttctgtgcaagaaggggctacggtagtagctacggatactatgctatggactactggggtcaaggaacctcagtcaccgtctcctcagccaaaacgacacccccatctgtctatccactggcccctggatctgctgccca…
20240625F03P05	vi	HV1-58*01 F	HJ4*01 F	HD1-1*01 F	agctgagctggtgaggcctgggtcctcagtgaagatgtcctgcaagacttctggatatacattcacaagctacggtttaaactgggtgaggcagaggcctggacagggcctggaatggattggatatgtttatattggatatggttatactgagtacaatgagaagttcaagggcaaggccacactgacttcagacacatcctccaacacagcctacatgcagctcagcagcctgacatctgaggactctgcaatctatttctgtgcaagaaggggctacggtagtagctacggatactatgctatggacttctggggtcaaggatcctcagtcaccgtctcctcagccaaaacgacacccccatctgtctatccactggcccctggatctgctgccca…
20240625F04P05	vi	HV1-58*01 F	HJ4*01 F	HD1-1*01 F	agctgagctggtgaggcctgggtcctcagtgaagatgtcctgtaagacttctggatatacattcacaagctacggtataaactgggtgaagcagaggcctggacagggcctggaatggattggagatatttatattggaaaaggttatactgagtataatgagaagttcaagggcaaggccacactgacttcagacacatcctccagcacagcctacatgcagctcagcagcctgacatctgaggactctgcaatctatttctgtgcaagaaggggctacggtagtagctacggatactatgctatggactactggggtcaaggaacctcagtcaccgtctcctcagccaaaacgacacccccatctgtctatccactggcccctggatctgctgccca…
20240625F05P05	vi	HV1-58*01 F	HJ4*01 F	HD1-1*01 F	agctgagctggtgaggcctgggtcctcagtgaaaatgtcctgcaagacttctggatatacattcacaagctacggtataaactgggtgaagcagaggcctggacagggcctggaatggattggatatatttatattggaaatggttatactgagtacaatgagaagttcaagggcaaggccacactgacttcagacacatcctccagcacagcctacatgcagctcagcagcctgacatctgaggactctgcaatctatttctgtgcaagaaggggctacggtagtagctacggatactatgctatggactactggggtcaaggaacctcagtcaccgtctcctcagccaaaacgacacccccatctgtctatccactggcccctggatctgctgccca…
20240625F06P05	vi	HV1-58*01 F	HJ4*01 F	HD1-1*01 F	agctgagctggtgaggcctgggtcctcagtgaagatgtcctgcaagacttctggatatacattcacaagctacggtataaactgggtgaagcagaggcctggacagggcctggaatggattggatatatttatattggaaatggttatactgagtacaatgagaagttcaagggcaaggccacactgacttcagacacatcctccagcacagcctacatgcagctcagcagcctgacatctgaggactttgcaatctatttctgtgcaagaaggggctacggtagtagctacggatactatgctatggactactggggtcaaggaacctcagtcaccgtctcctcagccaaaacgacacccccatctgtctatccactggcccctggatctgctgccca…
20240625F08P05	vi	HV1-58*01 F	HJ4*01 F	HD1-1*01 F	agctgagctggtgaggcctgggtcctcagtgaagatgtcctgcaagacttctggatatacattcacaagctacggtataaactgggtgaagcagaggcctggacagggcctggaatggattggatatatttatattggaaatggttatactgagtacaatgagaagttcaagggcaaggccacactgacttcagacacatcctccagcacagcctacatgcagctcagcagcctgacatctgaggactctgcaatctatttctgtgcaagaaggggctacggtagtagctacggatactatgctatggactactggggtcaaggaacctcagtcaccgtctcctcagccaaaacgacacccccatctgtctatccactggcccctggatctgctgccca…
20240625F09P05	vi	HV1-58*01 F	HJ4*01 F	HD1-1*01 F	agctgagctggtgaggcctgggtcctcagtgaagatgtcctgcaagacttctggatatacattcacaagctacggtataaactgggtgaagcagaggcctggacagggcctggaatggattggatatatttatattggaaatggttatactgagtacaatgagaagttcaagggcaaggccacactgacttcagacacatcctccagcacagcctacatgcagctcagcagcctgacatctgaggactctgcaatctatttctgtgcaagaaggggctacggtagtagctacggatactatgctatggactactggggtcaaggaacctcagtcaccgtctcctcagccaaaacgacacccccatctgtctatccactggcccctggatctgctgccca…
20240625F10P05	vi	HV1-58*01 F	HJ4*01 F	HD1-1*01 F	agctgaactggtgaggcctgggtcctcagtgaagatgtcctgcaagacttctggatatacattcacaagctacggtgtagtctgggtgaagcagaggcctggacagggcctggaatggattggatatatttatattggaaatggttatactgagtacaatgagaggttcaagggcaaggccacactgacttcagacacatcctccagcacagcctacatgcagctcagcagcctgacatctgaggactctgcaatctatttctgtgcaagaaggggctacggtagtagctacggatactatgctatggactactggggtcaaggaacctcagtcaccgtctcctcagccaaaacgacacccccatctgtctatccactggcccctggatctgctgccca…
20240625F12P05	vi	HV1-58*01 F	HJ4*01 F	HD1-1*01 F	agctgagctggtgaggcctgggtcctcagtgaagatgtcctgcaagacttctggatatacattcacaagctacggtataaactgggtgaagcagaggcctggacagggcctggaatggattggatatatttatattggaaatggttatactgagtacaatgagaagttcaagggcaaggccacactgacttcagacacatcctccagcacagcctacatgcagctcagcagcctgacatctgaggactctgcaatctatttctgtgcaagaaggggctacggtagtagctacggatactatgctatggactactggggtcaaggaacctcagtcaccgtctcctcagccaaaacgacacccccatctgtctatccactggcccctggatctgctgccca…
20240625G01P05	vi	HV1-58*01 F	HJ4*01 F	HD1-1*01 F	agctgagctggtgaggcctgggtcctcagtgaagatgtcctgcaagacttctggatatacattcacaagctacggtataaactgggtgaagcagaggcctggacagggcctggaatggattggatatatttatattggaaatggttatactgagtacaatgagaagttcaagggcaaggccacactgacttcagacacatcctccagcacagcctacatgcagctcagcagcctgacatctgaggactctgcaatctatttctgtgcaagaaggggctacggtagtagctacggatactatgctatggactactggggtcaaggaacctcagtcaccgtctcctcagccaaaacgacacccccatctgtctatccactggcccctggatctgctgccca…
20240625G02P05	vi	HV1-58*01 F	HJ4*01 F	HD1-1*01 F	agctgagctggtgaggcctgggtcctcagtgaagatgtcctgcaagacttctggatatacattcacaagctacggtataaactgggtgaagcagaggcctggacagggcctggaatggattggatatatttatattggaaatggttatactgagtacaatgagaagttcaagggcaaggccacactgacttcagacacatcctccagcacagcctacatgcagctcagcagcctgacatctgaggactctgcaatctatttctgtgcaagaaggggctacggtagtagctacggatactatgctatggactactggggtcaaggaacctcagtcaccgtctcctcagccaaaacgacacccccatctgtctatccactggcccctggatctgctgccca…
20240625G04P05	vi	HV1-58*01 F	HJ4*01 F	HD1-1*01 F	agctgagctggtgaggcctgggtcctcagtgaagatgtcctgcaagacttctggatatacattcacaagctacggtgtagtctgggtgaagcagaggcctggacagggcctggaatggattggatatatttatattggaaatggttatactgagtacaatgagaggttcaagggcaaggccacactgacttcagacacatcctccagcacagcctacatgcagctcagcagcctgacatctgaggactctgcaatctatttctgtgcaagaaggggctacggtagtagctacggacactatgctatggactactggggtcaaggaacctcagtcaccgtctcctcagccaaaacgacacccccatctgtctatccactggcccctggatctgctgccca…
20240625G05P05	vi	HV1-58*01 F	HJ4*01 F	HD1-1*01 F	agctgagctggtgaggcctgggtcctcagtgaagatgtcctgcaagacttctggatatacattcacaagctacggtataaactgggtgaagcagaggcctggacagggcctggaatggattggatatatctatattggaaatggttatactgagtataatgagaagttcaagggcaaggccacactgacttcagacacatcctccagcacagcctacatgcagctcagcagcctgacatctgaggactctgcaatctatttctgtgcaagaaggggctacggtagtagctacggatactatgctatggactactggggtcaaggaacctcagtcaccgtctcctcagccaaaacgacacccccatctgtctatccactggcccctggatctgctgccca…
20240625G06P05	vi	HV1-58*01 F	HJ4*01 F	HD1-1*01 F	aactgagctggtgaggcctgggtcctcagtgaagatgtcctgcaagacttctggatatacattcacaagctacggtgtagtctgggtgaagcagaggcctggacagggcctggaatggattggatatatttatattggaaatggttatactgagtacaatgagaggttcaagggcaaggccacactgacttcagacacatcctccagcacagcctacatgcagctcagcagcctgacatctgaggactctgcaatctatttctgtgcaagaaggggctacggtagtagctacggatactatgctatggactactggggtcaaggaacctcagtcaccgtctcctcagccaaaacgacacccccatctgtctatccactggcccctggatctgctgccca…
20240605A03P05	vii	HV1-58*01 F	HJ4*01 F	HD1-1*01 F	agctgagctggtgaggcctgggtcctcagtgaagatgtcctgcaagacttctggatatacattcacaagctacggtataaagtgggtgaagcagaggcctggacagggcctggaatggattggatatatttatattggaaatggttatactgagtacaatgagaagttcaagggcaaggccacactgacttcagacacatcctccagcacagcttacatgcagctcagcagcctgacatctgaggactctgcaatctatttctgtgcaagacgtgattacgggggtatttattatgctttggactattggggtcaaggaacctcagtcaccgtctcctcagccaaaacaacacccccatcagtctatccactggcccctgggtgtggagatacaactgg…
20240605A04P05	vii	HV1-58*01 F	HJ4*01 F	HD1-1*01 F	agctgagctggtgaggcctgggtcctcagtgaagatgtcctgcaagacttctggatatacattcacaagctacggtataaagtgggtgaagcagaggcctggacagggcctggaatggattggatatatttatattggaaatggttatactgagtacaatgagaagttcaagggcaaggccacactgacttcagacacatcctccagcacagcttacatgcagctcagcagcctgacatctgaggactctgcaatctatttctgtgcaagacgtgattacgggggtacttactatgctatggactactggggtcaaggaacctcagtcaccgtctcctcagccaaaacaacacccccatcagtctatccactggcccctgggtgtggagatacaactgg…
20240605A05P05	vii	HV1-58*01 F	HJ4*01 F	HD1-1*01 F	agctgagctgctgaggcctgggtcctcagtgaagatgtcctgcaagacttctggatatacattcacaagctacggtataaagtgggtgaagcagaggcctggacagggcctggaatggattggatatatttatattggaaatggttatactgagtacaatgagaagttcaagggcaaggccacactgacttcagacacatcctccagcacagcttacatgcagctcagcagcctgacatctgaggactctgcaatctatttctgtgcaagacgtgattacgggggtacttactatgctatggactactggggtcaaggaacctcagtcaccgtctcctcagccaaaacaacacccccatcagtctatccactggcccctgggtgtggagatacaactgg…
20240605A06P05	vii	HV1-58*01 F	HJ4*01 F	HD1-1*01 F	agctgagctggtgaggcctgggtcctcagtgaagatgtcctgcaagacttctggatatacattcacaagctacggtataaagtgggtgaagcagaggcctggacagggcctggaatggattggatatatttatattggaaatggttatactgagtacaatgagaagttcaagggcaaggccacactgacttcagacacatcctccagcacagcttacatgcagctcagcagcctgacatctgaggactctgcaatctatttctgtgcaagacgtgattacgggggtacttactattctatggactactggggtcaaggaacctcagtcaccgtctcctcagccaaaacaacacccccatcagtctatccactggcccctgggtgtggagatacaactgg…
20240605A08P05	vii	HV1-58*01 F	HJ4*01 F	HD1-1*01 F	agctgagctggtgaggcctgggtcctcagtgaagatgtcctgcaagacttctggatatacattcacaagctacggtataaagtgggtgaagcagaggcctggacagggcctggaatggattggatatatttatattggaaatggttatactgagtacaatgagaagttcaagggcaaggccacactgacttcagacacatcctccaggacagcttacatgcagctcagcagcctgacatctgaggactcagcaatctatttctgtgcaagacgtgattacgggggtacttattatgctatggactactggggtcaaggaacctcagtcaccgtctcctcagccaaaacaacacccccatcagtctatccactggcccctgggtgtggagatacaactgg…
20240605A11P05	vii	HV1-58*01 F	HJ4*01 F	HD1-1*01 F	agctgagctggtgaggcctgggtcctcagtgaagatgtcctgcaagacttctggatatacattcacaaactacggtataaagtgggtgaagcagaggcctggacagggcctggaatggattggatatatttatattggaaatggttatgctgagtacaatgagaagttcaagggcaaggccacactgacttcagacacatcctccagcacagcttacatgcagctcagcagcctgacatctgaggactctgcaatctatttctgtgcaagacgtgattacgggggtacttactatgctatggactactggggtcaaggaacctcagtcaccgtctcctcagccaaaacaacacccccatcagtctatccactggcccctgggtgtggagatacaactgg…
20240605A12P05	vii	HV1-58*01 F	HJ4*01 F	HD1-1*01 F	agctgcgctggtgaggcctgggtcctcagtgaagatgtcctgcaagacttctggatatacattcacaagctacggtatagggtgggtgaagcagaggcctggacagggcctggaatggattggatatatttatattggaaatggttatactgagtacaatgagaagttcaagggcaaggccacactgacttcagacacatcctccagcacaacttccatgcagctcagcagcctgacatctgaggactctgcaatctatttctgtgcaagacgtgattacgggggtacttactatgctatggactactggggtcaaggaacctcagtcaccgtctcctcagccaaaacaacacccccatcagtctatccactggcccctgggtgtggagatacaactgg…
20240605B01P05	vii	HV1-58*01 F	HJ4*01 F	HD1-1*01 F	agctgagctggtgaggcctgggtcctcagtgaagatgtcctgcaagacttctggatatacattcacaagctacggtataaagtgggtgaagcagaggcctggacagggcctggaatggattggatatatttatattggaaatggttatactgagtacaatgagaagttcaagggcaaggccacactgacttcagacacatcctccagcacaacttacatgcagctcagcagcctgacatctgaggactctgcaatctatttctgtgcaagacgtgattacgggggtacttactatgctatggactactggggtcaaggaacctcagtcaccgtctcctcagccaaaacaacacccccatcagtctatccactggcccctgggtgtggagatacaactgg…
20240605B02P05	vii	HV1-58*01 F	HJ4*01 F	HD1-1*01 F	agctgagctggtgaggcctgggtcctcagtgaagatgtcctgcaagacttctggatatacattcacaagctacggtataaagtgggtgaagcagaggcctggacagggcctggaatggattggatatatttatattggaaatggttatactgagtacaatgagaagttcaagggcaaggccacactgacttcagacacatcctccagcacagcttacatgcagctcagcagcctgacatctgaggactctgcaatctatttctgtgcaagacgtgattacgggggtacttactatgctatggactactggggtcaaggaacctcagtcaccgtctcctcagccaaaacaacacccccatcagtctatccactggcccctgggtgtggagatacaactgg…
20240605B03P05	vii	HV1-58*01 F	HJ4*01 F	HD2-4*01 F	agctgagctggtgaggcctgggtcctcagtgaagatgtcctgcaagacttctggatatacattcacaagctacggtataaagtgggtgaagcagaggcctggacagggcctggaatggattggatatatttatattggaaatggttatactgagtacaatgagaagttcaagggcaaggccacactgacttcagacacatcctccagcacagcttacatgcagctcagcagcctgacatctgaggactctgcaatctatttctgtgcaagacgtgattacggggatacttactatactatggactactggggtcaaggaacctcagtcaccgtctcctcagccaaaacaacacccccatcagtctatccactggcccctgggtgtggagatacaactgg…
20240605B05P05	vii	HV1-58*01 F	HJ4*01 F	HD1-1*01 F	agctgagctggtgaggcctgggtcctcagtgaagatgtcctgcaagacttctggatatacattcacaagctacggtataaagtgggtgaagcagaggcctggacagggcctggaatggattggatatatttatattggaaatggttatactgagtacaatgagaagttcaagggcaaggccacactgacttcagacacatcctccagcacagcttacatgcagctcagcagcctgacatctgaggactctgcaatctatttctgtgcaagacgtgattacgggggtacttactatgctatggactactggggtcaaggaacctcagtcaccgtctcctcagccaaaacaacacccccatcagtctatccactggcccctgggtgtggagatacaactgg…
20240605B06P05	vii	HV1-58*01 F	HJ4*01 F	HD1-1*01 F	agctgagctggtgaggcctgggtcctcagtgaagatgtcctgcaagacttctggatatacattcacaagctacggtataaagtgggtgaagcagaggcctggacagggcctggaatggattggatatatttatattggaaatggttatactgagtacaatgagaagttcaagggcaaggccacactgacttcagacacatcctccagcacagcttacatgcagctcagcagcctgacatctgaggactctgcaatctatttctgtgcaagacgtgattacgggggtacttactatgctatggactactggggtcaaggaacctcagtcaccgtctcctcagccaaaacaacacccccatcagtctatccactggcccctgggtgtggagatacaactgg…
20240605B07P05	vii	HV1-58*01 F	HJ4*01 F	HD1-1*01 F	agctgagctggtgaggcctgggtcctcagtgaagatgtcctgcaagacttctggatatacattcacaagctacggtataaagtgggtgaagcagaggcctggacagggcctggaatggattggatatatttatattggaaatggttatactgagtacaatgaaaagttcaagggcaaggccacactgacttcagacacatcctccagcacagcttacatgcagctcagcagcctgacatctgaggactctgcaatctatttctgtgcaagacgtgattacgggggtacttactatgctatggactactggggtcaaggaacctcagtcaccgtctcctcagccaaaacaacacccccatcagtctatccactggcccctgggtgtggagatacaactgg…
20240605B08P05	vii	HV1-58*01 F	HJ4*01 F	HD1-1*01 F	agctgagctggtgaggcctgggtcctcagtgaagatgtcctgcaagacttctggatatacattcacaagctacggtataaagtgggtgaagcagaggcctggacagggcctggaatggattggatatatttatattggaaatggttatactgagtacaatgagaagttcaagggcaaggccacactgacttcagacacatcctccagcacagcttacatgcagctcagcagcctgacatctgaggactctgcaatctatttctgtgcaagacgtgattacgggggtacttactatgctatggactactggggtcaaggaacctcagtcaccgtctcctcagccaaaacaacacccccatcagtctatccactggcccctgggtgtggagatacaactgg…
20240605B09P05	vii	HV1-58*01 F	HJ4*01 F	HD1-1*01 F	agctgagctggtgaggcctgggtcctcagtgaagatgtcctgcaagacttctggatatacattcacaagctacggtataaagtgggtgaagcagaggcctggacagggcctggaatggattggatatatttatattggaaatggttatactgactacaatgagaagttcaagggcaaggccacactgacttcagacacatcctccagcacagcttacatgcagctcagcagcctgacatctgaggactctgcaatctatttctgtgcaagacgtgattacgggggtacttactatgctatggactactggggtcaaggaacctcagtcaccgtctcctcagccaaaacaacacccccatcagtctatccactggcccctgggtgtggagatacaactgg…
20240605B10P05	vii	HV1-58*01 F	HJ4*01 F	HD2-4*01 F	agctgagctggtgaggcctgggtcctcagtgaagatgtcctgcaagacttctggatatacattcacaagctacggtataaagtgggtgaagcagaggcctggacagggcctggaatggattggatatatttatattggaaatggttatactgagtacaatgagaagttcaagggcaaggccacactgacttcagacacatcctccaacacagcttacatgcagctcagcagcctgacatctgaggactctgcaatctatttctgtgcaagacgtgattacgggggttcttactatgctttggactactggggtcaaggaacctcagtcaccgtctcctcagccaaaacaacacccccatcagtctatccactggcccctgggtgtggagatacaactgg…
20240605B12P05	vii	HV1-58*01 F	HJ4*01 F	HD1-1*01 F	agctgagctggtgaggcctgggtcctcagtgaagatgtcctgcaagacttctggatatacattcacaagctacggtataaagtgggtgaagcagaggcctggacagggcctggaatggattggatatatttatattggaaatggttatactgagtacaatgagaagttcaagggcaaggccacactgacttcagacacatcctccagcacagcttacatgcagctcagcagcctgacatctgaggactctgcaatctatttctgtgcaagacgtgattacgggggtacttactatgctatggactactggggtcaaggaacctcagtcaccgtctcctcagccaaaacaacacccccatcagtctatccactggcccctgggtgtggagatacaactgg…
20240605C01P05	vii	HV1-58*01 F	HJ4*01 F	HD1-1*01 F	agctgagctggtgaggcctgggtcctcagtgaagatgtcctgcaagacttctggatataaattcaaaagctacggtataaagtgggtgaagcagaggcctggacagggcctggaatggattggatatatttatattggaaatggttatactgagtacaatgagaagttcaagggcaaggccacactgacttcagacacatcctccagcacagcttacatgcagctcagcagcctgacatctgaggactctgcaatctatttctgtgcaagacgtgattacgggggtacttactatgctatggactactggggtcaaggaacctcagtcaccgtctcctcagccaaaacaacacccccatcagtctatccactggcccctgggtgtggagatacaactgg…
20240605C03P05	vii	HV1-58*01 F	HJ4*01 F	HD1-1*01 F	aactgagctggtgaggcctgggtcctcagtgaagatgtcctgcaagacttctggatatacattcacaagctacggtataaagtgggtgaagcagaggcctggacagggcctggaatggattggatatatttatattggaaatggttatactgagtacaatgagaagttcaaggacaaggccacactgacttcagacacatcctccaccacagcctacatgcagctcagcagcctgacatctgaggactctgcaatctatttctgtgcaaga
20240605C08P05	vii	HV1-58*01 F	HJ4*01 F	HD1-1*01 F	agctgagctggtgaggcctgggtcctcagtgaagatgtcctgcaagacttctggatatacattcacaagctacggtataaagtggatgaagcagaggcctggacagggcctggaatggattggatatatttatattggaaatggttatactgagtacaatgagaagttcaagggcaaggccacactgacttcagacacatcctccagcacagcttacatgcagctcagcagcctgacatctgaggactctgcaatctatttctgtgcaagacgtgattacgggggtacttactatgctatggactactggggtcaaggaacctcagtcaccgtctcctcagccaaaacaacacccccatcagtctatccactggcccctgggtgtggagatacaactgg…
20240605C09P05	vii	HV1-58*01 F	HJ4*01 F	HD1-1*01 F	agctgagctggtgaggcctgggtcctcagtgaagatgtcctgcaagacttctggatatacattcacaagctacggtataaagtgggtgaagcagaggcctggacagggcctggaatggattggatatatttatattggaaatggttatactgagtacaatgagaagttcaagggcaaggccacactgacttcagacacatcctccagcacagcttacatgcagctcagcagcctgacatctgaggactctgcaatctatttctgtgcaagacgtgattacgggggtacttactatgctatggactactggggtcaaggaacctcagtcaccgtctcctcagccaaaacaacacccccatcagtctatccactggcccctgggtgtggagatacaactgg…
20240605C11P05	vii	HV1-58*01 F	HJ4*01 F	HD1-1*01 F	agctgagctggtgaggcctgggtcctcagtgaagatgtcctgcaagacttctggatatacattcacaagctacggtataaagtgggtgaagcagaggcctggacagggcctggaatggattggatatatttatattggaaatggttatactgagtacaatgagaagttcaagggcaaggccacactgacttcagacacatcctccagcacagcttacatgcagctcagcagcctgacatctgaggactctgcaatctatttctgtgcaagacgtgattacgggggtacttactatgctatggactactggggtcaaggaacctcagtcaccgtctcctcagccaaaacaacacccccatcagtctatccactggcccctgggtgtggagatacaactgg…
20240605D01P05	vii	HV1-58*01 F	HJ4*01 F	HD1-1*01 F	agctgagctggtgaggcctgggtcctcagtgaagatgtcctgcaagacttctggatatacattcacaagctacggtataaagtgggtgaagcagaggcctggacagggcctggaatggattggatatatttatattggaaatggttatactgagtacaatgagaagttcaagggcaaggccacactgacttcagacacatcctccagcacagcttacatgcagctcagcagcctgacatctgaggactctgcaatctatttctgtgcaagacgtgattacgggggtacttactatgctatggactactggggtcaaggaacctcagtcaccgtctcctcagccaaaacaacacccccatcagtctatccactggcccctgggtgtggagatacaactgg…
20240605D02P05	vii	HV1-58*01 F	HJ4*01 F	HD2-4*01 F	agctgagctggtgaggcctgggtcctcagtgaagatgtcctgcaagacttctggatatacattcacaagttacggtataaagtgggtgaagcagaggcctggacagggcctggaatggattggatatatttgtattggaaatggttatactgaatacaatgagaagttcaagggcaaggccacactgacttcagacacatcctccagcacagcttacatgcagctcagcagcctgacatctgaggactctgcaatctatttctgtgcaagacgtgattacgggggtccttactatgctatggactactggggtcaaggaacctcagtcaccgtctcctcagccaaaacaacacccccatcagtctatccactggcccctgggtgtggagatacaactgg…
20240605D03P05	vii	HV1-58*01 F	HJ4*01 F	HD1-1*01 F	agctgagctggtgaggcctgggtcctcagtgaagatgtcctgcaagacttctggatatacattcacaagctacggtataaagtgggtgaagcagaggcctggacagggcctggaatggattggatatatttatattggaaatggttatactgagtacaatgagaagttcaagggcaaggccacactgacttcagacacatcctccagcacagcttacatgcagctcagcagcctgacatctgaggactctgcaatctatttctgtgcaagacgtgattacgggggtacttactatgctatggactactggggtcaaggaacctcagtcaccgtctcctcagccaaaacaacacccccatcagtctatccactggcccctgggtgtggagatacaactgg…
20240605D04P05	vii	HV1-58*01 F	HJ4*01 F	HD2-4*01 F	agctgagctggtgaggcctgggtcctcagtgaagatgtcctgcaagacttctggatatacattcacaagctacggtataaagtgggtgaagcagaggcctggacagggcctggaatggattggatatatttatattggaaatggttatactgagtacaatgagaagttcaagggcaaggccacactgacttcagacacatcctccagcacagcttacatgcagctcagcagcctgacatctgaggactctgcaatctatttctgtgcaagacgtgattacggggatacttactatgctatggactactggggtcaaggaacctcagtcaccgtctcctcagccaaaacaacacccccatcagtctatccactggcccctgggtgtggagatacaactgg…
20240605D05P05	vii	HV1-58*01 F	HJ4*01 F	HD2-4*01 F	agctgagctggtgaggcctgggtcctcagtgaagatgtcctgcaagacttctggatatacattcacaagctacggtataaagtgggtgaagcagaggcctggacagggcctggaatggattggatatatttatattggaaatggttatactgagtacaatgagaagttcaagggcaaggccacactgacttcagacacatcctccagcacagcttacatgcagctcagcagcctgacatctgaggactctgcaatctatttctgtgcaagacgtgattacggaaatacttactatgctatggactactggggtcaaggaacctcagtcaccgtctcctcagccaaaacaacacccccatcagtctatccactggcccctgggtgtggagatacaactgg…
20240605D06P05	vii	HV1-58*01 F	HJ4*01 F	HD1-1*01 F	agctgagctggtgaggcctgggtcctcagtgaaggtgtcctgcaagacttctggatatacattcacaagctacggtataaagtgggtgaagcagaggcctggacagggcctggaatggattggatatatttatcttggaaatggttatactgagtacaatgagaagttcaagggcaaggccacactgacttcagacacatcctccagcacagcttacatgcagctcagcagcctgacatctgaggactctgcaatctatttctgtgcaagacgtgattacgggggtacttactatgctatggactactggggtcaaggaacctcagtcaccgtctcctcagccaaaacaacacccccatcagtctatccactggcccctgggtgtggagatacaactgg…
20240605D07P05	vii	HV1-58*01 F	HJ4*01 F	HD1-1*01 F	agctgagctggtgaggcctgggtcctcagtgaagatgtcctgcaagacttctggatatacattcacaagctacggtataaagtgggtgaagcagaggcctggacagggcctggaatggattggatatatttatattggaaatggttatactgagtacaatgagaagttcaagggcaaggccacactgacttcagacacatcctccagcacagcttacatgcagctcagcagcctgacatctgaggactctgcaatctatttctgtgcaagacgtgattacgggggtacttactatgctatggactactggggtcaaggaacctcagtcaccgtctcctcagccaaaacaacacccccatcagtctatccactggcccctgggtgtggagatacaactgg…
20240605D09P05	vii	HV1-58*01 F	HJ4*01 F	HD1-1*01 F	agctgagctggtgaggcctgggtcctcagtgaagatgtcctgcaagacttctggatatacattcacaagctacggtataaagtgggtgaagcagaggcctggacagggcctggaatggattggatatatttatattggaaatggttatactgagtacaatgagaagttcaagggcaaggccatactgacttcagacgcatcctccaccacagcctacatgcagctcagcagcctgacatctgaggactctgcaatctatttctgtgcaaga
20240605D11P05	vii	HV1-58*01 F	HJ4*01 F	HD1-1*01 F	agctgagctggtgaggcctgggtcctcagtgaagatgtcctgcaagacttctggatatacattcacaagctacggtataaagtgggtgaagcagaggcctggacagggcctggaatggattggatatatttatattggaaatggttatactgagtacaatgagaagttcaagggcaaggccacactgacttcagacacatcctccagcacagcttacatgcagctcagcagcctgacatctgaggactctgcaatctatttctgtgcaagacgtgattacgggggtacttactatgctatggactactggggtcaaggaacctcagtcaccgtctcctcagccaaaacaacacccccatcagtctatccactggcccctgggtgtggagatacaactgg…
20240605E01P05	vii	HV1-58*01 F	HJ4*01 F	HD1-1*01 F	agctgagctggtgaggcctgggtcctcagtgaagatgtcctgcaagacttctggatatacattcacaagctacggtataaagtgggtgaagcagaggcctggacagggcctggaatggattggatatatttatattggaaatggttatactgagtacaatgagaagttcaagggcaaggccacactgacttcagacacatcctccagcacagcttacatgcagctcagcagcctgacatctgaggactctgcaatctatttctgtgcaagacgtgattacgggggtacttactatgttatggactactggggtcaaggaacctcagtcaccgtctcctcagccaaaacaacacccccatcagtctatccactggcccctgggtgtggagatacaactgg…
20240605E02P05	vii	HV1-58*01 F	HJ4*01 F	HD1-1*01 F	agctgagctggtgaggcctgggtcctcagtgaagatgtcctgcaagacttctggatatacattcacaagctacggtataaagtgggtgaagcagaggcctggacagggcctggaatggattggatatatttatattggaaatggttatactgagtacaatgagaagttcaagggcaaggccacactgacttcagacacatcctccagcacagcttacatgcagctcagcagcctgacatctgaggactctgcaatctatttctgtgcaagacgtgattacgggggtatttactatgctatggactactggggtcaaggaacctcagtcaccgtctcctcagccaaaacaacacccccatcagtctatccactggcccctgggtgtggagatacaactgg…
20240605E03P05	vii	HV1-58*01 F	HJ4*01 F	HD1-1*01 F	agctgagctggtgaggcctgggtcctcagtgaagatgtcctgcaagacttctggatatacattcacaagctacggtataaagtggatgaagcagaggcctggacagggcctggaatggattggatatatttatattggaaatggttatactgagtacaatgagaagttcaagggcaaggccacactgacttcagacacatcctccagcacagcttacatgcagctcagcagcctgacatctgaggactctgcaatctatttctgtgcaagacgtgattacgggggtacttactatgctatggactactggggtcaaggaacctcagtcaccgtctcctcagccaaaacaacacccccatcagtctatccactggcccctgggtgtggagatacaactgg…
20240605E04P05	vii	HV1-58*01 F	HJ4*01 F	HD2-4*01 F	agctgagctggtgaggcctgggtcctcagtgaagatgtcctgcaagacttctggatatacattcacaagttacggtataaagtgggtgaagcagaggcctggacagggcctggcatggattggatatatttatattggaaatggttatactgagtacaatgagaagttcaagggcaaggccacactgacttcagacacatcctccagcacagcttacatgcagctcagcagcctgacatctgaggactctgcaatctatttctgtgcaagacgtgattacggggatacttactatgctatggactactggggtcaaggaacctcagtcaccgtctcctcagccaaaacaacacccccatcagtctatccactggcccctgggtgtggagatacaactgg…
20240605E05P05	vii	HV1-58*01 F	HJ4*01 F	HD1-1*01 F	agctgagctggtgaggcctgggtcctcagtgaagatgtcctgcaagacttctggatatacattcacaagctacggtataaagtgggtgaagcagaggcctggacagggcctggaatggattggatatatttatattggaaatggttatactgagtacaatgagaagttcaagggcaaggccacactgacttcagacacatcctccagcacagcttacatgcagctcagcagcctgacatctgaggactctgcaatctatttctgtgcaagacgtgattacgggggtagttactatgctatggactactggggtcaaggaacctcagtcaccgtctcctcagccaaaacaacacccccatcagtctatccactggcccctgggtgtggagatacaactgg…
20240605E06P05	vii	HV1-58*01 F	HJ4*01 F	HD1-1*01 F	agctgagctggtgaggcctgggtcctcagtgaagatgtcctgcaagacttctggatatacattcacaagctacggtataaagtgggtgaagcagaggcctggacagggcctggaatggattggatatatttatattggaaatggttatactgagtacaatgagaagttcaagggcaaggccacactgacttcagacacatcctccagcacagcttacatgcagctcagcagcctgacatctgaggactctgcaatctatttctgtgcaagacgtgattacgggggtacttactatgctatggactactggggtcaaggaacctcagtcaccgtctcctcagccaaaacaacacccccatcagtctatccactggcccctgggtgtggagatacaactgg…
20240605E07P05	vii	HV1-58*01 F	HJ4*01 F	HD1-1*01 F	agctgagctggtgaggcctgggtcctcagtgaagatgtcctgcaagacttctggatatacattcacaagctacggtataaagtggatgaagcagaggcctggacagggcctggaatggattggatatatttatattggaaatggttatactgagtacaatgagaagttcaagggcaaggccacactgacttcagacacatcctccagcacagcttacatgcagctcagcagcctgacatctgaggactctgcaatctatttctgtgcaagacgtgattacgggggtacttactatgctatggactactggggtcaaggaacctcagtcaccgtctcctcagccaaaacaacacccccatcagtctatccactggcccctgggtgtggagatacaactgg…
20240605E09P05	vii	HV1-58*01 F	HJ4*01 F	HD1-1*01 F	agctgagctggtgaggcctgggtcctcagtgaagatgtcctgcaagacttctggatatacattcacaagctacggtataaagtgggtgaagcagaggcctggacagggcctggaatggattggatatatttatattggaaatggttatactgagtacaatgagaagttcaagggcaaggccacactgacttcagacacatcctccagcacagcttacatgcagctcagcagcctgacatctgaggactctgcaatctatttctgtgcaagacgtgattacgggggtacttactatgctatggactactggggtcaaggaacctcagtcaccgtctcctcagccaaaacaacacccccatcagtctatccactggcccctgggtgtggagatacaactgg…
20240605E10P05	vii	HV1-58*01 F	HJ4*01 F	HD1-1*01 F	agctgagctggtgaggcctgggtcctcagtgaagatgtcctgcaagacttctggatatacattcacaagctacggtataaagtgggtgaagcagaggcctggacagggcctggaatggattggctatatttatattggaaatggttatactgagtacaatgagaagttcaagggcaaggccacactgacttcagacacatcctccagcacagtttacatgcagctcagcagcctgacatctgaggactctgcaatctatttctgtgcaagacgtgattacgggggtacttactatgttatggactactggggtcaaggaacctcagtcaccgtctcctcagccaaaacaacacccccatcagtctatccactggcccctgggtgtggagatacaactgg…
20240605F01P05	vii	HV1-58*01 F	HJ4*01 F	HD1-1*01 F	agctgagctggtgaggcctgggtcctcagtgaagatgtcctgcaagacttctggatatacattcacaagctacggtataaagtgggtgaagcagaggcctggacagggcctggaatggattggatatatttatattggaaatggttatactgagtacaatgagaagttcaagggcaaggtcacactgacttcagacacatcctccagcacagcttacatgcagctcagcagcctgacatctgaggactctgcaatctatttctgtgcaagacgtgattacgggggtacttactatgctatggactactggggtcaaggaacctcagtcaccgtctcctcagccaaaacaacacccccatcagtctatccactggcccctgggtgtggagatacaactgg…
20240605F03P05	vii	HV1-58*01 F	HJ4*01 F	HD1-1*01 F	agctgagctggtgaggcctgggtcctcagtgaagatgccctgcaagacttctggatatacattcacaagctacggtataaagtgggtgaagcagaggcctggacagggcctggaatggatcggatatatttatattggaaatggttatactgagtacaatgagaagtttaagggcaaggccacactgacttcagacacatcctccagcacagcttacatgcagctcagcagcctgacatctgaggactctgcaatctatttctgtgcaagacgtgattacgggggtacttactatgctatggactactggggtcaaggaacctcagtcaccgtctcctcagccaaaacaacacccccatcagtctatccactggcccctgggtgtggagatacaactgg…
20240605F04P05	vii	HV1-58*01 F	HJ4*01 F	HD1-1*01 F	agctgagctggtgaggcctgggtcctcagtgaagatgtcctgcaagacttctggatatacattcacaagctacggtataaagtggatgaagcagaggcctggacagggcctggaatggattggatatatttatattggaaatggttatactgagtacaatgagaagttcaagggcaaggccacactgacttcagacacatcctccagcacagcttacatgcagctcagcagcctgacatctgaggactctgcaatctatttctgtgcaagacgtgattacgggggtacttactatgctatggactactggggtcaaggaacctcagtcaccgtctcctcagccaaaacaacacccccatcagtctatccactggcccctgggtgtggagatacaactgg…
20240605F05P05	vii	HV1-58*01 F	HJ4*01 F	HD1-1*01 F	agctgagctggtgaggcctgggtcctcagtgaagatgtcctgcaagacttctggatatacattcacaagctacggtataaagtgggtgaagcagaggcctggacagggcctggaatggattggatatatttatattggaaatggttatactgagtacaatgagaagttcaagggcaaggccacactgacttcagacacatcctccagcacagcttacatgcagctcagcagcctgacatctgaggactctgcaatctatttctgtgcaagacgtgattacgggggtacttactatgctatggactactggggtcaaggaacctcagtcaccgtctcctcagccaaaacaacacccccatcagtctatccactggcccctgggtgtggagatacaactgg…
20240605F06P05	vii	HV1-58*01 F	HJ4*01 F	HD1-1*01 F	agctgagctggtgaggcctgggtcctcagtgaagatgtcctgcaagacttctggatatacattcacaagctacggtataaagtgggtgaagcagaggcctggacagggcctggaatggattggatatatttatattggaaatggttatactgggtacaatgagaagttcaagggcaaggccacactgacttcagacacatcctccagcacagcttacatgcagctcagcagcctgacatctgaggactctgcaatctatttctgtgcaagacgtgattacgggggtacttactatgctatggactactggggtcaaggaacctcagtcaccgtctcctcagccaaaacaacacccccatcagtctatccactggcccctgggtgtggagatacaactgg…
20240605F09P05	vii	HV1-58*01 F	HJ4*01 F	HD1-1*01 F	agctgagctggtgaggcctgggtcctcagtgaagatgtcctgcaagacttctggatatacattcacaagttacggtataaagtgggtgaagcagaggcctggacagggcctggaatggattggatatatttatattggaaatggttatattgagtacaatgagaagtttaagggcaaggccacactgacttcagacacatcctccagcacagcctacatgcagctcagcagcctgacatctgaggactctgcaatctatttctgtgcaaga
20240605F11P05	vii	HV1-58*01 F	HJ4*01 F	HD1-1*01 F	agctgagctggtgaggcctgggtcctcagtgaagatgtcctgcaagacttctggatatacattcacaagctacggtataaagtgggtgaagcagaggcctggacagggcctggaatggattggatatatttatattggaaatggttatactgagtacaatgagaagttcaagggcaaggccacactgacttcagacacatcctccagcacagcttatatgcagctcagcagcctgacatctgaggactctgcaatctatttctgtgcaagacgtgattacgggggtacttactatgctatggactactggggtcaaggaacctcagtcaccgtctcctcagccaaaacaacacccccatcagtctatccactggcccctgggtgtggagatacaactgg…
20240605F12P05	vii	HV1-58*01 F	HJ4*01 F	HD1-1*01 F	agctgagctggtgaggcctgggtcctcagtgaagatgtcctgcaagacttctggatatacattcacaagctacggtataaagtgggtgaagcagaggcctggacagggcctggaatggattggatatatttatattggaaatggttatactgagtacaatgagaagttcaagggcaaggccacactgacttcagacacatcctccagcacaacttacatgcagctcagcagcctgacatctgaggactctgcaatctatttctgtgcaagt
20240605G01P05	vii	HV1-58*01 F	HJ4*01 F	HD2-4*01 F	agctgagctggtgaggcctgggtcctcagtgaagatgtcctgcaagacttctggatatacattcacaagctacggtataaagtgggtgaagcagaggcctggacagggcctggaatggattggatatatttatattggaaatggttatactgagtacaatgagaagttcaagggcaaggccacactgacttcagacacatcctccagcacagcttacatgcagctcagcagcctgacatctgaggactctgcaatctatttctgtgcaagacgtgattacggggttacttactatgctatggactactggggtcaaggaacctcagtcaccgtctcctcagccaaaacaacacccccatcagtctatccactggcccctgggtgtggagatacaactgg…
20240605G03P05	vii	HV1-58*01 F	HJ4*01 F	HD1-1*01 F	agctgagctggtgaggcctgggtcctcagtgaagatgtcctgcaagacttctggatatacattcacaagctacggtataaagtgggtgaagcagaggcctggacagggcctggaatggattggatatatttacattggaaatggttatactgactacaatgagaagttcaagggcaaggccacactgacttcagacacatcctccagcacagcttacatgcagctcagcagcctgacatctgaggactctgcaatctatttctgtgcaagacgtgattacgggggtacttactatgctatggactactggggtcaaggaacctcagtcaccgtctcctcagccaaaacaacacccccatcagtctatccactggcccctgggtgtggagatacaactgg…
20240605G05P05	vii	HV1-58*01 F	HJ4*01 F	HD1-1*01 F	agctgagctggtgaggcctgggtcctcagtgaagatgtcctgcaagacttctggatatacattcacaagctacggtataaagtgggtgaagcagaggcctggacagggcctggaatggattggatatatttatattggaaatggttatactgagtacaatgagaagttcaagggcaaggccacactgacttcagacacatcctccaccacagcctacatgcagctcagcagcctgacatctgaggactctgcaatctatttctgtgcaaga
20240605G06P05	vii	HV1-58*01 F	HJ4*01 F	HD1-1*01 F	agctgagctggtgaggcctgggtcctcagtgaagatgtcctgcaagacttctggatatacattcacaagctacggtataaagtgggtgaagcagaggcctggacagggcctggaatggattggatatatttatattggaaatggttatactgagtacaatgagaagttcaagggcaaggccacactgacttcagacacatcctccagcacagcttacatgcagctcagcagcctgacatctgaggactctgcaatctatttctgtgcaagacgtgattacgggggtacttactatgctatggactactggggtcaaggaacctcagtcaccgtctcctcagccaaaacaacacccccatcagtctatccactggcccctgggtgtggagatacaactgg…
20240605G07P05	vii	HV1-58*01 F	HJ4*01 F	HD1-1*01 F	agctgagctggtgaggcctgggtcctcagtgaagatgtcctgcaagacttctggatatacattcacaagctacggtataaagtgggtgaagcagaggcctggacagggcctggaatggattggatatatttatattggaaatggttatactgagtacaatgagaagttcaagggcaaggccacactgacttcagacacatcctccagcacagcttacatgcagctcagcagcctgacatctgaggactctgcaatctatttctgtgcaagacgtgattacgggggtacttactatgctttggactactggggtcaaggaacctcagtcaccgtctcctcagccaaaacaacacccccatcagtctatccactggcccctgggtgtggagatacaactgg…
20240605G09P05	vii	HV1-58*01 F	HJ4*01 F	HD1-1*01 F	agctgagctggtgaggcctgggtcctcagtgaagatgtcctgcaagacttctggatatacattcacaagctacggtataaagtgggtgaagcagaggcctggacagggcctggaatggattggatatatttatattggaaatggttatactgagtacaatgagaagttcaagggcaaggccacactgacttcagacacatcctccagcacagcttacatgcagctcagcagcctgacatctgaggactctgcaatctatttctgtgcaagacgtgattacgggggtacttactatgctatggactactggggtcaaggaacctcagtcaccgtctcctcagccaaaacaacacccccatcagtctatccactggcccctgggtgtggagatacaactgg…
20240605G11P05	vii	HV1-58*01 F	HJ4*01 F	HD1-1*01 F	agctgagctggtgaggcctgggtcctcagtgaagatgtcctgcaagacttctggatatacattcacaagctacggtataaagtgggtgaagcagaggcctggacagggcctggaatggattggatatatttatattggaaatggttatactgaatacaatgagaacttcaagggcaaggccacactgacttcagacacatcctccagcacagcttacatgcagctcagcagcctgacatctgaggactctgcaatctatttctgtgcaagacgtgattacgggggtacttactatgctatggactactggggtcaaggaacctcagtcaccgtctcctcagccaaaacaacacccccatcagtctatccactggcccctgggtgtggagatacaactgg…
20240605G12P05	vii	HV1-58*01 F	HJ4*01 F	HD1-1*01 F	agctgagctggtgaggcctgggtcctcagtgaagatgtcctgcaagacttctggatatacattcacaagctacggtataaagtgggtgaagcagaggcctggacagggcctggaatggattggatatatttatattggaaatggttatactgagtacaatgagaagttcaagggcaaggccacactgacttcagacacatcctccaccacagcctacatgcagctcagcagcctgacatctgaggactctgcaatctatttctgtgcaaga
20240605H01P05	vii	HV1-58*01 F	HJ4*01 F	HD1-1*01 F	agctgagctggtgaggcctgggtcctcagtgaagatgtcctgcaagacttctggatatacattcacaagctacggtataaagtgggtgaagcagaggcctggacagggcctggaatggattggatatatttatattggaaatggttatactgagtacaatgagaagttcaagggcaaggccacactgacttcagacacatcctccagcacagcttacatgcagctcagcagcctgacatctgaggactctgcaatctatttctgtgcaagacgtgattacgggggtacttactatgctatggactactggggtcaaggaacctcagtcaccgtctcctcagccaaaacaacacccccatcagtctatccactggcccctgggtgtggagatacaactgg…
20240605H02P05	vii	HV1-58*01 F	HJ4*01 F	HD1-1*01 F	agctgagctggtgaggcctgggtcctcagtgaagatgtcctgcaagacttctggatatacattcacaagctacggtataaagtgggtgaagcagaggcctggacagggcctggaatggattggatatatttatattggaaatggttatactgagtacaatgagaagttcaagggcaaggccacactgacttcagacacatcctccagcacagtttacatgcagctcagcagcctgacatctgaggactctgcaatctatttctgtgcaagacgtgattacgggggtacttactatgctttggcctactggggtcaaggaacctcagtcaccgtctcctcagccaaaacaacacccccatcagtctatccactggcccctgggtgtggagatacaactgg…
20240605H03P05	vii	HV1-58*01 F	HJ4*01 F	HD1-1*01 F	agctgagctggtgaggcctgggtcctcagtgaagatgtcctgcaagacttctggatatacattcacaagctacggtataaagtgggtgaagcagaggcctggacagggcctggaatggattggatatatttatggtggaaatggttatactgagtacaatgagaagttcaagggcaaggccacactgacttcagacacatcctccagcacagcttacatgcagctcagcagcctgacatctgaggactctgcaatctatttctgtgcaagacgtgattacgggggtacttactattctatggactactggggtcaaggaacctcagtcaccgtctcctcagccaaaacaacacccccatcagtctatccactggcccctgggtgtggagatacaactgg…
20240605H04P05	vii	HV1-58*01 F	HJ4*01 F	HD1-1*01 F	agctgagctggtgaggcctgggtcctcagtgaagatgtcctgcaagacttctggatatacattcacaagctacggtataaagtgggtgaagcagaggcctggacagggcctggaatggattggatatatttatattggaaatggttatactgagtacaatgagaagttcaagggcaaggccacactgacttcagacacatcctccagcacagcttacatgcagctcagcagcctgacatctgaggactctgcaatctatttctgtgcaagacgtgattacgggggtacttactatgctatggactactggggtcaaggaacctcagtcaccgtctcctcagccaaaacaacacccccatcagtctatccactggcccctgggtgtggagatacaactgg…
20240605H05P05	vii	HV1-58*01 F	HJ4*01 F	HD1-1*01 F	agctgagctggtgaggcctgggtcctcagtgaagatgtcctgcaagacttctggatatacattcacaagctacggtataaagtgggtgaagcagaggcctggacagggcctggaatggattggatatatttatattggaaatggttatactgagtacaatgagaagttcaagggcaaggccacactgacttcagacacatcctccagcacagcttacatgcagctcagcagcctgacatctgaggactctgcaatctatttctgtgcaagacgtgattacgggggtacttactatgctatggactactggggtcaaggaacctcagtcaccgtctcctcagccaaaacaacacccccatcagtctatccactggcccctgggtgtggagatacaactgg…
20240605H06P05	vii	HV1-58*01 F	HJ4*01 F	HD1-1*01 F	agctgcgctggtgaggcctgggtcctcagtgaagatgtcctgcaagacttctggatatacattcacaaactacggtgtaaagtgggtgaagcagaggcctggacagggcctggaatggattggatatatttatattggaaatggttatactgagtacaatgagaagttcaagggcaaggccacactgacttcagacacatcctccagcacagcttacatgcagctcagcagcctgacatctgaggactctgcaatctatttctgtgcaagacgtgattacgggggtacttactatgctatggactactggggtcaaggagcctcagtcaccgtctcctcagccaaaacaacacccccatcagtctatccactggcccctgggtgtggagatacaactgg…
20240605H07P05	vii	HV1-58*01 F	HJ4*01 F	HD1-1*01 F	agctgagctggtgaggcctgggtcctcagtgaagatgtcctgcaagacttctggatatacattcacaagctacggtataaagtgggtgaagcagaggcctggacagggcctggaatggattggatatatttatattggaaatggttatactgagtacaatgagaagttcaagggcaaggccacactgacttcagacacatcctccagcacagcttacatgcagctcagcagcctgacatctgaggactctgcaatctatttctgtgcaagacgtgattacgggggtacttactatgctatggactactggggtcaaggaacctcagtcaccgtctcctcagccaaaacaacacccccatcagtctatccactggcccctgggtgtggagatacaactgg…
20240605H08P05	vii	HV1-58*01 F	HJ4*01 F	HD1-1*01 F	agctgagctggtgaggcctgggtcctcagtgaagatgtcctgcaagacttctggatatacattcacaagctacggtataaagtgggtgaagcagaggcctggacagggcctggaatggattggatatatttatattggaaatggttatactgagtacaatgagaagttcaagggcaaggccacactgacttcagacacatcctccaccacagcttacatgcagctcagcagcctgacatctgaggactctgcaatctatttctgtgcaagacgtgattacgggggtacttactattctatggactactggggtcaaggaacctcagtcaccgtctcctcagccaaaacaacacccccatcagtctatccactggcccctgggtgtggagatacaactgg…
20240605H09P05	vii	HV1-58*01 F	HJ4*01 F	HD1-1*01 F	agctgagctggtgaggcctgggtcctcagtgaagatgtcctgcaagacttctggatatacattcacaagctacggtataaagtgggtgaagcagaggcctggacagggcctggaatggattggatatatttatattggaaatggttatactgagtacaatgagaagttcaagggcaaggccacactgacttcagacacatcctccaccacagcctacatgcagctcagcagcctgacatctgaggactctgcaatctatttctgtgcaaga
20240605H10P05	vii	HV1-58*01 F	HJ4*01 F	HD1-1*01 F	agctgagctggtgaggcctgggtcctcagtgaagatgtcctgcaagacttctggatatacattcacaagctacggtataaagtgggtgaagcagaggcctggacagggcctggaatggattggatatatttatattggaaatggttatactgagtacaatgagaagttcaagggcaaggccacactgacttcagacacatcctccagcacagcttacatgcagctcagcagcctgacatctgaggactctgcaatctatttctgtgcaagacgtgattacgggggtacttactatgctatggactactggggtcaaggaacctcagtcaccgtctcctcagccaaaacaacacccccatcagtctatccactggcccctgggtgtggagatacaactgg…
20240605H11P05	vii	HV1-58*01 F	HJ4*01 F	HD1-1*01 F	agctgagctggtgaggcctgggtcctcagtgaagatgtcctgcaagacttctggatatacattcacaagctacggtataaagtgggtgaagcagaggcctggacagggcctggaatggattggatatatttatattggaaatggttatactgagtacaatgagaagttcaagggcaaggccacactgacttcagacacatcctccagcacagcttacatgcaggtcagcagcctgacatctgaggactctgtaatctatttctgtgcaagacgtgattacgggggtacttactatgctatggactactggggtcaaggaacctcagtcaccgtctcctcagccaaaacaacacccccatcagtctatccactggcccctgggtgtggagatacaactgg…
20240605H12P05	vii	HV1-58*01 F	HJ4*01 F	HD1-1*01 F	agctgagctggtgaggcctgggtcctcagtgaagatgtcctgcaagacttctggatatacattcacaagctacggtataaagtggatgaagcagaggcctggacagggcctggaatggattggatatatttatattggaaatggttatactgagtacaatgagaagttcaggggcaaggccacactgacttcagacacatcctccaccacagcttacatgcagctcagcagcctgacatctgaggactctgcaatctatttctgtgcaagacgtgattacgggggtatttactatgctatggactactggggtcaaggaacctcagtcaccgtctcctcagccaaaacaacacccccatcagtctatccactggcccctgggtgtggagatacaactgg…
20240625A01P04	viii	HV1-58*01 F	HJ4*01 F	HD1-1*01 F	agctgagctggtgaggcctgggtcctcagtgaagatgtcctgcaagacttctggatatacattcacaagctacggtataaagtgggtgaagcagaggcctggacagggcctggaatggattggatatatttatattggaaatggttatactgagtacaatgagaagttcaagggcaaggccacactgacttcagacacatcctccagcacagcctacatgcagctcagcagcctgacatctgaggactctgcaatctatttctgtgcaagaaggggctacggtagtacctacggatactatgctatggactactggggtcaaggaacctcagtcaccgtctcctcagccaaaacgacacccccatctgtctatccactggcccctggatctgctgccca…
20240625A07P04	viii	HV1-58*01 F	HJ4*01 F	HD1-1*01 F	agctgagctggcgaggccggggtcctcagtgaagatgtcctgcaagacttctggatatacattcacaagctacggtataaactgggtgaagcagaggcctggacagggcctggaatggattggatatatttatattggaaatggttatactgattacaatgagaagttcaagggcaaggccacactgacttcagacacatcctccagcacagcctatatgcagctcagcagcctgacatctgaggactctgcaatctatttctgtgcaagaaggggctacggtagtagttacggatactatgctatggactactggggtcaaggaacctcagtcaccgtctcctcagccaaaacgacacccccatctgtctatccactggcccctggatctgctgccca…
20240625A08P04	viii	HV1-58*01 F	HJ4*01 F	HD1-1*01 F	agctgagctggtgaggcctgggtcctcagtgaagatgtcctgcaagacttctggatatacattcacaagctacggtataaactgggtgaagcagaggcctggacagggcctggaatggattggatatatttatattggaaatggttatactgagtacaatgagaagtttaagggcaaggccacactgactgcagacacatcctccagcacagcctacatgcagctcagcagcctaacatctgaggactctgcaatctatttctgtgcaagaaggggctacggtagtacctacggattctatgctctggactactggggtcaaggaacctcagtcaccgtctcctcagccaaaacgacacccccatctgtctatccactggcccctggatctgctgccca…
20240625A12P04	viii	HV1-58*01 F	HJ4*01 F	HD1-1*01 F	agctgagctggtgaggcctgggtcctcagtgaagatgtcctgcaagacttctggatatacattcacaagctacggtataaactgggtgaagcagaggcctggacagggcctggaatggattggatatatttatattggaaatggttatactgaatacaatgagaagttcaagggcaaggccacactgacttcagacacatcctccagcacagcctacatgcagctcagcagcctgacatctgaggactctgcaatctatttctgtgcaagaaggggctacggtagtagctacggatactatgctatggactactggggtcaaggaacctcagtcaccgtctcctcagccaaaacgacacccccatctgtctatccactggcccctggatctgctgccca…
20240625B04P04	viii	HV1-58*01 F	HJ4*01 F	HD1-1*01 F	agctgagctggtgaggcctgggtcctcagtgaagatgtcctgcaagacttctggatatacattcacaagctacggtataaactgggtgaagcagaggcctggacagggcctggaatggattggatatatttatattggaaatggttatactgagtacaatgagaagttcaagggcaaggccacactgacttcagacacatcctccagcacagcctacatgcagctcagcagcctgacatctgaggactctgcaatctatttctgtgtaagaaggggctacggtagtagctacggatactatgctatggactactggggtcagggaacctcagtcaccgtctcctcagccaaaacgacacccccatctgtctatccactggcccctggatctgctgccca…
20240625B05P04	viii	HV1-58*01 F	HJ4*01 F	HD5-1-1*01 ORF	agctgagctggtgaggcctgggtcctcagtgaagatgtcctgcaagacttctggatatacattcacaagctacggtataaactgggtgaagcagaggcctggacagggcctggaatggattggatatatttatattggaaatggttatactgagtacaatgagaagttcaagggcaaggccacactgacttcagacacatcctccagcacagcctacatgcagctcagcagcctgacatctgaggactctgcaatctatttctgtgcaagaaggggctacggtgatacctacggatactatgctatggactactggggtcaaggaacctcagtcaccgtctcctcagccaaaacgacacccccatctgtctatccactggcccctggatctgctgccca…
20240625B07P04	viii	HV1-58*01 F	HJ4*01 F	HD1-1*01 F	agctgagctggcgaggccggggtcctcagtgaagatgtcctgcaagacttctggatatacattcacatgctacggtataaactgggtgaagcagaggcctggacagggcctggaatggattggatatatttatattggaaatggttatactgagtacaatgagaagttcaagggcaaggccacactgacttcagacacatcctccagcacagcctatatgcagctcagcagcctgacatctgaggactctgcaatctatttctgtgcaagaaggggctacggtagttgttacggatactatgctatggactactggggtcaaggaacctcagtcaccgtctcctcagccaaaacgacacccccatctgtctatccactggcccctggatctgctgccca…
20240625C06P04	viii	HV1-58*01 F	HJ4*01 F	HD1-1*01 F	agctgagctggtgaggcctgggtcctcagtgaagatgtcctgcaagacttctggatatacattcacaagctacggtataaactgggtgaaacagaggcctggacagggcctggaatggattggatatatttatattggaaatggttatactgagtacaatgagaagttcaagggcaaggccacactgacttcagacacatcctccagcacagcctacatgcagctcagcagcctgacatctgaggactctgcaatctatttctgtgcaagaaggggctacggtcgtagctacggatactatgctatggactactggggtcaaggaacctcagtcaccgtctcctcagccaaaacgacacccccatctgtctatccactggcccctggatctgctgccca…
20240625C09P04	viii	HV1-58*01 F	HJ4*01 F	HD1-1*01 F	agctgagctggtgaggcctgggtcctcagtgaagatgtcctgcaagacttctggatatacattcacaagctacggtataaactgggtgaagcagaggcctggacagggcctggaatggattggatatatttatattggaaatggttatactgagtacaatgagaagttcaagggcaaggccacactgacttcagacacatcctccaacacagcctacatgcaactcagcagcctgacatctgaggactctgcaatctatttctgtgcaagaaggggctacggtagtagctacggatactatgctatggactactggggtcaaggaacctcagtcaccgtctcctcagccaaaacgacacccccatctgtctatccactggcccctggatctgctgccca…
20240625C11P04	viii	HV1-58*01 F	HJ4*01 F	HD1-1*01 F	agctgagctggtgaggcctgggtcctcagtgaagatgtcctgcaagacttctggatatacattcacaagctacggtataaactgggtgaagcagaggcctggacagggcctggaatggattggatatatttatattggaaatggttatactgagtacaatgagaagttcaagggcaaggccacactgacttcagacacatcctccagcacagcctacatgcagctcagcagcctgacatctgaggactctgcaatctatttctgtgcaagaaggggctacggtagtagctacggatactatgctatggactactggggtcaaggaacctcagtcaccgtctcctcagccaaaacgacacccccatctgtctatccactggcccctggatctgctgccca…
20240625D01P04	viii	HV1-58*01 F	HJ4*01 F	HD1-1*01 F	agctgagctggtgaggcctgggtcctcagtgaagatgtcctgcaagacttctggatatacattcacaaactacggtataaactgggtgaagcagaggcctggacagggcctggaatggattggatatatttatattggaaatggttatactgagtacaatgagaagttcaagggcaaggccacactgacttcagacacatcctccagcacagcctacatgcagctcagcagcctgacatctgaggactctgcaatctatttctgtgcaagaaggggctacgatagtagctacggatactatgctatggactactggggtcaaggaacctcagtcaccgtctcctcagccaaaacgacacccccatctgtctatccactggcccctggatctgctgccca…
20240625D05P04	viii	HV1-58*01 F	HJ4*01 F	HD1-1*01 F	agctgagctggcgaggccggggtcctcagtgaagatgtcctgcaagacttctggatatacattcacaagctacggtataaactgggtgaagcagaggcctggacagggcctggaatggattggatatatttatattggaaatggttatactgagtacaatgagaagttcaagggcaaggccacactgacttcagacacatcctccagcacagcctatatgcagctcagcagcctgacatctgaggactctgcaatctatttctgtgcaagaaggggctacggtagtagttacggatactatgctatggactactggggtcaaggaacctcagtcaccgtctcctcagccaaaacgacacccccatctgtctatccactggcccctggatctgctgccca…
20240625D09P04	viii	HV1-58*01 F	HJ4*01 F	HD1-1*01 F	agctgagctggcgaggcctgggtcctcagtgaagatgtcctgcaagacttctggatatacattcacaagctacggtataaactgggtgaagcagaggcctggacagggcctggaatggattggatatatttatattggaaatggttatactgaatacaatgagaagttcaagggcaaggccacactgacttcagacacatcctccagcacagcctatatgcagctcagcagcctgacatctgaggactctgcaatctatttctgtgcaagaaggggctacggtagtagttacggatactatgctatggactactggggtcaaggaacctcagtcaccgtctcctcagccaaaacgacacccccatctgtctatccactggcccctggatctgctgccca…
20240625D11P04	viii	HV1-58*01 F	HJ4*01 F	HD1-1*01 F	agctgagctggcgaggcctgggtcctcagtgaagatgtcctgcaagacttctggatatacattcacaagctacggtataaactgggtgaagcagaggcctggacagggcctggaatggattggatatatttatattggaaatggttatactgagtacaatgagaagttcaagggcaaggccacactgacttcagacacatcctccagcacagcctatatgcagctcagcagcctgacatctgaggactctgcaatctatttctgtgcaagaaggggctacggtagtagttacggatactatgctatggactactggggtcaaggaacctcagtcaccgtctcctcagccaaaacgacacccccatctgtctatccactggcccctggatctgctgccca…
20240625D12P04	viii	HV1-58*01 F	HJ4*01 F	HD1-1*01 F	agctgagctggcgaggccggggtcctcagtgaagatgtcctgcaagacttctggatatacattcacaagctacggtataaactgggtgaagcagaggcctggacagggcctggaatggattggatatatttatattggaaatggttatactgagtacaatgagaagttcaagggcaaggccacactgacttcagacacatcctccagcacagcctatatgcagctcagcagcctgacatctgaggactctgcaatctatttctgtgcaagaaggggctacggtagtagttacggatactatgctatggactactggggtcaaggaacctcagtcaccgtctcctcagccaaaacgacacccccatctgtctatccactggcccctggatctgctgccca…
20240625E01P04	viii	HV1-58*01 F	HJ4*01 F	HD1-1*01 F	agctgagctggtgaggcctgggtcctcagtgaagatgtcctgcaagacttctggatatacattcacaagctacggtataaactgggtgaagcagaggcctggacagggcctggaatggattggatatatttatattggaaatggttatactgagtacaatgagaagttcaagggcaaggccacactgacttcagacacatcctccagcacagcctacatgcagctcaggagcctgacatctgaggactctgcaatctatttctgtgcaagaaggggctacggtagtagctacggatactatgctatggactactggggccaaggaacctcagtcaccgtctcctcagccaaaacgacacccccatctgtctatccactggcccctggatctgctgccca…
20240625E08P04	viii	HV1-58*01 F	HJ4*01 F	HD1-1*01 F	agctgagctggcgaggcctgggtcctcagtgaagatgtcctgcaagacttctggatatacattcacaagctacggtataaactgggtgaagcagaggcctggacagggcctggaatggattggatatatttatattggaaatggttatactgagtacaatgagaagttcaagggcaaggccacactgacttcagacacatcctccagcacagcctatatgcagctcagcagcctgacatctgaggactctgcactctatttctgtgcaagaaggggctacggtagtagttacggatactatgctatggactactggggtcaaggaacctcagtcaccgtctcctcagccaaaacgacacccccatctgtctatccactggcccctggatctgctgccca…
20240625E09P04	viii	HV1-58*01 F	HJ4*01 F	HD1-1*01 F	agctgagctggtgaggcctgggtcctcagtgaagatgtcctgcaagacttctggatatacattcacaagctacggtgtaaactgggtgaagcagaggcctggacagggcctggaatggattggatatatttatattggaaatggttatactgagtacaatgagaagttcaagggcaaggccacactgacttcagacacatcctccagcacagcctacatgcagctcagcagcctgacatctgaggactctgcaatctatttctgtgcaagaaggggctacggtagtagctacggatactatgctatggactactggggtcaaggaacctcagtcaccgtctcctcagccaaaacgacacccccatctgtctatccactggcccctggatctgctgccca…
20240625E11P04	viii	HV1-58*01 F	HJ4*01 F	HD1-1*01 F	agctgagctggtgaggcctgggtcctcagtgaagatgtcctgcaagacttctggatatacattcacaagctacggtataaactgggtgaagcagaggcctggacagggcctggaatggattggatatatttatattggaaatggttatactgagtacaatgagaagttcaagggcaaggccacactgacttcagacacatcctccagcacagcctacatgcagctcagcagcctgacatctgaggactctgcaatctatttctgtacaagaaggggctccggtagtagctacggatactatgctatggactactggggtcaaggaacctcagtcaccgtctcctcagccaaaacgacacccccatctgtctatccactggcccctggatctgctgccca…
20240625F01P04	viii	HV1-58*01 F	HJ4*01 F	HD1-1*01 F	agctgagctggtgaggcctgggtcctcagtgaagatgtcctgcaagacttctggatatacattcacaagctacggtataaactgggtgaagcagaggcctggacagggcctggaatggattggatatatttatattggaaatggttatattgagtacaatgagaagttcaagggcaaggccacactgacttcagacacatcctccagcacagcctacatgcagctcagcagcctgacatctgaggactctgcaatctatttctgtgcaagaaggggctacggtagtagctacggatactatgctatggactactggggtcaaggaacctcagtcaccgtctcctcagccaaaacgacacccccatctgtctatccactggcccctggatctgctgccca…
20240625F01P04	viii	HV1-58*01 F	HJ4*01 F	HD1-1*01 F	agctgagctggtgaggcctgggtcctcagtgaagatgtcctgcaagacttctggatatacattcacaagctacggtataaactgggtgaagcagaggcctggacagggcctggaatggattggatatatttatattggaaatggttatattgagtacaatgagaagttcaagggcaaggccacactgacttcagacacatcctccagcacagcctacatgcagctcagcagcctgacatctgaggactctgcaatctatttctgtgcaagaaggggctacggtagtagctacggatactatgctatggactactggggtcaaggaacctcagtcaccgtctcctcagccaaaacgacacccccatctgtctatccactggcccctggatctgctgccca…
20240625F02P04	viii	HV1-58*01 F	HJ4*01 F	HD1-1*01 F	agctgagctggtgaggcctgggtcctcagtgaagatgtcctgcaagacttctggatatacattcacaagctacggtataaactgggtgaagcagaggcctggacagggcctggaatggattggatatatttatattggaaatggttatactgagtacaatgagaagttcaagggcaaggccacactgacttcagacacatcctccagcacagcctacatgcagctcagcagcctgacatctgaggactctgcaatctatttctgtgcaagaaggggctacggtagtagctacggatactatgctatggactactggggtcaaggaacctcagtcaccgtctcctcagccaaaacgacacccccatctgtctatccactggcccctggatctgctgccca…
20240625F04P04	viii	HV1-58*01 F	HJ4*01 F	HD1-1*01 F	agctgagctggtgaggcctgggtcctcagtgaagatgtcctgcaagacttctggatatacattcacaagctacggtataaactgggtgaagcagaggcctggacagggcctggaatggattggatatatttatattggaaatgcttatactgagtacaatgagaaattcaagggcaaggccacactgacttcagacacatcctccagcacagcctacatgcagttcagcagcctgacatctgaggactctgcaatctatttctgtgcaagaaggggctatggtagtagctacggatactatgctatggactactggggtcaaggaacctcagtcaccgtctcctcagccaaaacgacacccccatctgtctatccactggcccctggatctgctgccca…
20240625F05P04	viii	HV1-58*01 F	HJ4*01 F	HD1-1*01 F	agctgagctggtgaggcctgggtcctcagtgaagatgtcctgcaagacttctggatatacattcacaagctacggtataaactgggtgaagcagaggcctggacagggcctggaatggattggatatatttatattggaaatggttatactgagtacaatgagaagttcaagggcaaggccacactgacttcagacacatcctccagcacagcctacatgcagctcagcagcctgacatctgaggactctgcaatctatttctgtgcaagaaggggctacggtagtagctacggatactatgctatggactactggggtcaaggaacctcagtcaccgtctcctcagccaaaacgacacccccatctgtctatccactggcccctggatctgctgccca…
20240625G01P04	viii	HV1-58*01 F	HJ4*01 F	HD1-1*01 F	agctgagctggcgaggcctgggtcctcagtgaagatgtcctgcaagacttctggatatacattcacaagctacggtataaactgggtgaagcagaggcctggacagggcctggaatggattggatatatttatattggaaatggttatactgagtacaatgagaagttcaagggcaaggccacactgacttcagacacatcctccagcacagcctatatgcagctcagcagcctgacatctggggactctgcaatctatttctgtgcaagaaggggctacggtagtagttacggatactatgctttggactactggggtcaaggaacctcagtcaccgtctcctcagccaaaacgacacccccatctgtctatccactggcccctggatctgctgccca…
20240625G02P04	viii	HV1-58*01 F	HJ4*01 F	HD1-1*01 F	agctgagctggtgaggcctgggtcctcagtgaagatgtcctgcaagacttctggatatacattcacaagctacggtataaactgggtgaagcagaggcctggacagggcctggaatggattggatatatttatattggaaatggttatactgagtacaatgagaagttcaagggcaaggccacactgacttcagacacatcctccagcacagcctacatgcagctcagcagcctgacatctgaggactctgcaatctatttctgtgcaagaaggggctacggtagtagctacggatactatgctatggactactggggtcaaggaacctcagtcaccgtctcctcagccaaaacgacacccccatctgtctatccactggcccctggatctgctgccca…
20240625G03P04	viii	HV1-58*01 F	HJ4*01 F	HD1-1*01 F	agctgagctggtgaggcctgggtcctcagtgaagatgtcctgcaagacttctggatatacattcacaagctacggtttaaactgggtgaagcagaggcctggacagggcctggaatggattggatatatttatattggaaatggttatactgagtacaatgagaagttcaagggcaaggccacactgacttcagacacatcctccagcacagcctacatgcagctcagcagcctgacatctgaggactctgcaatctatttctgtgcaagaaggggctacggtagtagctacggatactatgctatggactactggggtcatggaacctcagtcaccgtctcctcagccaaaacgacacccccatctgtctatccactggcccctggatctgctgccca…
20240625G05P04	viii	HV1-58*01 F	HJ4*01 F	HD1-1*01 F	agctgagctggtgaggcctgggtcctcagtgaagatgtcctgcaagacttctggatatacattcacaagctacggtataaactgggtgaagcagaggcctggacagggcctggaatggattggatatatttatattggaaatggttatactgagtacaatgagaagttcaagggcaaggccacactgacttcagacacatcctccagcacagcctacatgcagctcagcagcctgacatctgaggactctgcaatctatttctgtgcaagaaggggctacggtagtagttacggatactatgctatggactactggggtcaaggaacctcagtcaccgtctcctcagccaaaacgacacccccatctgtctatccactggcccctggatctgctgccca…
20240625G06P04	viii	HV1-58*01 F	HJ4*01 F	HD1-1*01 F	agctgagctggtgaggcctgggtcctcagtgaagatgtcctgcaagacttctggatatacattcacaagctacggtataaactgggtgaagcagaggcctggacagggcctggaatggattggatatatttatattggaaatggttatactgagtacaatgagaagttcaagggcaaggccacactgacttcagacacatcctccagcacagcctacatgcagctcagcagcctgacatctgaggactctgcaatctatttctgtgcaagaagggactacggtagtagctacggatactatgctatggactactggggtcaaggaacctcagtcaccgtctcctcagccaaaacgacacccccatctgtctatccactggcccctggatctgctgccca…
20240625G11P04	viii	HV1-58*01 F	HJ4*01 F	HD1-1*01 F	agctgagctggtgaggcctgggtcctcagtgaagatgtcctgcaagacttctggatatacattcacaagctacggtataaactgggtgaagcagaggcctggacagggcctggaatggattggatatatttatattggaaatggttatactgagtacaatgagaagttcaagggcaaggccacactgacttcagacacatcctccagcacagcctacatgcagctcagcagcctgacatctgaggactctgcaatctatttctgtgcaagaagggtctacggtagtacctacggatgctatgctatggactactggggtcaaggaacctcagtcaccgtctcctcagccaaaacgacacccccatctgtctatccactggcccctggatctgctgccca…
20240625H04P04	viii	HV1-58*01 F	HJ4*01 F	HD1-1*01 F	agctgagctggtgaggcctgggtcctcagtgaagatgtcctgcaagacttctggatatacattcacaagctacggtataaactgggtgaagcagaggcctggacagggcctggaatggattggatatatttatattggaaattattatactgagtacaatgagaagttcaagggcaaggccacactgacttcagacacatccgccagcacagcctacatgcagctcagcagcctgacatctgaggactctgcaatctatttctgtgcaagaaggggcaacggtagtagttacggatactatgctatggactactggggtcaaggaacctcagtcaccgtctcctcagccaaaacgacacccccatctgtctatccactggcccctggatctgctgccca…
20240625H06P04	viii	HV1-58*01 F	HJ4*01 F	HD1-1*01 F	agctgagctggtgaggcctgggtcctcagtgaagatgtcctgcaagacttctggatatacattcacaagctacggtataaactgggtgaagcagaggcctggacagggcctggaatggattggatatatttatattggaaatggttatactgagtacaatgagaagttcaagggcaaggccacactgacttcagacacatcctccagcacagcctacatgcagctcagcagcctgacatctgaggactctgcaatctatttctgtgcaagaaggggctacggtagtagctacggatactatgctatggactactggggtcaaggaacctcagtcaccgtctcctcagccaaaacgacacccccatctgtctatccactggcccctggatctgctgccca…
20240605A06P08	ix	HV1-19*01 F	HJ4*01 F	HD5-5*01 ORF	acctgtgttggtgaagcctggggcttcagtgaagatgtcctgtaaggcttctggatacacattcactgactactatgtgaactgggtgaagcagagccatggacagagccttgagtggattggaattattgatcctgacaacggtggtactagctacaaccagaagttcaagggcaaggccacattgactgttgacaagtcctccagcacagcctacatggatctcaacagcctgacatctgaggactctgcagtctattgctgtgcaagaaggacttattactgtgctatggactactggggtcaaggaacctcagtcaccgtctcctcagccaaaacgacacccccatctgtctatccactggcccctggatctgctgcccaaactaactccatggt…
20240605A11P08	ix	HV1-19*01 F	HJ4*01 F	HD5-5*01 ORF	acctgtgttggtgaagcctggggcttcagtgaagatgtcctgtaaggcttctggatacacattcactgactactatatgaactgggtgaagcagagccatggacagagccttgagtggattggaattattaatcctgacaacggtgttactagctacaaccagaacttcaagggcaaggccacattgactgttgacaagtcctccagcacagcctacatggagctcaacagcctgacatctgaggactctgcagtctattactgtgcaagaaggacttattactatgctatggactactggggtcaaggaacctcagtcaccgtctcctcagccaaaacgacacccccatctgtctatccactggcccctggatctgctgcccaaactaactccatggt…
20240605B02P08	ix	HV1-19*01 F	HJ4*01 F	HD5-5*01 ORF	acctgtgttggtgaagcctggggcttcagcgaagatgtcctgtaaggcttctggatacacattcactgactactatatgaactgggtgaagcagagccatggaaagagccttgagtggattggaattattaatcctgacaacggtggtactagctacaaccagaagttcaagggcaaggccacattgactgttgacaagtcctccagcacagcctacatggagctcaacagcctgacatctgaggactctgcagtctattactgtgcaagaaggacttattactatgctatggactactggggtcaaggaacctcagtcaccgtctcctcagccaaaacgacacccccatctgtctatccactggcccctggatctgctgcccaaactaactccatggt…
20240605B03P08	ix	HV1-19*01 F	HJ4*01 F	HD5-5*01 ORF	acctgtgttggtgaagcctggggcttcagtgaagatgtcctgtaaggcttctggatacacattcactgactactatatgaactgggtgaagcagagccatggaaagagccttgagtggattggaattattaatcctgacaacggtggtactagctacaaccagaagttcaagggcaaggccacattgactattgacaagtcctccagcacagcctacatggagctcaacagcctgacatctgaggactctgcagtctattactgtgcaagaaggacttatttctatgctgtggactactggggtcaaggaacctcagtcaccgtctcctcagccaaaacgacacccccatctgtctatccactggcccctggatctgctgcccaaactaactccatggt…
20240605B04P08	ix	HV1-19*01 F	HJ4*01 F	HD5-5*01 ORF	acctgtgttggtgaagcctggggcttcagtgaagatgtcctgtaaggcttctggatacacattcactgactactatatgaactgggtgaagcagagccatggaaagagccttgagtggattggaattattaatcctgacaacggtggtactagctacaaccagaagttcaagggcaaggccacattgactgttgacaagtcctccagcacagcctacatggagctcaacagcctgacatctgaggactctgcagtctattactgtgcaagaaggacttattactatggtatggactactggggtcaaggaacctcagtcaccgtctcctcagccaaaacgacacccccatctgtctatccactggcccctggatctgctgcccaaactaactccatggt…
20240605B05P08	ix	HV1-19*01 F	HJ4*01 F	HD5-5*01 ORF	acctgtgttggtgaagcctggggcttcagtgaagatgtcctgtaaggcttctggatacacattcactgactactatatgaactgggtgaagcagagccatggaaagagccttgagtggattggaattattaatcctgacaacggtggtactagctacaaccagaagttcaagggcaaggccacattgactgttgacaagtcctccagcacagcctacatggagctcaacagcctgacatctgaggactctgcagtctattactgtgcaagaaggacttattactatgctatggactactggggtcaaggaacctcagtcaccgtctcctcagccaaaacgacacccccatctgtctatccactggcccctggatctgctgcccaaactaactccatggt…
20240605B09P08	ix	HV1-19*01 F	HJ4*01 F	HD5-5*01 ORF	acctgtgttggtgaagcctggggcttcagtgaagatgtcctgtaaggcttctggatacacattcattgactactatatgaactgggtgaagcagagccatggaaagagccttgagtggattggaattattaatcctgacaacggtggtactagctacaaccagaagttcaagggcaaggccacattgactgttggcaagtcctccagcacagcctacatggagctcaacagcctgacatctgaggactctgcagtctattactgtgcaagaaggacttattactatgctatggactactggggtcaaggaacctcagtcaccgtctcctcagccaaaacgacacccccatctgtctatccactggcccctggatctgctgcccaaactaactccatggt…
20240605B10P08	ix	HV1-19*01 F	HJ4*01 F	HD5-5*01 ORF	acctgtgttggtgaagcctggggcttcagtgaagatgtcctgtaaggcttctggatacacattcactgactactatatgaactgggtgaagcagagccatggaaagagccttgagtggattggaattattaatcctgacaacggtggtactagctacaaccagaagttcaagggcaaggccacattgactgttgacaagtcctccagcacagcctacatggagctcaacagcctgacatctgaggactctgcagtctattactgtgcaagaaggacttattactatgctatggactactggggtcaaggaacctcagtcaccgtctcctcagccaaaacgacacccccatctgtctatccactggcccctggatctgctgcccaaactaactccatggt…
20240605B11P08	ix	HV1-19*01 F	HJ4*01 F	HD5-5*01 ORF	acctgtgttggtgaagcctggggcttcagtgaagatgtcctgtaaggcttctggatacacattcactgactactatatgaactgggtgaagcagagccatggaaagagccttgagtggattggaattattaatcctgacaacggtggtactagctacaaccagaagttcaagggcaaggccacattgactgttgacaagtcctccagcacagcctacatggagctcaacagcctgacatctgaggactctgcagtctattactgtgcaagaaggacttattactatgctatggactactggggtcaaggaacctcagtcaccgtctcctcagccaaaacgacacccccatctgtctatccactggcccctggatctgctgcccaaactaactccatggt…
20240605C01P08	ix	HV1-19*01 F	HJ4*01 F	HD5-5*01 ORF	acctgtgttggtgaagcctggggcttcagtgaagatgtcctgtaaggcttctggatacacattcactgactactatatgaactgggtgaagcagagccatggaaagagccttgaatggattggaattattaatcctgacaacggtggtactagctacaaccagaagttcaagggcaaggccacattgactgttgacaagtcttccagcacagcctacatggagctcaacagcctgacatctgaggactctgcagtctattactgtgcaaga
20240605C05P08	ix	HV1-19*01 F	HJ4*01 F	HD5-5*01 ORF	acctgtgttggtgaagcctggggcttcagtgaagatgtcctgtaaggcttctggatacacattcactgactactatatgaactgggtgaagcagagccatggaaagagccttgagtggattggaattattaatcctgacaacggtggtactagttataaccagaagttcaagggcaaggccacattgactgttgacaagtcctccagcacagcctacatggagctcaacagcctgacatctgaggactctgcagtctattactgtgcaagaaggacttattactatggtatggactactggggtcaaggaacctcagtcaccgtctcctcagccaaaacgacacccccatctgtctatccactggcccctggatctgctgcccaaactaactccatggt…
20240605C07P08	ix	HV1-19*01 F	HJ4*01 F	HD5-5*01 ORF	acctgtgttggtgaagcctggggcttcagtgaagatgtcctgtaaggcttctggatacacattcactgactactatatgaactgggtgaagcagagccatggaaagagccttgagtggattggaattattaatcctgacaacggtggtactagctacaaccagaagttcaagggcaaggccacattgactgttgacaagtcctccagcacagcctacatggagctcaacagcctgacatctgaggactctgcagtctattactgtacaagaaggactttttactctgctatggactactggggtcaaggaacctcagtcaccgtctcctcagccaaaacgacacccccatctgtctatccactggcccctggatctgctgcccaaactaactccatggt…
20240605C08P08	ix	HV1-19*01 F	HJ4*01 F	HD5-5*01 ORF	acctgtgttggtgaagcctggggcttcagtgaagatgtcctgtaaggcttctggatacacattcactgactactatatgaactgggtgaagcagagccatggaaagagccttgagtggattggaattattaatcctgacaacggtggtactagctacaaccagaagttcaagggcaaggccacattgactgttgacaagtcctccagcacagcctacatggagctcaacagcctgacatctgaggactctgcagtctattactgtgcaagaaggacttattactatgctatggactactggggtcaaggaacctcagtcaccgtctcctcagccaaaacgacacccccatctgtctatccactggcccctggatctgctgcccaaactaactccatggt…
20240605C12P08	ix	HV1-19*01 F	HJ4*01 F	HD5-5*01 ORF	acctgtgttggtgaagcctgggacttcagtgaagatgtcctgtaaggcttctggatacacattcactgactactatatgaactgggtgaagcagagccatggaaagagccttgagtggattggaattattaatcctgccaacggtggtactaactacaaccagaagttcaaaggcaaggccacattgactgttgacaagtcctccagcacagcctacatggagctcaacagcctgacatctgaggactctgcagtctattactgtgcaagaaggactttttactatgctatggactactggggtcaaggaacctcagtcaccgtctcctcagccaaaacgacacccccatctgtctatccactggcccctggatctgctgcccaaactaactccatggt…
20240605D01P08	ix	HV1-19*01 F	HJ4*01 F	HD5-5*01 ORF	acctgtgttggtgaagcctggggcttcagtgaagatgtcctgtaaggcttctggatacacattcactgactactatatgaactgggtgaagcagagccatggaaagagccttgagtggattggaattattaatcctgacaacggtgatactagctacaaccagaagttcaagggcaaggccacattgactgttgacaagtcctccagcacagcctacatggagctcaacagcctgacatctgaggactctgcagtctattactgtgcaagaaggacttattactatgctatggactactggggtcaaggaacctcagtcaccgtctcctcagccaaaacgacacccccatctgtctatccactggcccctggatctgctgcccaaactaactccatggt…
20240605D08P08	ix	HV1-19*01 F	HJ4*01 F	HD5-5*01 ORF	acctgtgttggtgaagcctggggcttcagtgaagatgtcctgtaaggcttctggagacacattcactgacaactatatgaactgggtgaagcagagccatggaaagagccttgagtggattggaattattaatcctgacaacggtggtactagctacaaccagaagttcaaggccaaggccacattgactgttgacaagtcctccagcacagtctacatggacctcaatagcctgacatctgaggactctgcagtctattactgtgcaaga
20240605D09P08	ix	HV1-19*01 F	HJ4*01 F	HD5-5*01 ORF	acctgtgttggtgaagcctggggcttcagtgaagatgtcctgtaaggcttctggatacacattcactgactactatatgaactgggtgaagcagagccatggaaagagccttgagtggattggaattattaatcctgacaacggtggtactagttacaaccagaagttcaagggcaaggccacattgactgttggcaagtcctccagcacagcctacatggagctcaacagcctgacatctgaggactctgcagtctattactgtgcaagaaggacttattactatgctatggactactggggtcaaggaacctcagtcaccgtctcctcagccaaaacgacacccccatctgtctatccactggcccctggatctgctgcccaaactaactccatggt…
20240605D10P08	ix	HV1-19*01 F	HJ4*01 F	HD5-5*01 ORF	acctgtgttggtgaagcctggggcttcagtgaagatgtcctgtaaggcttctggatacacattcactgactactatatgaactgggtgaagcagagccatggaaagagccttgagtggattggaattattagtcctgacaacggtggtactggctacaaccagaagttcaagggcaaggccacattgactgttgacaagtcctccagcacagcctacatggagctcaacagcctgacatctgaggactctgcagtctattactgtgcaagaaggacttattactatgctatggactactggggtcaaggaacctcagtcaccgtctcctcagccaaaacgacacccccatctgtctatccactggcccctggatctgctgcccaaactaactccatggt…
20240605D11P08	ix	HV1-19*01 F	HJ4*01 F	HD5-5*01 ORF	acctgtgttggtgaagcctggggcttcagtgaagatgtcctgtaaggcttctggatacacattcactgactactatatgaactgggtgaagcagagccatggaaagagccttgagtggattggaattattaatcctgacaacggtggtactagctacaaccagaagttcaagggcaaggccacattgactgttgacaagtcctccagcacagcctacatggagctcaacagcctgacatctgaggactctgcagtctattactgtgcaagaaggacttattactatggtatggactactggggtcaaagaacctcagtcaccgtctcctcagccaaaacgacacccccatctgtctatccactggcccctggatctgctgcccaaactaactccatggt…
20240605E01P08	ix	HV1-19*01 F	HJ4*01 F	HD5-5*01 ORF	acctgtgttggtgaagcctggggcttcagtgaagatgtcctgtaaggcttctggatacacattcactgactactatatgaactgggtgaagcagagccatggaaagagccttgagtggattggaattattaatcctgacaacggtggtactagttacaaccagaagttcaagggcaaggccacattgactgttgacaagtcctccagcacagcctacatggagctcaacagcctgacatctgaggactctgcagtctattactgtgcaagaaggacttattactatgctatggactactggggtcaaggaacctcagtcaccgtctcctcagccaaaacgacacccccatctgtctatccactggcccctggatctgctgcccaaactaactccatggt…
20240605E02P08	ix	HV1-19*01 F	HJ4*01 F	HD5-5*01 ORF	acctgtgttggtgaagcctggggcttcagtgaagatgtcctgtaaggcttctggatacacattcactgactactatatgaactgggtgaagcagagccatggaaagagccttgagtggattggaattattaatcctgacaacggtggtactagctacaaccagaagttcaagggcaaggccacattgactgttgacaagtcctccagcacagcctacatggagctcaacagcctgacatctgaggactctgcagtctattactgtgcaagaaggacttattactatgctatggactactggggtcaaggaacctcagtcaccgtctcctcagccaaaacgacacccccatctgtctatccactggcccctggatctgctgcccaaactaactccatggt…
20240605E05P08	ix	HV1-19*01 F	HJ4*01 F	HD5-5*01 ORF	acctgtgttggtgaagcctggggcttcagtgaagatgtcctgtaaggcttctggatacacattcactgactactatatgaactgggtgaagcagagccatggaaagagccttgagtggattggaattattaatcctgacaacggtggtactagctacagccagaagttcaagggcaaggccacattgactgttgacaagtcctccagcacagcctacatggagctcaacagcctgacatctgaggactctgcagtctattactgtgcaagaaggacttattactatgctatggactactggggtcaaggaacctcagtcaccgtctcctcagccaaaacgacacccccatctgtctatccactggcccctggatctgctgcccaaactaactccatggt…
20240605E07P08	ix	HV1-19*01 F	HJ4*01 F	HD5-5*01 ORF	acctgtgttggtgaagcctggggcttcagtgaagatgtcctgtaaggcttctggatacacattcactgactactatatgaactgggtgaagcagagccatggaaagagccttgagtggattggaattattaatcctgacaacggtggtactagctacaaccagaagttcaagggcaaggccacattgactgttggcaagtcctccagcacagcctacatggagctcaacagcctgacatctgaggactctgcagtctattactgtgcaagaaggacttattactatgctatggactactggggtcaaggaacctcagtcaccgtctcctcagccaaaacgacacccccatctgtctatccactggcccctggatctgctgcccaaactaactccatggt…
20240605E09P08	ix	HV1-19*01 F	HJ4*01 F	HD5-5*01 ORF	acctgtgttggtgaagcctggggcttcagtgaagatgtcctgtaaggcttctggatacacattcactgactactatatgaactgggtgaagcagagccatggaaagagccttgagtggattggaattattaatcctgacaacggtggtactagctacaaccagaacttcaagggcaaggccacattgactgttgacaagtcctccagcacagcctacatggagctcaacagcctgccatctgaggactctgcagtctattactgtgcaagaaggacttattactatgctatggactactggggtcaaggaacctcagtcaccgtctcctcagccaaaacgacacccccatctgtctatccactggcccctggatctgctgcccaaactaactccatggt…
20240605E10P08	ix	HV1-19*01 F	HJ4*01 F	HD5-5*01 ORF	acctgtgttggtgaagcctggggcttcagtgaagatgtcctgtaaggcttctggatacacattcactgactactatttgaactgggtgaagcagagccatggaaagagccttgagtggattggaattattaatcctgacaacggtgatattagatacaaccagaagttcaagggcaaggccacattgactgttggcaagtcctccagcacagcctacatggagctcaacagcctgacatctgaggactctgcagtctattactgtgcaagaaggacttattactatgctatggactactggggtcaaggaacctcagtcaccgtctcctcagccaaaacgacacccccatctgtctatccactggcccctggatctgctgcccaaactaactccatggt…
20240605E11P08	ix	HV1-19*01 F	HJ4*01 F	HD5-5*01 ORF	acctgtgttggtgaagcctggggcttcagtgaagatgtcctgtaaggcttctggatacacattccctgactactatatgaactgggtgaagcagagccatggaaagagccttgagtggattggaattattaatcctgacaacggtgatactagctacaaccagaagttcaagggcaaggccacattgactgttgagaagtcctccagcacagcctacatggagctcaacagcctgacatctgaggactctgcagtctattactgtgcaagaaggacttattactatgctatggactactggggtcaaggaacctcagtcaccgtctcctcagccaaaacgacacccccatctgtctatccactggcccctggatctgctgcccaaactaactccatggt…
20240605E12P08	ix	HV1-19*01 F	HJ4*01 F	HD5-5*01 ORF	acctgtgttggtgaagcctggggcttcagtgaagatgtcctgtaaggcttctggatacacattcactgactactatatgaactgggtgaagcagagccatggaaagagccttgagtggattggaattattaatcctgacaacggtggtactagctacaaccagaagttcaagggcaaggccacattgactgttgacaagtcctccagcacagcctacatggagctcaacagcctgacatctgaggactctgcagtctattactgtgcaagaaggacttattactatgctatggactactggggtcaaggaacctcagtcaccgtctcctcagccaaaacgacacccccatctgtctatccactggcccctggatctgctgcccaaactaactccatggt…
20240605F03P08	ix	HV1-19*01 F	HJ4*01 F	HD5-5*01 ORF	acctgtgttggtgaagcctggggcttcagtgaagatgtcctgtaaggcttctggatacacattcactgactactatatgaactgggtgaagcagagccatggaaagagccttgagtggattggaattattaatcctgacaacggtggtactagctacaaccaaaatttcaagggcaaggccacattgactgttgacaagtcctccaacacagcctacatggagctcaacagcctgacatctgaggactctgcagtctattactgtgcaagaaggacttattactatggtatggactactggggtcaaggaacctcagtcaccgtctcctcagccaaaacgacacccccatctgtctatccactggcccctggatctgctgcccaaactaactccatggt…
20240605F04P08	ix	HV1-19*01 F	HJ4*01 F	HD5-5*01 ORF	acctgtgttggtgaagcctggggcttcagtgaagatgtcctgtaaggcttctggatacacattcactgactactatatgaactgggtgaagcagagccatggaaagagccttgagtggattggaattattaatcctgacaacggtggtactagtaacaaccagaagttcaagggcaaggccacattgactgttgacaagtcctccagcacagcctacatggagctcaacagcctgacatctgaggactctgcagtctattactgtgcaagaaggacttattactatgctatggactactggggtcaaggaacctcagtcaccgtctcctcagccaaaacgacacccccatctgtctatccactggcccctggatctgctgcccaaactaactccatggt…
20240605F08P08	ix	HV1-19*01 F	HJ4*01 F	HD5-5*01 ORF	acctgggttggtgaagcctggggcgtcagtgaagatgtcctgtaaggcttctggatacacattcactgactactatatgaactgggtgaggcagagccctggaaagggccttgagtggattggaattattaatcctgaaaacggtggtaatagtaacaaccagaagttcaagggcaagggcacgttgactgttgacaagtactccagcacagcctacatggagctcaacatacttacatctgagaactctgcagcctattactgtgcaagaaggacttattactatgctatggactactggggtcaaggaacctcagtcaccgtctcctcagccaaaacgacacccccatctgtctatccactggcccctggatctgctgcccaacctaactccatggt…
20240605F10P08	ix	HV1-19*01 F	HJ4*01 F	HD3-1*01 F	acctgtgttggtgaagcctggggcttcagtgaagatgtcctgtaaggcttctggatacacattcactgactactatatgaactgggtgaagcagagccatggaaagagccttgagtggattggaattattaatcctgacaacggtggtactagctacaaccagaagttcaagggcaaggccacattgactgttgacaagtcctccagcgcagcctacatggagctcaacagcctgacatctgaggactctgcagtctatttctgtgcaagaggtacatattactatgctgtggactactggggtcaaggaacctcagtcaccgtctcctcagccaaaacgacacccccatctgtctatccactggcccctggatctgctgcccaaactaactccatggt…
20240605F11P08	ix	HV1-19*01 F	HJ4*01 F	HD5-5*01 ORF	acctgtgttggtgaagcctggggcttcagtgaagatgtcctgtaaggcttctggatacacattcactgactactatatgaactgggtgaagcagagccatggaaagagccttgagtggattggaattattaatcctgacaacggtggtactagctacaaccagaagttcaagggcaaggccacattgactgttgacaagtcctccagcacagcctacatggagctcaacagcctgacatctgaggactctgcagtctattactgtgcaagaaggacttattactatgctatggactactggggtcaaggaacctcagtcaccgtctcctcagccaaaacgacacccccatctgtctatccactggcccctggatctgctgcccaaactaactccatggt…
20240605G03P08	ix	HV1-19*01 F	HJ4*01 F	HD5-5*01 ORF	acctgtgttggtgaagcctggggcttcagtgaagatgtcctgtaaggcttctggatacacattcattgactactatatgaactgggtgaagcagagccatggaaagagccttgagtggattggaattattaatcctgacaacggtggtactagctacaaccagaagttcaagggcaaggccacattgactgttggcaagtcctccagcacagcctacatggagctcaacagcctgacatctgaggactctgcagtctattactgtgcaagaaggacttattactatgctatggactactggggtcaaggaacctcagtcaccgtctcctcagccaaaacgacacccccatctgtctatccactggcccctggatctgctgcccaaactaactccatggt…
20240605G06P08	ix	HV1-19*01 F	HJ4*01 F	HD5-5*01 ORF	acctgtgttggtgaagcctggggcttcagtgaagatgtcctgtaaggcttctagatacacattcactgactactatatgaactgggtaaagcagagccatggaaagagccttgagtggattggaattattaatcctgacaacggtggtactagctacaaccagaagttcaagggcaaggccacattgactgttgacaagtcctccagcacagcctacatggagctcaacagcctgacatctgaggactctgcagtctattactgtgcaagaaggacttattactatgctatggactactggggtcaaggaacctcagtcaccgtctcctcagccaaaacgacacccccatctgtctatccactggcccctggatctgctgcccaaactaactccatggt…
20240605G07P08	ix	HV1-19*01 F	HJ4*01 F	HD5-5*01 ORF	acctgtgttggtgaagcctggggcttcagtggagatgtcctgtaaggcttctggatacacattcactgactactatatgaactgggtgaagcagagccatggaaagagccttgagtggattggaattattaatcctgacaacggtggtactaactacaaccagaagttcaagggcaaggccacattgactgttgacaagtcctccagcacagcctacatggagctcaacagcctgacatctgaggactctgcagtctattactgttcaagaaggacttattactatgctatggactactggggtcaaggaacctcagtcaccgtctcctcagccaaaacgacacccccatctgtctatccactggcccctggatctgctgcccaaactaactccatggt…
20240605G09P08	ix	HV1-19*01 F	HJ4*01 F	HD5-5*01 ORF	acctgtgttggtgaagcctggggcttcagtgaagatgtcctgtaaggcttctggatacacattcactgactactatatgaactgggtgaagcagagccatggaaagagccttgagtggattggaattattaatcctgacaacggtggtactagctacaaccagaagttcaagggcaaggccacattgactgttgacaagtcctccagcacagcctacatggagctcaacagcctgacatctgaggactctgcagtctattactgtgcaagaaggacttattactatggtatggactactggggtcaaggaacctcagtcaccgtctcctcagccaaaacgacacccccatctgtctatccactggcccctggatctgctgcccaaactaactccatggt…
20240605G11P08	ix	HV1-19*01 F	HJ4*01 F	HD5-5*01 ORF	acctgtgttggtgaagcctggggcttcagtgaagatgtcctgtaaggcttctggatacacattcactgactactatatgaactgggtgaagcagagccatggaaagagccttgagtggattggaattattaatcctgacaacggtggtactagctacaaccagaagttcaagggcaaggccacattgactgttgacaagtcctcctgcacagcctacatggagctcaacagcctgacatctgaggactctgcagtctattactgtgcaagaaggacttattactatgctatggactactggggtcaaggaacctcagtcaccgtctcctcagccaaaacgacacccccatctgtctatccactggcccctggatctgctgcccaaactaactccatggt…
20240605G12P08	ix	HV1-19*01 F	HJ4*01 F	HD5-5*01 ORF	acctgtgttggtgaagcctggggcttcagtgaggatgtcctgtaaggcttctggatacacattcactgactactatatgaactgggtgaagcagagccatggaaagagccttgagtggattggaattattaatcctgacaacggtggtactagctacaaccagaagttcaagggcaaggccacattgactgttgacaagtcctccagcacagcctacatggagctcaacagcctgacatctgaggactctgcagtctattactgtgcaagaaggacttattactatggtatggactactggggtcaaggaacctcagtcaccgtctcctcagccaaaacgacacccccatctgtctatccactggcccctggatctgctgcccaaactaactccatggt…
20240605H01P08	ix	HV1-19*01 F	HJ4*01 F	HD5-5*01 ORF	acctgtgttggtgaagcctggggcttcagtgaagatgtcctgtaaggcttctggatacacattcactgactactatatgaactgggtgaagcagagccatggaaagagccttgagtggattggaattattaatcctgacaacggtggtactaactacaaccagaagttcaagggcaaggccacattgactgttgacaagtcctccagcacagcctacatggagctcaacagcctgacatctgaggactctgcagtctattactgtgcaagaaggacttattactatgctatggactactggggtcaaggaacctcagtcaccgtctcctcagccaaaacgacacccccatctgtctatccactggcccctggatctgctgcccaaactaactccatggt…
20240605H02P08	ix	HV1-19*01 F	HJ4*01 F	HD5-5*01 ORF	acctgtgttggtgaagcctggggcttcagtgaagatgtcctgtaaggcttctggatacacattcactgactactatatgaactgggtgaagcagagccatggaaagagccttgagtggattggaattattaatcctgacaacggtggtactagctacaaccagaagttcaagggcaaggccacattgactgttggcaagtcctccagcacagcctacatggagctcaacagcctgacatctgaggactctgcagtctattactgtgcaagaaggacttattactatgctatggactactggggtcaaggaacctcagtcaccgtctcctcagccaaaacgacacccccatctgtctatccactggcccctggatctgctgcccaaactaactccatggt…
20240605H05P08	ix	HV1-19*01 F	HJ4*01 F	HD5-5*01 ORF	acctgtgttggtgaagcctggggcttcagtgaagatgtcctgtaaggcttctggatacacattcactgacttctatatgaactgggtgaagcagagccatgtcaatagccttgagtggattggatttattaatcctgacaacggtggtactagctacaaccagaagttcgagggcaaggccacattgacttttgacaagtcctccagcacagcctccatggagctcaacagcctgacatctgaggactctgcagtctattactgtgcaagaaggacttattactatgctatggactactggggtcaaggaacctcagtcaccgtctcctcagccaaaacgacacccccatctgtctatccactggcccctggatctgctgcccaaactaactccatggt…
20240605H10P08	ix	HV1-19*01 F	HJ4*01 F	HD5-5*01 ORF	acctgtgttggtgaagcctggggcttcagtgaagatgtcctgtaaggcttctggatacacattcactgactactatatgaactgggtgaagcagagccatggaaagagccttgagtggattggaattattaatcctgacaacggtggtactagctacaaccagaacttcaagggcaaggccacattgactgttgacaagtcctccagcacagcctacatggagctcaacagcctgccatctgaggactctgcagtctattactgtgcaagaaggacttattactatgctatggactactggggtcaaggaacctcagtcaccgtctcctcagccaaaacgacacccccatctgtctatccactggcccctggatctgctgcccaaactaactccatggt…
JP0025A01P03	x	HV1-82*01 F	HJ2*01 F	HD1-1*01 F	acctgagctggtgaagcctggggcctcagtgaagatttcctgcaaggcttctggctacgcattcagtagctcctggatgaactgggtgaagcagaggcctggaaagggtcttgagtggattggacggatttatcctggagatggagatactaactacaatgggaagttcaagggcaaggccacactgactgcagacaaatcctccagcacagcctacatgcaactcagcagcctgacatctgaggactctgcggtctacttctgtgcaagaaattactacggtaatagctacgggtttgactactggggccaaggcaccactctcacagtctcctcagagagtcagtccttcccaaatgtcttcccccttctcacacgc
JP0025A02P03	x	HV1-82*01 F	HJ2*01 F	HD1-1*01 F	acctgagctggtgaagcctggggcctcagtgaagatttcctgcaaggcttctggctacgcattcagtagttcctggatgaactgggtgaagcagaggcctggaaagggtcttgagtggattggacggatttatcctggagatggagatactaactacaatgggaagttcaagggcaaggccacactgactgcagacaaatcctccagcacagcctacatgcaactcagcagcctgacatctgaggactctgcggtctacttctgtgcaagaaattactacggtaatagctacgggtttgactactggggccaaggcaccactctcacagtctcctcagagagtcagtccttcccaaatgtcttcccccttctcacacgc
JP0025A03P03	x	HV1-82*01 F	HJ2*01 F	HD1-1*01 F	acctgagctggtgaagcctggggcctcagtgaagatttcctgcaaggcttctggctacgcattcagtagctcctggatgaactgggtgaagcagaggcctggaaagggtcttgagtggattggacggatttatcctggagatggagatactaactacaatgggaagttcaagggcaaggccacactgactgcagacaaatcctccagcacagcctacatgcaactcagcagcctgacatctgaggactctgcggtctatttctgtgcaagaaattactacggtaatagctacgggtatgactactggggccaaggcaccactctcacagtctcctcagagagtcagtccttcccaaatgtcttcccccttctcacacgc
JP0025A06P03	x	HV1-82*01 F	HJ2*01 F	HD1-1*01 F	acctgagctggtgaagcctggggcctcagtgaagatttcctgcaaggcttctggctacgcattcagtagctcctggatgaactgggtgaagcagaggcctggaaagggtcttgagtggattggacggatttatcctggagatggagatactaactacaatgggaagttcaagggcaaggccacactgactgcagacaaatcctccagcacagcctacatgcaactcagcagcctgacatctgaggactctgcggtctacttctgtgcaagaaattactacggtaatagctacgggtttgactactggggccaaggcaccactctcacagtctcctcagagagtcagtccttcccaaatgtcttcccccttctcacacgc
JP0025A08P03	x	HV1-82*01 F	HJ2*01 F	HD1-1*01 F	acctgagctggtgaagcctggggcctcagtgaagatttcctgcaaggcttctggctacgcattcagtagctcctggatgaactgggtgaagcagaggcctggaaagggtcttgagtggattggacggatttatcctggagatggagatactaactacaatgggaagttcaagggcaaggccacactgactgcagacaaatcctccagcacagcctacatgcaactcagcagcctgacatctgaggactctgcggtctacttctgtgcaagaaattactacggtaatagctacgggtttgactactggggccaaggcaccactctcacagtctcctcagagagtcagtccttcccaaatgtcttcccccttctcacacgc
JP0025A09P03	x	HV1-82*01 F	HJ2*01 F	HD1-1*01 F	acctgagctggtgaagcctggggcctcagtgaagatttcctgcaaggcttctggctacgcattcagtaactcctggatgaactgggtgaagcagaggcctggaaagggtcttgagtggattggacggatttatcctggagatggagatactaactacagtgggaagttcaagggcaaggccacactgactgcagacaaatcctccagcacagcctacatgcaactcagcagcctgacatctgaggactctgcggtctacttctgtgcaagaaattactacggtaatagctacgggtttgactactggggccaaggcaccactctcacagtctcctcagagagtcagtccttcccaaatgtcttcccccttctcacacgc
JP0025A11P03	x	HV1-82*01 F	HJ2*01 F	HD1-1*01 F	acctgagctggtgaagcctggggcctcagtgaagatttcctgcaaggcttctggctacgcattcagtagctcctggatgaactgggtgaagcagaggcctggaaagggtcttgagtggattggacggatttatcctggagatggagatactaactacaatgggaagttcaagggcaaggccacactgactgcagacaaatcctccagcacagcctacatgcaactcagcagcctgacatctgaggactctgcggtctacttctgtgcaagaaattactacggaaatagctacgggtttgactactggggccaaggttccactctcacagtctcctcagagagtcagtccttcccaaatgtcttcccccttctcacacgc
JP0025B01P03	x	HV1-82*01 F	HJ2*01 F	HD1-1*01 F	acctgagctggtgaagcctggggcctcagtgaagatttcctgcaaggcttctggctacgcattcagtagctcctggatgaactgggtgaagcagaggcctggaaagggtcttgagtggattggacggatttatcctggagatggagatactaactacaatgggaagttcaagggcaaggccacactgactgcagacaaatcctccagcacagcctacatacaactcagcagcctgacatctgaggactctgcggtctacttctgtgcaagaaattactacggtaatacctacgggtttgactactggggccaaggcaccactctcacagtctcctcagagagtcagtccttcccaaatgtcttcccccttctcacacgc
JP0025B03P03	x	HV1-82*01 F	HJ2*01 F	HD1-1*01 F	acctgagctggtgaagcctggggcctcagtgaagatttcctgcaaggcttctggctacacattcagtagctcctggatgaactgggtgaagcagaggcctggaaagggtcttgagtggattggacggatttatcctggagatggagatactaactataatgggaagttcaagggcaaggccacactgactgcagacaaatcctccagcacagcctacatgcaactcagcagcctgacatctgaggactctgcggtctacttctgtgcaagaaattactacggtaatagctacgggtttgactactggggccaaggcaccactctcacagtctcctcagagagtcagtccttcccaaatgtcttcccccttctcacacgc
JP0025B06P03	x	HV1-82*01 F	HJ2*01 F	HD1-1*01 F	acctgaactggtgaagcctggggcctcagtgaagatttcctgcaaggcttctggctacgcattcagtagctcctggatgaactgggtgaagcagaggcctggaaagggtcttgagtggattggacggatttattctggagatggagatgctaattacaatgggaacttcaagggcaaggccacactgactgcagacaaatcctccagcacagcctacatgcaactcagcagcctgacatctgaggactctgcggtctacttctgtgcaagaaattactacgataatagctacgggtttgactactggggccaaggcaccactctcacagtctcctcagagagtcagtccttcccaaatgtcttcccccttctcacacgc
JP0025B07P03	x	HV1-82*01 F	HJ2*01 F	HD1-1*01 F	acctgagctggtgaagcctggggcctcagtgaagatttcctgcaaggcttctggctacccattcagtagctcctggatgaactgggtgaagcagaggcctggaaagggtcttgagtggattggacggatttatcctggagatggagatactaactacaatgggaagttcaagggcaaggccccactgactgcagacaaatcctccagcacagcctacatgcaactcagcagcctgacatctgaggactctgcggtctacttctgtgcaagaaattactacggtaatagctacgggtttgactactggggccaaggcaccactctcacagtctcctcagagagtcagtccttcccaaatgtcttcccccttctcacacgc
JP0025B09P03	x	HV1-82*01 F	HJ2*01 F	HD1-1*01 F	acctgagctggtgaagcctggggcctcagtgaagatttcctgcaaggcttctggctacgcattcagtagctcctggatgaactgggtgaagcagaggcctggaaagggtcttgagtggattggacggatttatcctggagatggagatactaactacaatgggaagttcaagggcaaggccacactgactgcagacaaatcctccagcacagcctacatgcaactcagcagcctgacatctgaggactctgcggtctacttctgtgcaagaaattactacggtaatagctacgggtttgactactggggccaaggcaccactctcacagtctcctcagagagtcagtccttcccaaatgtcttcccccttctcacacgc
JP0025B10P03	x	HV1-82*01 F	HJ2*01 F	HD1-1*01 F	acctgagctggtgaagcctggggcctcagtgaagatttcctgcaaggcttctggctacgcattcagtagctcctggatgaactgggtgaagcagaggcctggaaagggtcttgagtggattggacggatttatcctggagatggagatactaactacaatgggaagttcaagggcaaggccacactgactgcagacaaatcctccagcacagcctacatacaactcagcagcctgacatctgaggactctgcggtctacttctgtgcaagaaattactacggtaatagctacgggtttgactactggggccaaggcaccactctcacagtctcctcagagagtcagtccttcccaaatgtcttcccccttctcacacgc
JP0025B11P03	x	HV1-82*01 F	HJ2*01 F	HD1-1*01 F	acctgagctggtgaagcctggggcctcagtgaagatttcctgcaaggcttctggctacgcattcagtagctcctggatgaactgggtgaagcagaggccgggaaagggtcttgagtggattggacggatttatcctggagatggagatacaaactacaatgggaagttcaagggcaaggccacactgactgcagacaaatcctccagcacagcctacatgcaactcagcagcctgacatctgaggactctgcggtctacttctgtgcaagaaattactacggtaatagctacgggtttgactactggggccaaggcaccactctcacagtctcctcagagagtcagtccttcccaaatgtcttcccccttctcacacgc
JP0025B12P03	x	HV1-82*01 F	HJ2*01 F	HD1-1*01 F	acctgagctggtgaagcctggggcctcagtgaagatttcctgcaaggcttctggctacgcattcagtagctcctgggtgaactgggtgaagcagaggcctggaaagggtcttgagtggattggacggatttatcctggagatggagatactaactacaatgggaagttcaagggcaaggccacactgactgcagacaaatcctccagcacagcctacatgcaactcagcagcctgacatctgaggactctgcggtctacttctgtgcaagaaattactacggtaatagctacgggtttgactactggggccaaggcaccactctcacagtctcctcagagagtcagtccttcccaaatgtcttcccccttctcacacgc
JP0025C01P03	x	HV1-82*01 F	HJ2*01 F	HD1-1*01 F	acctgagctggtgaagcctggggcctcagtgaagatttcctgcaaggcttctggctacgcattcagtagctcctggatgaactgggtgaagcagaggcctggaaagggtcttgagtggattggacggatttatcctggagatggagatactaactacaatgggaagttcaagggcaaggccacactgactgcagacaaatcctccagcacagcctacatgcaactcagcagtctgacatctgaggactctgcggtctacttctgtgcaagaaattactacggtaatagctacgggtttgactactggggccaaggcaccactctcacagtctcctcagagagtcagtccttcccaaatgtcttcccccttctcacacgc
JP0025C02P03	x	HV1-82*01 F	HJ2*01 F	HD1-1*01 F	acctgagctggtgaagcctggggcctcagtgaagatttcctgcaaggcttctggctacgcattcagtagctcctggatgaactgggtgaagcagaggcctggaaagggtcttgagtggattggacggatttatcctggagatggaaatactaactacaatgggaagttcaagggcaaggccacactgactgcagacaaatcctccagcacagcctacatgcaactcagcagcctgacatctgaggactctgcggtctacttctgtgcaagaaattactacggtaatagctacgggtttgactactggggccaaggcaccactctcacagtctcctcagagagtcagtccttcccaaatgtcttcccccttctcacacgc
JP0025C04P03	x	HV1-82*01 F	HJ2*01 F	HD1-1*01 F	acctgagctggtgaagcctggggcctcagtgaagatttcctgcaaggcttctggctacgcattcagtagctcctggatgaactgggtgaagcagaggcctggaaagggtcttgagtggattggacggatttatcctggagatggagatactaactacaatgggaagttcaagggcaaggccacactgactgcagacaaatcctccagcacagcctacatgcaactcagcagtctgacatctgaggactctgcggtctacttctgtgcaagaaattactacggtaatagctacgggtttgactactggggccaaggcaccactctcacagtctcctcagagagtcagtccttcccaaatgtcttcccccttctcacacgc
JP0025C06P03	x	HV1-82*01 F	HJ2*01 F	HD1-1*01 F	acctgagctggtgaagcctggggcctcagtgaagatttcctgcaaggcttctggctacgcattcagtagttcctggatgaactgggtgaagcagaggccgggaaagggtcttgagtggattggacggatttatcctggagatggagatacaaactacaatgggaagttcaagggcaaggccacactgactgcagacaaatcctccagcacagcctacatgcaactcagcagcctgacatctgaggactctgcggtctacttctgtgcaagaaattactacggtaatagctacgggtttgactactggggccaaggcaccactctcacagtctcctcagagagtcagtccttcccaaatgtcttcccccttctcacacgc
JP0025C07P03	x	HV1-82*01 F	HJ2*01 F	HD1-1*01 F	acctgagctggtgaagcctggggcctcagtgaagatttcctgcaaggcttctggctacgcattcagtagctcctggatgaactgggtgaagcagaggcctggaaagggtcttgagtggattggacggatttatcctggagatggagatactaattacaatgggaagttcaagggcaaggccacactgactgcagacaaatcctccagcacagcctacatgcaactcagcagcctgacatctgaggactctgcggtctacttctgtgcaagaaattactacggtaatagctacgggtatgactactggggccaaggcaccactctcacagtctcctcagagagtcagtccttcccaaatgtcttcccccttctcacacgc
JP0025C08P03	x	HV1-82*01 F	HJ2*01 F	HD1-1*01 F	acctgagctggtgaagcctggggcctcagtgaagatttcctgcaaggcttctggctacgcattcagtagctcctggatgaactgggtgaagcagaggcctggaaagggtcttgagtggattggacggatttatcctggagatggagatactaactacaatgggaagttcaagggcaaggccacactgactgcagacaaatcctccagcacagcctacatgcaactcagcagcctgacatctgaggactctgcggtctacttctgtgcaagaaattactacggtaatagctacgggtttgactactggggccaaggcaccactctcacagtctcctcagagagtcagtccttcccaaatgtcttcccccttctcacacgc
JP0025C09P03	x	HV1-82*01 F	HJ2*01 F	HD1-1*01 F	acctgagctggtgaagcctggggcctcagtgaagatttcctgcaaggcttctggctacgcattcagtagctcctggatgaactgggtgaagcagaggcctgaaaagggtcttgagtggattggacggatttatcctggagatggagatactaactacaatgggaagttcaagggcaaggccacactgactgcagacaaatcctccagcacagcctacatgcaactcagcagcctgacatctgaggactctgcggtctacttctgtgcaagaaattactacggtaatagctacgggtttgactactggggccaaggcaccactctcacagtctcctcagagagtcagtccttcccaaatgtcttcccccttctcacacgc
JP0025C11P03	x	HV1-82*01 F	HJ2*01 F	HD1-1*01 F	acctgagctggtgaagcctggggcctcagtgaagatttcctgcaaggcttctggctacacattcagtagctcctggatgaactgggtgaagcagaggcctggaaagggtcttgagtggattggacggatttatcctggagatggagatactaactacaatgggaagtttaagggcaaggccacactgactgcagacaaatcctccagcacagcctacatgcaactcagcagcctgacatctgaggactctgcggtctatttttgtgcaagaaattactacggtaatagctacgggtatgactactggggccaaggcaccactctcacagtctcctcagagagtcagtccttcccaaatgtcttcccccttctcacacgc
JP0025C12P03	x	HV1-82*01 F	HJ2*01 F	HD1-1*01 F	acctgagctggtgaagcctggggcctcagtgaagatttcctgcaaggcttctggctacgcattcagtaactcctggatgaactgggtgaagcagaggcctggaaagggtcttgagtggattggacggatttatcctggagatggagatactaactacagtgggaagttcaagggcaaggccacactgactgcagacaaatcctccagcacagcctacatgcaactcagcagcctggcatctgaggactctgcggtctacttctgtgcaagaaattactacggtaataactacgggtttgactactggggccaaggcaccactctcacagtctcctcagagagtcagtccttcccaaatgtcttcccccttctcacacgc
JP0025D01P03	x	HV1-82*01 F	HJ2*01 F	HD1-1*01 F	acctgagctggtgaagcctggggcctcagtgaagatttcctgcaaggcttctggctacacattcagtagctcctggatgaactgggtgaagcagaggcctggaaagggtcttgagtggattggacggatttatcctggagatggagatactaactacaatgggaagttcaagggcaaggccacactgactgcagacaaatcctccagcacagcctacatccaactcagcagcctgacatctgaggactctgcggtctacttctgtgcaagaaattactacggtaatagctacgggtttgactactggggccaaggcaccactctcacagtctcctcagagagtcagtccttcccaaatgtcttcccccttctcacacgc
JP0025D02P03	x	HV1-82*01 F	HJ2*01 F	HD1-1*01 F	acctgagctggtgaagcctggggcctcagtgaagatttcctgcaaggcttctggctacgcattcagtagctcctggatgaactgggtgaagcagaggcctggaaagggtcttgagtggattggacggatttatcctggagatggagatactaactgcaatgggaagttcaagggcaaggccacactgactgcagacaaatcctccagcacagcctacatgcaactcagcagcctgacatctgaggactctgcggtctacttctgtgcaagaaattactacggtaatagctacgggtttgactactggggccaaggcaccactctcacagtctcctcagccaaaacgacacccccatctgtctatccactggcccctggatctgctgcccaaactaactc…
JP0025D03P03	x	HV1-82*01 F	HJ2*01 F	HD1-1*01 F	acctgagctggtgaagcctggggcctcagtgaagatttcctgcaaggcttctggctacgcattcagtagctcctggatgaactgggtgaagcagaggcctggaaagggtcttgagtggattggacggatttatcctggagatggagatactaactacaatgggaagttcaagggcaaggccacactgactgcagacaaatcctccagcacagcctacatgcaactcagcagcctgacatctgaggactctgcggtctacttctgtgcaagaaattactacggtaatagctacgggtttgactactggggccaaggcaccactctcacagtctcctcagagagtcagtccttcccaaatgtcttcccccttctcacacgc
JP0025D05P03	x	HV1-82*01 F	HJ2*01 F	HD1-1*01 F	acctgagctggtgaagcctggggcctcagtgaagatttcctgcaaggcttctggctacgcattcagtaactcctggatgaactgggtgaagcagaggcctggaaagggtcttgagtggattggacggatttatcctggagatggagatactaactacaatgggaagttcaagggcaaggccacactgactgcagacaaatcctccagcacagcctacatgcaactcagcagcctgacatctgaggactctgcggtctacttctgtgcaagaaattactacggtaatagctacgggtttgactactggggccaaggcaccactctcacagtctcctcagagagtcagtccttcccaaatgtcttcccccttctcacacgc
JP0025D08P03	x	HV1-82*01 F	HJ2*01 F	HD1-1*01 F	acctgagctggtgaagcctggggcctcagtgaagatttcctgcaaggcttctggctacgcattcagtagctcctggatgaactgggtgaagcagaggcctggaaagggtcttgagtggattggacggatttatcctggagatggagattctaactacaatgggaagttcaagagcaaggccactctgactgctgacaaatcctccagcacagcctacatgcaactcagcagcctgacatctgaggactctgcggtctacttctgtgcaagaaattactacggtaatagctacgggtttgactactggggccaaggcaccactctcacagtctcctcagagagtcagtccttcccaaatgtcttcccccttctcacacgc
JP0025D09P03	x	HV1-82*01 F	HJ2*01 F	HD1-1*01 F	acctgagctggtgaagcctggggcctcagtgaagatttcctgcaaggcttctggctacgcattcagtagctcctggatgaactgggtgaagcagaggcctggaaagggtcttgagtgggttggacggatttatcctggagatggagatactaactacaatgggaagttcaagggcaaggccacactgactgcagacaaatcctccagcacagcctacatgcaactcagcagcctgacatctgaggactctgcggtctacttctgtgcaagaaattactacggtaatagctacgggtttgactactggggccaaggcaccactctcacagtctcctcagagagtcagtccttcccaaatgtcttcccccttctcacacgc
JP0025D10P03	x	HV1-82*01 F	HJ2*01 F	HD1-1*01 F	acctgaactggtgaagcctggggcctcagtgaagatttcctgcaaggcttctggctacgcattcagtagctcctggatgaactgggtgaagcagaggcctggaaagggtcttgagtggattggacggatttatcctggagatggagatactaactacaatgggaagttcaagggcaaggccacactgactgcagacaaatcctccagcacagcctacatgcaactcagcagcctgacatctgaggactctgcggtctatttctgtgcaagaaattactacggtaatagctacgggtatgactactggggccaaggcaccactctcacagtctcctcagagagtcagtccttcccaaatgtcttcccccttctcacacgc
JP0025D11P03	x	HV1-82*01 F	HJ2*01 F	HD1-1*01 F	acctgagctggtgaagcctggggcctcagtgaagatttcctgcaaggcttctggctacgcgctcagtagctcctggatgaactgggtgaagcagaggcctggaaagggtcttgagtggattggacggatttatcctggagatggagatactaactacaatgggaagttcaagggcaaggccacactgactgcagacaaatcctccagcacagcctacatgcaactcagcagcctgacatctgaggactctgcggtctacttctgtgcaagaaattactacggcaatagctacgggtttgactactggggccaaggcaccactctcacagtctcctcagagagtcagtccttcccaaatgtcttcccccttctcacacgc
JP0025D12P03	x	HV1-82*01 F	HJ2*01 F	HD1-1*01 F	acctgagctggtgaagcctggggcctcagtgaagatttcctgcaaggcttctggctacgcattcagtagctcctggatgaactgggtgaagcagaggcctggaaagggtcttgagtggattggacggatttatcctggagatggagatactaactacaatgggaagttcaagggcaaggccacactgactgcagacaaatcctccagcacagcctacattcaactcagcagcctgacatctgaggactctgcggtctacttctgtggaagaaattactacggtaatagctacgggtttgactactggggccaaggcaccactctcacagtctcctcagagagtcagtccttcccaaatgtcttcccccttctcacacgc
JP0025E02P03	x	HV1-82*01 F	HJ2*01 F	HD1-1*01 F	acctgagctggtgaagcctggggcctcagtgaagatttcctgcaaggcttctggctacgcattcagtagctcctggatgaactgggtgaagcagaggcctggaaagggtcttgagtggattggacggatttatcctggagatggagatactaactacaatgggaagttcaagggcaaggccacactgactgcagacaaatcctccagcacagcctacatgcaactcagcagcctgacatctgaggactctgcggtctacttctgtgcaagaaattactacggtaatagctacgggtttgactactggggccaaggctccactctcacagtctcctcagagagtcagtccttcccaaatgtcttcccccttctcacacgc
JP0025E03P03	x	HV1-82*01 F	HJ2*01 F	HD1-1*01 F	acctgagctggtgaagcctggggcctcagtgaagatttcctgcaaggcttctggctacgcattcagtagctcctggatgaactgggtgaagcagaggcctggaaagggtcttgagtggattggacggatttatcctggaattggagatactaactacaatgggaagttcaagggcaaggccacactgactgcagacaaatcctccagcacagcctacatgcaactcagcagcctgacatctgaggactctgcggtctacttctgtgcaagaaattactacggtaatagctacgggtttgactactggggccaaggcaccactctcacagtctcctcagagagtcagtccttcccaaatgtcttcccccttctcacacgc
JP0025E05P03	x	HV1-82*01 F	HJ2*01 F	HD1-1*01 F	acctgagctggtgaagcctggggcctcagtgaagatttcctgcaaggcttctggctacgcattcagtagctcctggatgaactgggtgaagcagaggcctggaaagggtcttgagtggattggacggatttatcctggagatggagatactaactacaatgggaagttcaagggcaaggccacactgactgcagacaaatcctccagcacagcctacatgcaactcagcagcctgacatctgaggactctgcggtctacttctgtgcaagaaattactacggtaatacctacgggtttgactactggggccaaggcaccactctcacagtctcctcagagagtcagtccttcccaaatgtcttcccccttctcacacgc
JP0025E06P03	x	HV1-82*01 F	HJ2*01 F	HD1-1*01 F	acctgaactggtgaagcctggggcctcggtgaagatttcctgcaaggcttctggctacgcattcagtaactcctggatgaactgggtgaagcagaggcctggaaagggtcttgagtggattggacggatttatcctggagatggagatactaactacaatgggaagttcaagggcaaggccacactgactgcagacaaatcctccaacacagcctacatgcaactcagcagcctgacatctgaggactctgcggtctacttctgtgcaagaaattactacggttatagctacgggtttgactactggggccaaggcaccactctcacagtctcctcagagagtcagtccttcccaaatgtcttcccccttctcacacgc
JP0025E07P03	x	HV1-82*01 F	HJ2*01 F	HD1-1*01 F	acctgagctggtgaagcctggggcctcagtgaagatttcctgcaaggcttctggctacgcattcagtagctcctggatgaactgggtcaagcagaggcctggaaagggtcttgagtggtttggacggatttatcctggagatggagatactaactacaatgggaagttcaagggcaaggccacactgactgcagacaaatcctccagcacagcctacatgcaactcagcagcctgacatctgaggactctgcggtctacttctgtgcaagaaattactacggtaatagctacgggtttgactactggggccaaggcaccactctcacagtctcctcagagagtcagtccttcccaaatgtcttcccccttctcacacgc
JP0025E08P03	x	HV1-82*01 F	HJ2*01 F	HD1-1*01 F	acctgagctggtgaagcctggggcctcagtgaagatttcctgcaaggcttctggctacgcattcagtagctcctggatgaactgggtgaagcagaggcctggaaagggtcttgagtggattggacggatttatcctggagatagagatactaactacaatgggaagttcaagggcaaggccacactgactgcagacaaatcctccagcacagcctacatgcaactcagcagcctgacatctgaggactctgcggtctacttctgtgcaagaaattactacggtaatagctacgggtttgactactggggccaaggcaccactctcacagtctcctcagagagtcagtccttcccaaatgtcttcccccttctcacacgc
JP0025E10P03	x	HV1-82*01 F	HJ2*01 F	HD1-1*01 F	acctgagctggtgaagcctggggcctcagtgaagatttcctgcaaggcttctggctacgcattcagtagctcctggatgaactgggtgaagcagaggcctggaaagggtcttgagtggattggacggatttatcctggagatggagatactaactacaatgggaagttcaagggcaaggccacactgactgcagacaaatcctccagcacagcctacatgcaactcagcagcctgacatctgaggactctgcggtctacttctgtgcaagaaattactacggtaatagctacgggtttgactactggggccaaggcaccactctcacagtctcctcagagagtcagtccttcccaaatgtcttcccccttctcacacgc
JP0025E11P03	x	HV1-82*01 F	HJ2*01 F	HD1-1*01 F	acctgagctggtgaagcctggggcctcagtgaagatttcctgcaaggcttctggctacgcattcagtagctcctggatgaactgggtgaagcagaggcctggaaagggtcttgagtggattggacggatttatcctggagatggagatactaactacaatgggaagttcaagggcaaggccacactgactgctgacaaatcctccagcacagcctacatgcaactcagcagcctgacatctgaggactctgcggtctacttctgttcaagaaattactacggtaatagctacgggtttgactactggggccaaggcaccactctcacagtctcctcagagagtcagtccttcccaaatgtcttcccccttctcacacgc
JP0025F02P03	x	HV1-82*01 F	HJ2*01 F	HD1-1*01 F	acctgagctggtgaagcctggggcctcagtgaagatttcctgcaaggcttctggctacgcattcagtagctcctggatgaactgggtgaagcagaggcctggaaagggtcttgagtggattggacggatttatcctggagatggagatactaacttcaatgggaagttcaagggcaaggccacactgactgcagacaaatcctccagcacagcctacatgcaactcagcagcctgacatctgaggactctgcggtctacttctgtgcaagaaattactacggtaatagctacgggtttgactactggggccaaggcaccactctcacagtctcctcagagagtcagtccttcccaaatgtcttcccccttctcacacgc
JP0025F03P03	x	HV1-82*01 F	HJ2*01 F	HD1-1*01 F	acctgagctggtgaagcctggggcctcagtgaagatttcctgcaaggcttctggctacgcattcagtagctcctggatgaactgggtgaagcagaggcctggaaagggtcttgagtggattggacggatttatcctggagatggagatactaactacaatgggaagttcaagggcaaggccacactgactgcagacaaatcctccagcacagcctacatgcaactcagcagcctgacatctgaggactctgcggtctacttctgtgcaagaaattactacggtaatagctacgggtttgactactggggccaaggcaccactctcacagtctcctcagagagtcagtccttcccaaatgtcttcccccttctcacacgc
JP0025F05P03	x	HV1-82*01 F	HJ2*01 F	HD1-1*01 F	acctgagctggtgaagcctggggcctcagtgaagatttcctgcaaggcttctggctacgcattcagtagctcctggatgaactgggtgaagcagaggcctggaaagggtcttgagtggattggacggatttatcctggagatggagatactaactacaatgggaagttcaagggaaaggccacactgactgcagacaaatcctccagcacagcctacatacatctcaccagcctgacatctgaggactctgcggtctacttctgtgcaagaaattactacggtagtagctacgggtttgactactggggccaaggcaccactctcacagtctcctcagagagtcagtccttcccaaatgtcttcccccttctcacacgc
JP0025F08P03	x	HV1-82*01 F	HJ2*01 F	HD1-1*01 F	acctgagctggtgaagcctggggcctcagtgaagatttcctgcaaggcttctggctacgcattcagtagctcctggatgaactgggtgaagcagggtcctggaaagggtcttgagtggattggacggatttatcctggagatggagatactaactacaatgggaagttcaagggcaaggccacactgactgcagacaaatcctccagcacagcctacatgcaactcagcagcctgacatctgaggactctgcggtctacttctgtgcaagaaattactacggtaatagctacgggtttgactactggggccaaggcaccactctcacagtctcctcagagagtcagtccttcccaaatgtcttcccccttctcacacgc
JP0025G02P03	x	HV1-82*01 F	HJ2*01 F	HD1-1*01 F	acctgagctggtgaagcctggggcctcagtgaagatttcctgcaaggcttctggctacgcactcagtagttcctggatgaactgggtgaagcagaggcctggaaagggtcttgagtggattggacggatttatcctggagatggagatactaactacaatgggaagttcaagggcaaggccacactgactgcagacaaatcctccagcacagcctacatgcaactcagcagcctgacatctgaggactctgcggtctacttctgtgcaagaaattattacggtaatagctacgggtttgactactggggccaaggcaccactctcacagtctcctcagagagtcagtccttcccaaatgtcttcccccttctcacacgc
JP0025G03P03	x	HV1-82*01 F	HJ2*01 F	HD1-1*01 F	acctgagctggtgaagcctggggcctcagtgaagatctcctgcaaggcttctggctacgcattcagtagctcctggatgaactgggtgaagcagaggcctggaaagggtcttgagtggattggacggatttatcctggagatggagatactaactacaatgggaagttcaagggcaaggccacactgactgcagacaaatcctccagcacagcctacatgcaactcagcagcctgacatctgaggactctgcggtctacttctgtgcaagaaattactacggtaatagctacgggtttgactactggggccaaggcaccactctcacagtctcctcagagagtcagtccttcccaaatgtcttcccccttctcacacgc
JP0025G04P03	x	HV1-82*01 F	HJ2*01 F	HD1-1*01 F	acctgagctggtgaagcctggggcctcagtgaagatttcctgcaaggcttctggctacgcattcagtagctcctggatgaactgggtgaagcagaggcctggaaagggtcttgagtggattggacggatttatcctggagatggagatactaactacaatgggaagttcaagggcaaggccacactgactgcagacaaatcctccagcacagcctacatgcaactcagcagcctgacatctgaggactctgcggtctacttctgtggaagaaattactacggtaatagctacgggtttgactactggggccaaggcaccactctcacagtctcctcagagagtcagtccttcccaaatgtcttcccccttctcacacgc
JP0025G06P03	x	HV1-82*01 F	HJ2*01 F	HD1-1*01 F	acctgagctggtgaagcctggggcctcagtgaagatttcctgcaaggcttctggctacgcattcagtagctcctggatgaactgggtgaagcagaggcctggaaagggtcttgagtggattggacggatttatcctggagatggagatactaactacaatgggaagttcaagggcaaggccacactgactgcagacaaatcctccagcacagcctacatgcaactcagcagcctgacatctgaggactctgcggtctacttctgtgcaagaaattactacggtaatagctacgggtttgactactggggccaaggcaccactctcacagtctcctcagagagtcagtccttcccaaatgtcttcccccttctcacacgc
JP0025G07P03	x	HV1-82*01 F	HJ2*01 F	HD1-1*01 F	acctgagctggtgaagcctggggcctcagtgaagatttcctgcaaggcttctggctacgcattcagtagctcctggatgaactgggtgaagcagaggcctggaaagggtcttgagtggattggacggatttatcctggagatggagatactaactacaatgggaagttcaagggcaaggccacactgactgcagacaaatcctccagcacagcctacatgcaactcagcagcctgacatctgaggactctgcggtctacttctgtgcaagaaattactacggtaatagctacgggtttgactactggggccaaggcaccactctcacagtctcctcagagagtcagtccttcccaaatgtcttcccccttctcacacgc
JP0025G08P03	x	HV1-82*01 F	HJ2*01 F	HD1-1*01 F	acctgagctggtgaagcctggggcctcagtgaagatttcctgcaaggcttctggctacgcattcagtagctcctggatgaactgggtgaagcagaggcctggaaagggtcttgagtggattggacggatttatcctggagatggagatactaactacaatgggaagttcaagggcaaggccacactgactgcagacaaatcctccaccacagcctacatgcaactcagcagcctgacatctgaggactctgcggtctacttctgtggaagaaatttctacggtaatagctacgggtttgactactggggccaaggcaccactctcacagtctcctcagagagtcagtccttcccaaatgtcttcccccttctcacacgc
JP0025G09P03	x	HV1-82*01 F	HJ2*01 F	HD1-1*01 F	acctgagctggtgaagcctggggcctcagtgaagatttcctgcaaggcttctggctacgcattcagtagctcctggatgaactgggtgaagcagaggcctggaaagggtcttgagtggattggacggatttatcctggagatggagatactaactacaatgggcagttcaagggcaaggccacactgactgcagacaaatcctccagcacagcctacatgcaactcagcagcctgacatctgaggactctgcggtctacttctgtgcaaaaaattactacggtaataactacgggtttgactactggggccaaggcaccactctcacagtctcctcagagagtcagtccttcccaaatgtcttcccccttctcacacgc
JP0025G10P03	x	HV1-82*01 F	HJ2*01 F	HD1-1*01 F	acctgagctggtgaagcctggggcctcagtgaagctttcctgcaaggcttctggctacgcattcagtagttcctggatgaactgggtgaagcagaggcctggaaagggtcttgagtggattggacggatttatcctggagatggagatactaactacaatgggaagttcaagggcaaggccacactgactgcagacaaatcctccagcacagcctacatgcaactcagcagcctgacatctgaggactctgcggtctacttctgtgtaagaaattactacggtaatagctacgggtttgacttctggggccaaggcaccactctcacagtctcctcagagagtcagtccttcccaaatgtcttcccccttctcacacgc
20240625A01P08	xi	HV1-42*01 F	HJ3*01 F	HD2-3*01 F	acctgagctggtgaagcctggggcttcagtgaagatatcctgcaaggcttctggttactcattcactggctactacatgaactgggtgaagcaaagtcctgaaaagagccttgagtggattggagagattaatccttgcactggtggtactacctacaaccagaagttcaaggccaaggccacattgactgtagacaagtcctccagcacagcctacattcagctcaagagcctgacatctgagggctctgcagtctattactgtgccttagggtctggttacttttttgcttactggggccaagggactctggtcactgtctctgcagccaaaacgacacccccatctgtctatccactggcccctggatctgctgcccaaactaactccatggtgac…
20240625A02P08	xi	HV1-42*01 F	HJ3*01 F	HD2-3*01 F	acctgagctggtgaagcctggggcttcagtgaagatatcctgcatggcttctggttactcattcactggctactacatgaactgggtgaagcaaagtcctgaaaagagccttgagtggattggagagattagtcctagcactggtggtactacctacaaccagaagttcaaggccaaggccacattgactgtagacaaatcctccagcacagcctacatgcagctcaagagcctgacatctgaggactctgcagtctattactgtgccttaggggatggttacttttttgcttactggggccaagggactctggtcactgtctctgcagccaaaacgacacccccatctgtctatccactggcccctggatctgctgcccaaactaactccatggtgac…
20240625A03P08	xi	HV1-42*01 F	HJ3*01 F	HD2-3*01 F	acctgagctggtgaagcctggggcttcagtgaagatatcctgcaaggcttctggttactcattcactggctactacatgaactgggtgaagcaaagtcctgaaaagagccttgagtggattggagagattaatcctagcactggtggtactacctacaaccagaagttcaaggccaaggccacattgactgtagacaaatcctccagcacagcctacatgcagctcaagagcctgacatctgaggactctgcagtctattactgtgccttaggggatggttacttttttgcttactggggccaagggactctggtcactgtctctgcagccaaaacgacacccccatctgtctatccactggcccctggatctgctgcccaaactaactccatggtgac…
20240625A06P08	xi	HV1-42*01 F	HJ3*01 F	HD2-3*01 F	acctgagctggtgaagcctggggcttcagtgaagatatcctgcaaggcttctggttactcattcactggctactacatgaactgggtgaagcaaagtcctgaaaagagccttgagtggattggagagattaatcctagcactggtggtactacctacaaccagaagttcaaggccaaggccacattgactgtagacaaatcctccagcatagcctacatgcagctcaagagcctgacatctgaggactctgcagtctattactgtgccttaggggatggtttcttttttgtttactggggccaagggactctggtcactgtctctgcagccaaaacgacacccccatctgtctatccactggcccctggatctgctgcccaaactaactccatggtgac…
20240625A08P08	xi	HV1-42*01 F	HJ3*01 F	HD2-3*01 F	acctgagctggtgaagcctggggcttcagtgaagatatcctgcaaggcttctggttactcattcactggctactacatgaactgggtgaagcaaagtcctgaaaggagccttgagtggattggagagattaatcgtagcactggtggtactacctacaaccagaagttcaaggccaaggccacattgactgtagacaaatcctccagcacagcctacatgcagctcaagagactgacatctgaggactctgcagtctattactgtgccttaggggatggttacttttttgcttactggggccaagggactctggtcactgtctctgcagagagtcagtccttcccaaatgtcttccccctggtctattaa
20240625B01P08	xi	HV1-42*01 F	HJ3*01 F	HD2-3*01 F	acctgagctggtgaagcctggggcttcagtgaagatatcctgcaaggcttctggttactcattcactggctactacatgaactgggtgaagcaaagtcctgaaaagagccttgagtggattggagagattaatcctagcactggtgatactacctacaaccagaaattcaaggccaaggccacattgactgtagacaaatcctccagcacagcctacatgcagctcaagagcctgacatctgaggactctgcagtctattactgtgccttaggggatggttacttttttgcttactggggccaagggactctggtcactgtctctgcagccaaaacgacacccccatctgtctatccactggcccctggatctgctgcccaaactaactccatggtgac…
20240625B03P08	xi	HV1-42*01 F	HJ3*01 F	HD2-3*01 F	acctgagctggtgaagcctggggcttcagtgaagatatcctgcaaggcttctggttactcattcactggctactacatgaactgggtgaggcaaagtcctgaaaagagccttgagtggattggagagattaatcgaagcactggtggtactacctacaaccagaagttcaaggccaaggccacattgactgttgacaaatcctccaccacagcctacatgcagctcaagagcctgacatctgaggactctgcagtctattactgtgccttaggggatggttacttttttgcttactggggccaagggactctggtcactgtctctgcagccaaaacgacacccccatctgtctatccactggcccctggatctgctgcccaaactaactccatggtgac…
20240625C01P08	xi	HV1-42*01 F	HJ3*01 F	HD2-3*01 F	acctgagctggtgaagcctggggcttcagtgaagatatcctgcaaggcttctggttactcattcactggctactacatgaactgggtgaagcaaagtcctgaaaagagccttgagtggattggagagattaatcctagcactggtggtactacctacaaccagaagttcaaggccaaggccacattgactgtagacaaatcctccagcacagcctacatgcagctcaagagcctgacatctgaggactctgcagtctattactgtgccttaggggatggttacttttttgcttactggggccaagggactctggtcactgtctctgcagccaaaacgacacccccatctgtctatccactggcccctggatctgctgcccaaactaactccatggtgac…
20240625C02P08	xi	HV1-42*01 F	HJ3*01 F	HD2-3*01 F	acctgagctggtgaagcctggggcttcagtgaagatatcctgcaaggcgtctggttactcattcactggctactacatgaactgggtgaagcaaagtcctgaaaagagccttgagtggattggagagattaagcctagcactggtggtactacctacaaccagaagttcaaggccaaggccacattgactgtagacaaatcctccagcacagcctacatgcagctcaagagcctgacatctgaggactctgcagtctattactgtgccttagggggtggttacttttttgcttactggggccaagggactctggtcactgtctctgcagccaaaacgacacccccatctgtctatccactggcccctggatctgctgcccaaactaactccatggtgac…
20240625C04P08	xi	HV1-42*01 F	HJ3*01 F	HD2-3*01 F	acctgagctggtgaagcctggggcttcagtgaagatttcctgcatggcttctggttactcattcactggctactacatgaactgggtgaagcaaagtcctgaaaagagccttgagtggattggagagattaatcctagcactggtggtactacctacaaccagaagttcaaggccaaggccacattgactgtagaccgctcctccagcacagcctacatgcagctcaagagcctgacatctgaggactctgcagtctatttctgtgccttaggggatggtttcttttttgcttactggggccaagggactcgggtcactgtctctgcagccaaaacgacacccccatctgtctatccactggcccctggatctgctgcccaaactaactccatggtgac…
20240625C05P08	xi	HV1-42*01 F	HJ3*01 F	HD2-3*01 F	acctgagctggtgatgcctggggcttcagtgaagatatcctgcatggcttctggttactcttttactggctactacatgaactgggtgaagcaaagtcctgaaaagagccttgagtggattggagagcttaatcctagcactggtggtactacctacaaccagaagttcaaggccaaggccacattgactgtagacaaatcctccagcacagcctacatgcagctcaagagcctgacatctgaggactctgcagtctattactgtgccttaggggatggttacttttttgcttactggggccaagggactctggtcactgtctctgcagccaaaacgacacccccatctgtctatccactggcccctggatctgctgcccaaactaactccatggtgac…
20240625C07P08	xi	HV1-42*01 F	HJ3*01 F	HD2-3*01 F	acctgagctggtgaagcctggggcttcagtgaagatatcctgcaaggcttctggttactcattcactggctactacatgaactgggtgaagcaaagtcctgaaaagagccttgagtggattggagagattaatcctagcactggtggtactacctacaaccagaagttcaaggccaaggccacattgactgtagacaaatcctccagcacagcctacatgcagctcaagagcctgacatctgaggactctgcagtctattactgtgccttaggggctggttacttttttgcttactggggccaagggactctggtcactgtctctgcagccaaaacgacacccccatctgtctatccactggcccctggatctgctgcccaaactaactccatggtgac…
20240625C09P08	xi	HV1-42*01 F	HJ3*01 F	HD2-3*01 F	acctgagctggtgaagcctggggcttcagtgaagatatcctgcaaggcttctggttactcattcactggctactacatgaactgggtgaagcaaagtcctgaaaagagacttgagtggattggagagattaatcctagcactggtggtactacctacaaccagaagttcaaggccaaggccacattgactggagacaaatcctccagcacagcctacatgcagctcaagagcctgacatctgaggactctgcagtctattactgtgccttaggggatggttacttttttgcttactggggccaagggactctggtcactgtctctgcagccaaaacgacacccccatctgtctatccactggcccctggatctgctgcccaaactaactccatggtgac…
20240625C11P08	xi	HV1-42*01 F	HJ3*01 F	HD2-3*01 F	acctgagctggtgaagcctggggcttcagtgaagatatcctgcaaggcttctggttactcattcactggctactacatgaactgggtgaagcaaagtcctgaaaagagccttgagtggattggagagattaatcctagcactggtggtactacctacaaccagaagttcaaggccaaggccacattgactgtagacaaatcctccagcacagcctacatgcagctcaagagcctgacatctgaggactctgcagtctattactgtgccttaggggatggttacttttttgcttactggggccaagggactctggtcactgtctctgcagccaaaacgacacccccatctgtctatccactggcccctggatctgctgcccaaactaactccatggtgac…
20240625D02P08	xi	HV1-42*01 F	HJ3*01 F	HD2-3*01 F	acctgagctggtgaagcctggggcttcagtgaagatatcctgcaaggcttctggttactcattcactggctactacatgaactgggtgaagcaaagtcctgaaaagagccttgagtggattggagagattaatcctagcactggtggtactacctacaaccagaagttcaaggccaaggccacattgactgtagacaaatcctccagcacagcctacatgcagctcaagagcctgacatctgaggactctgcagtctattactgtgccttaggggatggttacttttttgcttactggggccaagggactctggtcactgtctctgcagccaaaacgacacccccatctgtctatccactggcccctggatctgctgcccaaactaactccatggtgac…
20240625D04P08	xi	HV1-42*01 F	HJ3*01 F	HD2-3*01 F	acctgagctggtgaagcctggggcttcagtgaagatatcctgcaaggcttctggttactcattcactggctactacataaactgggtgaagcaaagtcctgaaaagagccttgagtggattggagagattaatcctagcactggtggtactacctacaaccagaagttcaaggccaaggccacattgactgtagacaaatcctccagcacagcctacatgcagctcaagagcctgacatctgaggactctgcagtctattactgtgccttaggggatggttacttttttgcttactggggccaagggactctggtcactgtctctgcagccaaaacgacacccccatctgtctatccactggcccctggatctgctgcccaaactaactccatggtgac…
20240625D06P08	xi	HV1-42*01 F	HJ3*01 F	HD2-3*01 F	acctgagctggtgaagcctggggcttcagtgaagatatcctgcaaggcttctggttactcattcactggcaactacatgaactgggtgaagcaaagtcctgaaaagagccttgagtggattggagagattaatcttagcactggtggtactacctacaaccagaagttcaaggccaaggccacattgactgtagacaaatcctccagcacagcctacatgcagctcaagagcctgacatctgaggactctgcagtctattactgtgccttaggggatggttacttttttgcttactggggccaagggactctggtcactgtctctgcagccaaaacgacacccccatctgtctatccactggcccctggatctgctgcccaaactaactccatggtgac…
20240625D07P08	xi	HV1-42*01 F	HJ3*01 F	HD2-3*01 F	acctgagctggtgaagcctggggcttcagtgaagatatcctgcaaggcttctggttactcattcactggctactacatgaactgggtgaagcaaagtcctgaaaagagccttgagtggattggagagattaatcctaacactggtggtactacctacaaccagaagttcaaggccaaggccacattgactgtagacaaatcctccagcacagcctacatgcagctcaagagcctgacatctgaggactctgcagtctattactgtgccttaggggatggttacttttttgcttactggggccaagggactctggtcactgtctctgcagccaaaacgacacccccatctgtctatccactggcccctggatctgctgcccaaactaactccatggtgac…
20240625D08P08	xi	HV1-42*01 F	HJ3*01 F	HD2-3*01 F	acctgagctggtgaagcctggggcttcagtgaaaatatcctgcaaggcttctggttactcattcactggctactacatgaactgggtgaagcaaagtcctgaaaagagccttgagtggattggaaagattaatcctagcactggtggtactacctacaaccagaacttcaaggccaaggccacattgactgtagacaaatcctccagcacagcctacatgcagctcaagagcctgacatctgaggactctgcagtctattactgtgccttagggtatggttacttttttgcttactggggccaagggactctggtcactgtctctgcagccaaaacgacacccccatctgtctatccactggcccctggatctgctgcccaaactaactccatggtgac…
20240625D09P08	xi	HV1-42*01 F	HJ3*01 F	HD2-3*01 F	acctgagctggtgaagcctggggcttcagtgaagatatcctgcaaggcttctggttactcattcactggctcctacatgaactgggtgaagcaaagtcctgaaaagagccttgagtggattggagagattaatgctaacactggtggtactacctacaaccagaagttcaaggccaaggccacattgactgtagacaaatcctccagcacagcctacatgcagttcaagagcctgacatctgaggactctgcagtctattactgtgccttaggggatggttacttttttgcttactggggccaagggactctggtcactgtctctgcagccaaaacgacacccccatctgtctatccactggcccctggatctgctgcccaaactaactccatggtgac…
20240625D10P08	xi	HV1-42*01 F	HJ3*01 F	HD2-3*01 F	acctgagctggtgaagcctggggcttcagtgaagatttcctgcaaggcttctagttactcattcactggctactacatgaactgggtgaagcaaagtcctaaaaagagccttgagtggattggagagattaatcctagcactggtggtactacctacaaccagaagttcaaggccaaggccacattgactgtagacaaatcctccagcacagcctacatgcagctcaagagcctgacatctgaggactctgcagtctattactgtgccttaggggatggttacttttttgcttactggggccaagggactttggtcactgtctctgcagccaaaacgacacccccatctgtctatccactggcccctggatctgctgcccaaactaactccatggtgac…
20240625D12P08	xi	HV1-42*01 F	HJ3*01 F	HD2-3*01 F	acctgagctggtaaagcctggggcttcagtgaagatatcctgcaaggcttctggttactcattcactggctactacatgaactgggtgaagcaaagtcctgaaaagagccttgagtggattggagagattaatcgaagcactggtggtactacctacaaccagaagttcaaggccaaggccacattgactgttgacaaatcctccaccacagcctacatgcagctcaagagcctgacatctgaggactctgcagtctattactgtgccttaggggatggttacttttttgcttactggggccaagggactctggtcactgtctctgcagccaaaacgacacccccatctgtctatccactggcccctggatctgctgcccaaactaactccatggtgac…
20240625E04P08	xi	HV1-42*01 F	HJ3*01 F	HD2-3*01 F	acctgagctggtgaagcctggggcttcagtgaagatatcctgcaaggcttctggttactcattcactggctactacatgaactgggtgaagcaaagtcctgaaaagagccttgagtggattggagagattaatcctagcactggtggtactacctacaaccagaagttcaaggccaaggccacattgactgtagacaaatcgtccagcacagcctacatgcagctcaagagcctgacatctgaggactctgcagtctattactgtgccttaggggatggtttcttttttgcttactggggccaagggactctggtcactgtctctgcagagagtcagtccttcccaaatgtcttccccctggtctattaa
20240625E05P08	xi	HV1-42*01 F	HJ3*01 F	HD2-3*01 F	acctgagctggtgaagcctggggcttcagtgaagatatcctgcaaggcttctggttactcattcactggctactacatgaactgggtgaagcaaagtcctgaaaagagccttgagtggattggagagattaatcttagcactggtggtactacctacaaccagaagttcaaggccaaggccacattgactgtagacaaatcctccagcacagcctacatgcagctcaagagcctgacatctgaggactctgcagtctattactgtgccttaggggatggttacttttttgcttactggggccaaggggctctggtcactgtctctgcagccaaaacgacacccccatctgtctatccactggcccctggatctgctgcccaaactaactccatggtgac…
20240625F01P08	xi	HV1-42*01 F	HJ3*01 F	HD2-3*01 F	acctgagctggtgaagcctggggcttcagtgaagatatcctgcaaggcttctggttactcattcactggctactacatgaactgggtgaagcaaagtcctgaaaagagccttgagtggattggagagattaatcctagcactggtgttactacctacaaccagaagtttaaggccaaggccacattgactgtagacaaatcctccagcacagcctacatgcagctcaagagcctgacatctgaggactctgcagtctattactgtgccttaggggatggttacttttttgcttgctggggccaagggactctggtcactgtctctgcggccaaaacgacacccccatctgtctatccactggcccctggatctgctgcccaaactaactccatggtgac…
20240625F04P08	xi	HV1-42*01 F	HJ3*01 F	HD2-3*01 F	acctgagctggtgaagcctggggcttcagtgaagatatcctgcaaggcttctggttactcattcactggctactacatgaactgggtgaagcaaagtcctgaaaagagccttgagtggattggagagattaatcctagcactggtggtactacctacaaccagaagttcaaggccaaggccacattgactgtagacaaatcctccagctcagcctacatgcagctcaagagcctgacatctgaggactctgcagtctattactgtgccttaggggttggtttcttttttgcttactggggccaagggactctggtcactgtctctgcagccaaaacgacacccccatctgtctatccactggcccctggatctgctgcccaaactaactccatggtgac…
20240625F05P08	xi	HV1-42*01 F	HJ3*01 F	HD2-3*01 F	acctgagctggtgaagcctggggcttcagtgaagatatcctgcaaggcttctggttactcattcactggctactacatgaactgggtgaagcaaagtcctgaaaagagccttgagtggattggagagattaatcttagtactggtggtactacctacaaccagaagttcaaggccaaggccacattgactgtagacaaatcctccagcacagcctacatgcagctcaagagcctgacatctgaggactctgcagtctattactgtgccttaggggatggttacttttttgcttactggggccaagggactctggtcactgtctctgcagccaaaacgacacccccatctgtctatccactggcccctggatctgctgcccaaactaactccatggtgac…
20240625F08P08	xi	HV1-42*01 F	HJ3*01 F	HD2-3*01 F	acctgagctggtgaagcctggggcttcagtgaagatatcctgcaaggcttctggttactcattcactggctactacatgaactgggtgaaacaaagtcctgaaaagagccttgagtggattggagagattaatcctaacactggtggtactacctacaaccagaagttcaaggccaaggccacattgactgttgacaaatcctccagcacagcctacatgcagctcaagagcctgacatctgaggactctgcagtctattactgtgccttaggggatggttacttttttgcttactggggccaagggactctggtcactgtctctgcagccaaaacgacacccccatctgtctatccactggcccctggatctgctgcccaaactaactccatggtgac…
20240625F09P08	xi	HV1-42*01 F	HJ3*01 F	HD2-3*01 F	acctgagctggtgaagcctggggcttcagtgaagatatcctgcaaggcttctggttactcattcactggctactacatgaactgggtgaagcaaagtcctgaaaagagccttgagtggattggagagattagtcctagcactagtattactacctacaaccagaagttcaaggccaaggccacattgactgtagacaaatcctccagcacagcctacaagcagctcaagagcctgacatctgaggactctgcagtctattactgtgccttaggggatggttacttttttgcttactggggccaagggactctggtcactgtctctgcagccaaaacgacacccccatctgtctatccactggcccctggatctgctgcccaaaactaactccatggtga…
20240625F10P08	xi	HV1-42*01 F	HJ3*01 F	HD2-3*01 F	acctgagctggtgaagcctggggcttcagtgaagatatcctgcaaggcttctggttactcattcactggctactacatgaactgggtgaagcaaagtcctgaagagagccttgagtggattggagagattaatcctagcactggtgttactacctacaaccagaatttcaaggccaaggccacattgactgtagacaaatcctccagcacagcctacatgcagctcaagagcctgacatctgaggactctgcagtctattactgtgccttaggggatggttacttttttgcttactggggccaagggactctggtcactgtctctgcggccaaaacgacacccccatctgtctatccactggcccctggatctgctgcccaaactaactccatggtgac…
20240625F11P08	xi	HV1-42*01 F	HJ3*01 F	HD2-3*01 F	acctgagctgatgaagcctggggcttcagtgaagatatcctgtaaggcttctggttactcattcactggctactacatgaactgggtgaagcaaagtcctgaaaagagccttgagtggattggagagattaatcctagcactggtattactacctacaaccagaagttcaaggccaaggccacattgactgtagacaaatcctccagcacagcctacatgcagctcaagagcctgacatctgaggactctgcagtctattactgtgccttaggggatggttacttttttgcttactggggccaagggactctggtcactgtctctgcagccaaaacgacacccccatctgtctatccactggcccctggatctgctgcccaaactaactccatggtgac…
20240625G07P08	xi	HV1-42*01 F	HJ3*01 F	HD2-3*01 F	acctgagctggtgaagcctggggcttcagtgaagatatcctgcaaggcttctggttactcattcactggctactacatgaactgggtgaagcaaagtcctgaaaagagccttgagtggattggagagattaatcctaacactggtggtactacctacaaccagaagttcaaggccaaggccacattgactgtagacaaatcctccagcacagcctacatgcagctcaagagcctgacatctgaggactctgcagtctattactgtgccttaggggatggttacttttttgcttactggggccaagggactctggtcactgtctctgcagccaaaacgacacccccatctgtctatccactggcccctggatctgctgcccaaactaactccatggtgac…
20240625G11P08	xi	HV1-42*01 F	HJ3*01 F	HD2-3*01 F	acctgagctggtgaagcctggggcttcagtgaagatatcctgcaaggcttctggttactcattcactggctactatatgaactgggtgaagcaaagtcctgaaaagagccttgagtggattggagagattattcttggaactggtggtactacctataaccagaagttcaaggccaaggccacattgactgtagacaaatcctccagcacagcctccatgcagctcaagagcctgacatctgaggactctgcagtctattactgtgccttaggggatggttacttttttgcttactggggccaagggactctggtcactgtctctgcagccaaaacgacacccccatctgtctatccactggcccctggatctgctgcccaaactaactccatggtgac…
20240625G12P08	xi	HV1-42*01 F	HJ3*01 F	HD2-3*01 F	acctgaactggtgaagcctggggcttcagtgaagatatcctgcaaggcttctggttactcattcactggctactacatgaactgggtgaagcaaagtcctgaaaagagccttgagtggattggagagattaatcttagcactggtggtactacctacaaccagaagttcaaggccaaggccacattgactgtagacaaatcctccagcacagcctacatgcagctcaagagcctgacatctgaggactctgcagtccattactgtgccttaggggagggttacttttttgcttactggggccaagggactctggtcactgtctctgcagccaaaaacgacacccccatctgtctatccactggcccctggatctgctgcccaaactaactccatggtga…
20240625H01P08	xi	HV1-42*01 F	HJ3*01 F	HD2-3*01 F	acctgagctggtgaagcctggggcttcagtgaagatatcctgcaaggcttctggttactcattcactggctactacatgaactgggtgaagcaaagtcctgaaaagagccttgagtggattggagagattaatgctagcactggtgttactacctacaaccagaagttcaaggccaaggccacattgactgtagacaaatcctccagcacagcctacatgcagctcaagagcctgacatctgaggactctgcagtctattactgtgccttaggggacggttacttttttgcttactggggccaagggactctggtcactgtctctgcggccaaaacgacacccccatctgtctatccactggcccctggatctgctgcccaaactaactccatggtgac…
20240625H03P08	xi	HV1-42*01 F	HJ3*01 F	HD2-3*01 F	acctgagctggtgaagcctggggcttcagtgaagatatcctgcaaggcttctggttactcattcactggctactacataaactgggtgaagcaaagtcctgaaaagagccttgagtggattggagagattaatcctagcactggtggtgcttcctacaaccagaagttcagggccaaggccacattgactgtagacaaatcctccagctcagcctacatgcagctcaagggcctgacatctgaggactctgcagtctattactgtgccttaggggatggtttcttttttgcttactggggccaagggactctggtcactgtctctgcagccaaaacgacacccccatctgtctatccactggcccctggatctgctgcccaaactaactccatggtgac…
20240625H07P08	xi	HV1-42*01 F	HJ3*01 F	HD2-3*01 F	acctgagctggtgaagcctggggcttcagtgaagatatcctgcaaggcttctggttactcattctctggctactacatgaactgggtgaagcaaagtcctgaaaagagccttgagtggattggaaagattaatactagcactggtggtacttcctacaaccagaagttcaaggccaaggccacattgactgtagacaaatcctccagcacagcctacatgcagctcaagagcctgacatctgaggactctgcagtctattactgtgccttaggggatggttacttttttgcttactggggccaagggactctggtcactgtctctgcagccaaaacgacacccccatctgtctatccactggcccctggatctgctgcccaaactaactccatggtgac…
20240625H11P08	xi	HV1-42*01 F	HJ3*01 F	HD2-3*01 F	acctgagctggtgaagcctggggcttcagtgaagatttcctgcatggcttctggttactcattcactggctactacatgaactgggtgaagcaaagtcctgaaaagagccttgagtggattggagagattcatcctagcactggtggtactacctacaaccagaagttcaaggccaaggccacattgactgtagaccaatcctccagcacagcctacatgcagctcaagagcctgacatctgaggactctgcagtctattactgtgccttaggggatggtttcttttttgcttactggggccaagggactcgggtcactgtctctgcagccaaaacgacacccccatctgtctatccactggcccctggatctgctgcccaaactaactccatggtgac…
JPA01P13	xii	HV4-1*01 F	HJ1*03 F	HD4-1*01 F	aggtggcctggtgcagcctggaggatccctgaaactctcctgtgcagcctcaggaatcgattttagtagatactggatgagttgggttcggcgggctccagggaaaggactagaatggattggagaagttaatccagacaataaactatgcaccatctctaaaggataaattcatcatctccagagacaacgccaaaaatacgctgtacctgcaaatgagcaaagtgagatctgaggacacagccctttattactgtgcaaga
JPA06P13	xii	HV4-1*01 F	HJ1*03 F	HD4-1*01 F	aggtggcctggtgcagcctggaggatccctgaaactctcctgtgcagcctcaggaatcgattttagtagatactggatgagttgggttcggcgggctccagggaaaggactagaatggattggagaaattaatccagacaataaactatgcaccatctctaaaggataaattcatcatctccagagacaacgccaaaaaaacgctgtacctgcaaatgagcaaagtgagatctgaggacacagccctttattactgtgcaaga
JPA07P13	xii	HV4-1*01 F	HJ1*03 F	HD4-1*01 F	aggtggcctggtgcagcctggaggatccctgaaactctcctgtgcagcctcaggaatcgattttagtagatactggatgagttgggttcggcgggctccagggaaaggactagaatggattggagaaattaatccagacaataaactatgcaccatctctaaaggataaattcatcatctccagagacaacgccaaaaatacgctgtacctgcaaatgagcaaagtgagatctgaggacacagccctttattactgtgcacga
JPA08P13	xii	HV4-1*01 F	HJ1*03 F	HD4-1*01 F	aggtggcctggtgcagcctggaggatccctgaaactctcctgtgcagcctcaggaatcgattttagtagatactggatgagttgggttcggcgggctccagggaaaggactagaatggattggagaaattaatccagccaataaactatgcaccatctctaaaggataaattcatcatctccagagacaacgccaaaaatacgctgtacctgcaaatgagcaaagtgagatctgaggacacagccctttattactgtgcaaga
JPA09P13	xii	HV4-1*01 F	HJ1*03 F	HD4-1*01 F	aggtggcctggtgcagcctggaggatccctgaaactctcctgtgcagcctcaggaatcgattttagtagatactggatgagttgggttcggcgggctccagggaaaggactagagtggattggagaaattaatccagacaataaactatgcaccatctctaaaggataaattcatcatctccagagacaacaccaaaaatacgctgtacctgtaaatgagcaaagtgagatctgaggacacagccctttatttctgtgcaaga
JPA10P13	xii	HV4-1*01 F	HJ1*03 F	HD4-1*01 F	aggtggcctggtgcagcctggaggatccctgaaactctcctgtgcagcctcaggaatcgattttagtagatactggatgagttgggttcggcgggctccagggaaaggactagaatggattggagaaattaatccagacaataaactatgcaccctctctaaaggataaattcatcatctccagagacaacgccaaaaatacgctgtacctgcaaatgagcaaagtgagatctgaggacacagccctttattactgtgcaaga
JPB02P13	xii	HV4-1*01 F	HJ1*03 F	HD4-1*01 F	aggtggcctggtgcagcctggaggatccctgaaactctcctgtgcagcctcaggaatcgattttagtagatactggatgagttgggttcggcgggctccagggaaaggactagagtggattggagaaattaatccagacaataaactatgcaccatctctaaaggataaattcatcatctccagagacaacgccaaaaatacgctgtacctgcaaatgagcaaagtgagatctgaggacacagccctttatttctgtgcaaga
JPB03P13	xii	HV4-1*01 F	HJ1*03 F	HD4-1*01 F	aggtggcctggtgcagcctggaggatccctgaaactctcctgtgcagcctcaggaatcgattttagtagatactggatgagttgggttcggcgggctccagggaaaggactagaatggattggagaaattaatccagacaataaactatgcaccatctctaaaggataaattcatcatctccagagacaacgccaaaaatacgctgtacctgcaaatgagcaaagtgagatctgaggacacagccctttattactgtgcaaga
JPB04P13	xii	HV4-1*01 F	HJ1*03 F	HD4-1*01 F	aggtggcctggtgcagcctggaggatccctgaaactctcctgtgcagcctcaggaatcgattttagtagatactggatgagttgggttcggcgggctccagggaaaggactagaatggattggagaaattaatccagacaataaactatgcaccatctctaaaggataaattcttcatctccagagacaacgccaaaaatacgctgtacctgcaaatgagcaaagtgagatctgaggacacagccctttattactgtgcaaga
JPB05P13	xii	HV4-1*01 F	HJ1*03 F	HD4-1*01 F	aggtggcctggtgcagcctggaggatccctgaaactctcctgtgcagcctcaggaatcgattttagtagatactggatgagttgggttcggcgggctccagggaaaggactagaatggattggagaaattaatccagacaataaactatgcaccatctctaaaggataaattcatcatctccagagacaacgccaaaaatacgctgtacctgcaaatgagcaaagtgagatctgaggacacagccctttattactgtgcaaga
JPB06P13	xii	HV4-1*01 F	HJ1*03 F	HD4-1*01 F	aggtggcctggtgcagcctggaggatccctgaaactctcctgtgcagcctcaggaatcgattttagtagatactggatgagttgggttcggcgggctccagggaaaggactagaatggattggagaagttaatccagacaataaactatgcaccatctctaaaggataaattcatcatctccagagacaacgccaaaaatacgctgtacctgcaaatgagcaaagtgagatctgaggacacagccctttattactgtgcaaga
JPB07P13	xii	HV4-1*01 F	HJ1*03 F	HD4-1*01 F	aggtggcctggtgcagcctggaggatccctgaaactctcctgtgcagcctcaggaatcgattttagtagatactggatgagttgggttcggcgggctccagggaaaggactagagtggattggagaaattaatccagacaataaactatgcaccatctctaaaggataaattcatcatctccagagacaacgccaaaaatacgctgtacctgcaaatgagcaaagtgagatctgaggacacagccctttatttctgtgcaaga
JPB08P13	xii	HV4-1*01 F	HJ1*03 F	HD4-1*01 F	aggtggcctggtgcagcctggaggatccctgaaactctcctgtgcagcctcaggaatcgattttagtagatactggatgagttgggttcggcgggctccagggaaaggactagagtggattggagaaattaatccagacaataaactatgcaccatctctaaaggataaattcatcatctccagagacaacgccaaaaatacgctgtacctgcaaatgagcaaagtgagatctgaggacacagccctttatttctgtgcaaga
JPB10P13	xii	HV4-1*01 F	HJ1*03 F	HD4-1*01 F	aggtggcctggtgcagcctggaggatccctgaaactctcctgtgcagcctcaggaatcgattttagtagatactggatgagttgggttcggcgggctccagggaaaggactagaatggattggagaaattaatccagacaataaactatgcaccatctctaaaggataaattcatcatctccagagacaacgccaaaaatacgctgtacctgcaaatgagcaaagtgagatctgaggacacagccctttattactgtgcaaga
JPB11P13	xii	HV4-1*01 F	HJ1*03 F	HD4-1*01 F	aggtggcctggtgcagcctggaggatccctgaaactctcctgtgcagcctcaggaatcgattttagtagatactggatgagttgggttcggcgggctccagggaaaggactagaatggattggagaaattaatccagccaataaactatgcaccatctctaaaggataaattcatcatctccagagacaacgccaaaaatacgctgtacctgcaaatgagcaaagtgagatctgaggacacagccctttattactgtgcaaga
JPB12P13	xii	HV4-1*01 F	HJ1*03 F	HD4-1*01 F	aggtggcctggtgcagcctggaggatccctgaaactctcctgtgcagcctcaggaatcgattttagtagatactggatgagttgggttcggcgggctccagggaaaggactagaatggattggagaaattaatccagacaataaactatgcaccatctctaaaggataaattcatcatctccagagacaacgccaaaaatacgctgtacctgcaaatgagcaaagtgagatctgaggacacagccctttattactgtgcaaga
JPC01P13	xii	HV4-1*01 F	HJ1*03 F	HD4-1*01 F	aggtggcctggtgcagcctggaggatccctgaaactctcctgtgcagcctcaggaatcgattttagtagatactggatgagttgggttcggcgggctccagggaaaggactagaatggattggagaaattaatccagacaataaactatgcaccatctctaaaggataaattcagcatctccagagacaacgccaaaaacacgctgtacctgcaaatgagcaaagtgagatctgaggacacagccctttattactgtgcaaga
JPC02P13	xii	HV4-1*01 F	HJ1*03 F	HD4-1*01 F	aggtggcctggtgcagcctggaggatccctgaaactctcctgtgcagcctcaggaatcgattttagtagatactggatgagttgggttcggcgggctccagggaaaggactagaatggattggagaaattaatccagccaataaactatgcaccatctctaaaggataaattcatcatctccagagacaacgccaaaaatacgctgtacctgcaaatgagcaaagtgagatctgaggacacagccctttattactgtgcaaga
JPC04P13	xii	HV4-1*01 F	HJ1*03 F	HD5-5*01 ORF	aggtggcctggtgcagcctggaggatccctgaaactctcctgtgcagcctcaggaatcgattttagtagatactggatgagttgggttcggcgggctccagggaaaggactagaatggattggagaaattaatccagacaataaactatgcaccatctctaaaggataaattcatcatctccagagacaacgccaaaaatacgctgtacctgcaaatgagcaaagtgagatctgaggacacagccctttattactgtgcaaga
JPC06P13	xii	HV4-1*01 F	HJ1*03 F	HD4-1*01 F	aggtggcctggtgcagcctggaggatccctgaaactctcctgtgcagcctcaggaatcgattttagtagatactggatgagttgggttcggcgggctccagggaaaggactagaatggattggagaaattaatccagacaataaactatgcaccatctctaaaggataaattcatcatctccagagacaacgccaaaaatacgctgtacctgcaaatgagcaaagtgagatctgaggacacagccctttattactgtgcaaga
JPC07P13	xii	HV4-1*01 F	HJ1*03 F	HD4-1*01 F	aggtggcctggtgcagcctggaggatccctgaaactctcctgtgcagcctcaggaatcgattttagtagatactggatgagttgggttcggcgggctccagggaaaggactagaatggattggagaaattaatccagccaataaactatgcaccatctctaaaggataaattcatcatctccagagacaacgccaaaaatacgctgtacctgcaaatgagcaaagtgagatctgaggacacagccctttattactgtgcaaga
JPC08P13	xii	HV4-1*01 F	HJ1*03 F	HD4-1*01 F	aggtggcctggtgcagcctggaggatccctgaaactctcctgtgcagcctcaggaatcgattttagtagatactggatgagttgggttcggcgggctccagggaaaggactagaatggattggagaaattaatccagacaataaactatgcaccatctctaaaggataaattcatcatctccagagacaacgccaaaaatacgctttacctgcaaatgagcaaagtgagatctgaggacacagccctttattactgtgcaaga
JPC09P13	xii	HV4-1*01 F	HJ1*03 F	HD4-1*01 F	aggtggcctggtgcagcctggaggatccctgaaactctcctgtgcagcctcaggaatcgattttagtagatactggatgagttgggtttggcgggctccagggaaaggactagaatggattggagaaattaatccagacaataaattatgtaccatctctaaaggataaattcatcatctccagagacaacgccaaaaatacgctttacctgcaaatgagcaaagtgagatctgaggacacagccctttattactgtgtaaga
JPC11P13	xii	HV4-1*01 F	HJ1*03 F	HD4-1*01 F	aggtggcctggtgcagcctggaggatccctgaaactctcctgtgcagcctcaggaatcgattttagtagatactggatgagttgggttcggcgggctccagggaaaggactagagtggattggagaaattaatccagacaataaactatgcaccatctctaaaggataaattcatcatctccagagacaacgccaaaaatacgctgtacctgcaaatgagcaaagtgagatctgaggacacagccctttatttctgtgcaaga
JPC12P13	xii	HV4-1*01 F	HJ1*03 F	HD4-1*01 F	aggtggcctggtgcagcctggaggatccctgaaactctcctgtgcagcctcaggaatcgattttagtagatactggatgagttgggttcggcgggctccagggaaaggactagaatggattggagaaattaatccagacaataaactatgcaccatctctaaaggataaattcatcatctccagagacaacgccaaaaatacgctgtacctgcaaatgagcaaagtgagatctgaggacacagccctttattactgtgcaaga
JPD04P13	xii	HV4-1*01 F	HJ1*03 F	HD4-1*01 F	aggtggcctggtgcagcctggaggatccctgaaactctcctgtgcagcctcaggaatcgattttagtagatactggatgagttgggttcggcgggctccagggaaaggactagaatggattggagaaattaatccagacaataaactatgcaccatctctaaaggataaattcatcatctccagagacaacgccaaaaatacgctgtacctgcaaatgagcaaagtgagatctgaggacacagccctttattactgtgcaaga
JPD05P13	xii	HV4-1*01 F	HJ1*03 F	HD4-1*01 F	aggtggcctggtgcagcctggaggatccctgaaactctcctgtgcagcctcaggaatcgattttagtagatactggatgagttgggttcggcgggctccagggaaaggactagagtggattggagaaattaatccagacaataaactatgcaccatctctaaaggataaattcatcatctccagagacaacgccaaaaatacgctgtacctgcaaatgagcaaagtgagatctgaggacacagccctttatttctgtgcaaga
JPD06P13	xii	HV4-1*01 F	HJ1*03 F	HD4-1*01 F	aggtggcctggtgcagcctggaggatccctgaaactctcctgtgcagcctcaggaatcgattttagtagatattggatgagttgggttcggcgggctccagggaaaggactaaaatggattggagaaattaatccagacaataaactatgcaccatctctaaaggataaattcatcatctccagagacaacgccaaaaatacgctttacctgcaaatgagcaaagtgagatctgaggacacagccctttattactgtgcaaga
JPD09P13	xii	HV4-1*01 F	HJ1*03 F	HD4-1*01 F	aggtggcctggtgcagcctggaggatccctgaaactctcctgtgcagcctcaggaatcgattttagtagatactggatgagttgggttcggcgggctccagggaaaggactagaatggattggagaaattaatccagacaataaactatgcaccatctctaaaggataaattcatcatctccagagacaacgccaaaaatacgctttacctgcaaatgagcaaagtgagatctgaggacacagccctttattactgtgcaaga
JPD12P13	xii	HV4-1*01 F	HJ1*03 F	HD4-1*01 F	aggtggcctggtgcagcctggaggatccctgaaactctcctgtgcagcctcaggaatcgattttagtagatactggatgagttgggttcggcgggctccagggagaggactagaatggattggagaaattaatccagacaataaactatgcaccatctctaaaggataaattcatcatctccagagacaacgccaaaaatacgctgtacctgcaaatgagcaaagtgagatctgaggacacagccctttattactgtgcaaga
JPE01P13	xii	HV4-1*01 F	HJ1*03 F	HD4-1*01 F	aggtggcctggtgcagcctggaggatccctgaaactctcctgtgcagcctcaggaatcgattttagtagatactggatgagttgggttcggcgggctccagggaaaggactagaatggattggagaaattaatccagccaataaactatgcaccatctctaaaggataaattcatcatctccagagacaacgccaaaaatacgctgtacctgcaaatgagcaaagtgagatctgaggacacagccctttattactgtgcaaga
JPE02P13	xii	HV4-1*01 F	HJ1*03 F	HD4-1*01 F	aggtggcctggtgcagcctggcggatccctgaaactctcctgtgcagcctcaggaatcgattttagtagatactggatgagttgggttcggcgggctccagggaaaggactagaatggataggagaaattaatccagacaataaactatgcaccatctctaaaggataaattcatcatctccagagacaacgccaaaaatacgctgtacctgcaaatgagcaaagtgagatctgaggacacagtcctttattactgtgcaaga
JPE03P13	xii	HV4-1*01 F	HJ1*03 F	HD4-1*01 F	aggtggcctggtgcagcctggaggatccctgaaactctcctgtgcagcctcaggaatcgattttagtagatactggatgagttgggttcggcgggctccagggaaaggactagaatggattggagaaattaatccagccaataaactatgcaccatctctaaaggataaattcatcatctccagagacaacgccaaaaatacgctgtacctgcaaatgagcaaagtgagatctgaggacacagccctttattactgtgcaaga
JPE04P13	xii	HV4-1*01 F	HJ1*03 F	HD4-1*01 F	aggtggcctggtgcagcctggaggatccctgaaactctcctgtgcagcctcaggaatcgattttagtagatactggatgagttgggttcggcgggctccagggaaaggactagaatgggttggagaaattaatccagacaataaactatgcaccatctctaaaggataaattcatcatctccagagacaacgccaaaaatacgctgtacctgcaaatgagcaaagtgagatctgaggacacagccctttattactgtgcaaga
JPE05P13	xii	HV4-1*01 F	HJ1*03 F	HD4-1*01 F	aggtggcctggtgcagcctggaggatccctgaaactctcctgtgcagcctcaggaatcgattttagtagatactggatgagttgggttcggcgggctccagggaaaggactagaatggattggagaaattaatccagccaataaactatgcaccatctctaaaggataaattcatcatctccagagacaacgccaaaaatacgctgtacctgcaaatgagcaaagtgagatctgaggacacagccctttattactgtgcaaga
JPE06P13	xii	HV4-1*01 F	HJ1*03 F	HD4-1*01 F	aggtggcctggtgcagcctggaggatccctgaaactctcctgtgcagcctcaggaatcgattttagtagatactggatgagttgggttcggcgggctccagggaaaggactagagtggattggagaaattaatccagacaataaactatgcaccatctctaaaggataaattcatcatctccagagacaacgccaaaaatacgctgtacctgcaaatgagcaaagtgagatctgaggacacagccctttatttctgtgcaaga
JPE07P13	xii	HV4-1*01 F	HJ1*03 F	HD4-1*01 F	aggtggcctggtgcagcctggaggatccctgaaactctcctgtgcagcctcaggaatcgattttagtagatactggatgagttgggttcggcgggctccagggaaaggactagagtggattggagaaattaatccagacaataaactatgcaccatctctaaaggataaattcatcatctccagagacgacgccaaaaatacgctgtacctgcaaatgagcaaagtgagatctgaggacacagccctttatttctgtgcaaga
JPE11P13	xii	HV4-1*01 F	HJ1*03 F	HD4-1*01 F	aggtggcctggtgcagcctggaggatccctgaaactctcctgtgcagcctcaggaatcgattttagtagatactggatgagttgggttcggcgggctccagggaaaggactagaatggattggagaaattaatccagacaataaactatgcaccatctctaaaggataaattcatcatctccagagacaacgccaaaaatacgctgtacctgcaaatgagcaaagtgagatctgaggacacagccctttattactgtgcaaga
JPF04P13	xii	HV4-1*01 F	HJ1*03 F	HD4-1*01 F	aggtggcctggtgcagcctggaggatccctgaaactctcctgtgcagcctcaggaatcgattttagtagatactggatgagttgggttcggcgggctccagggaaaggactagagtggattggagaaattaatccagacaataaactatgcaccatctctaaaggataaattcatcatctccagagacaacgccaaaaatacgctgtacctgcaaatgagcaaagtgagatctgaggacacagccctttatttctgtgcaaga
JPF05P13	xii	HV4-1*01 F	HJ1*03 F	HD4-1*01 F	aggtggcctggtgcagcctggaggatccctgaaactctcctgtgcagcctcaggaatcgattttagtagatactggatgagttgggttcggcgggctccagggaaaggactagaatggattggagaaattaatccagacaataaactatgcaccatctctaaaggataaattcatcatctccagagacaacgccaaaaatacgctttacctacaaatgagcaaagtgagatctgaggacacagccctttattactgtgcaaga
JPF09P13	xii	HV4-1*01 F	HJ1*03 F	HD4-1*01 F	aggtggcctggtgcagcctggaggatccctgaaactctcctgtgcagcctcaggaatcgattttagtagatactggatgagttgggttcggcgggctccagggaaaggactagaatggattggagaaattaatccacacaataaactatgcaccatctctaaaggataaattcatcatctccagagacaacgccaaaaatacgctgtacctgcaaatgagcaaagtgagatctgaggacacagccctttattactgtgcaaga
JPF11P13	xii	HV4-1*01 F	HJ1*03 F	HD4-1*01 F	aggtggcctggtgcagcctggaggatccctgaaactctcctgtgcagcctcaggaatcgattttagtagatactggatgagttgggttcggcgggctccagggaaaggactagaatggattggagaaattaatccagacaataaactatgcaccatctctaaaggataaatttatcatttccagagacaacgccaaaaatacgctgtacctgcaaatgagcaaagtgagatctgaggacacagtcctttattactgtgcaaga
JPG03P13	xii	HV4-1*01 F	HJ1*03 F	HD4-1*01 F	aggtggcctggtgcagcctggaggatccctgaaactctcctgtgcagcctcaggaatcgattttagtagatactggatgagttgggttcggcgggctccagggaaaggactagagtggattggagaaattaatccagacaataaactatgcaccatctctaaaggataaattcatcatctccagagacaacgccaaaaatacgctgtacctgcaaatgagcaaagtgagatctgaggacacagccctttatttctgtgcaaga
JPG04P13	xii	HV4-1*01 F	HJ1*03 F	HD4-1*01 F	aggtggcctggtgcagcctggaggatccctgaaactctcctgtgcagcctcaggaatcgattttagtagatactggatgagttgggttcggcgggctccagggaaaggactagaatggattggagaaattaatccagacaataaactatgcaccatctctaaaggataaattcatcatctccagagacaacgccaaaaatacgctgtacctgcaaatgagcaaagtgagatctgaggacacagccctttattactgtgcaaga
JPG05P13	xii	HV4-1*01 F	HJ1*03 F	HD4-1*01 F	aggtggcctggtgcagcctggaggatccctgaaactctcctgtgcagcctcaggaatcgattttagtagatactggatgagttgggttcggcgggctccagggaaaggactagaatggattggagaaattaatccagacaataaactatgcaccatctctaaaggataaattcatcatctccagagacaacgccaaaaatacgctgtacctgcaaatgagcaaagtgagatctgaggacacagccctttattactgtgcaaga
JPG08P13	xii	HV4-1*01 F	HJ1*03 F	HD4-1*01 F	aggtggcctagtgcagcctggaggatccctgaaactctcctgtgcagcctcaggaatcgattttagtagatactggatgagttgggttcggcgggctccagggaaaggactagagtggattggagaaattaatccagacaataaactatgcaccatctctaaaggataaattcatcatctccagagacaacgccaaaaatacgctgtacctgcaaatgagcaaagcgagatctgaggacacagccctttatttctgtgcaaga
JPG12P13	xii	HV4-1*01 F	HJ1*03 F	HD4-1*01 F	aggtggcctggtgcagcctggaggatccctgaaactctcctgtgcagcctcaggaatcgattttagtagatactggatgaattgggttcggcgggctccagggaaaggactagaatggattggagaaattaatccagccaataaactatgcaccatctctaaaggataaattcatcatctccagagacaacgccaaaaatacgctgtacctgcaaatgagcaaagtgagatctgaggacacagccctttattactgtgcaaga
JPH09P13	xii	HV4-1*01 F	HJ1*03 F	HD4-1*01 F	aggtggcctggtgcagcctggaggatccctgaaactctcctgtgcagcctcaggaatcgattttagaagatactggatgagttgggttcggcgggctccagggaaaggactagaatggattggagaaattaatccagacaataaactatgcaccatctctaaaggataaattcatcatctccagagacaacgccaaaaatacgctgtacctgcaaatgagcaaagtgagatctgaggacacagccctttattactgtgcaaga

## Sheet: Extended Data Fig 1e
Sequence ID	GC ID	IMGT: V-GENE and allele	IMGT: J-GENE and allele	IMGT: D-GENE and allele	Sequence
juhee1A03P13	xiii	HV1-58*01 F	HJ4*01 F	HD1-1*01 F	agctgagctggtgaggcctgggtcctcagtgaagatgtcctgcaagacttctggatatacattcacaagctacggtataaactgggtgaagcagaggcctggacagggcctggaatggattggatatattttttttggaaatggttatactgagtacaatgagaagttcaagggcaaggccacactgacttcagacacatcctccagcacagcctacatgcagctcagcagcctgacatctgacgactctgcaatctatttctgtgcaagaagggattactacggtagtgactatgctatggactactggggtcaaggaacctcagtcaccgtctcctcagccaaaacgacacccccatctgtctatccactggcccctggatctgctgcccaaactaa…
juhee1A04P13	xiii	HV1-58*01 F	HJ4*01 F	HD1-1*01 F	agctgagctggtgaggcctgggtcctcagtgaagatgtcctgcaagacttctggatatacattcacaagctacggtataaactgggtgaagcagaggcctggacagggcctggaatggattggatatatttatattggaaatggttatactgagtacaatgagaagttcaagggcaaggccacactgacttcagacacatcctccagcacagcctacatacagctcagcagcctgacatctgaggactctgcaatctatttctgtgcaagaagggattactacggtagtgactatgctatggactactggggtcaaggaacctcagtcaccgtctcctcagccaaaacgacacccccatctgtctatccactggcccctggatctgctgcccaaactaa…
juhee1A06P13	xiii	HV1-58*01 F	HJ4*01 F	HD1-1*01 F	agctgagctggtgaggcctgggtcctcagtgaagatgtcctgcaagacttctggatatacattcacaaactacgttataaactggatgaagcagaggcctggacagggcctggaatggattggatatattttttttggaaatggttatactgagtacaatgagaagttcaagggcaaggccacactgacttcagacacatcctccagcacagcctacatgcagctcagcagcctgacatctgacgactctgcaatctatttctgtgcaagaagggattactacggtagtgactatgctatggactactggggtcaaggaacctcagtcaccgtctcctcagccaaaacgacacccccatctgtctatccactggcccctggatctgctgcccaaactaa…
juhee1A11P13	xiii	HV1-58*01 F	HJ4*01 F	HD1-1*01 F	agctgagctggtgaggcctgggtcctcagtgaggatgtcctgcaagacttctggatatacattcacaagctacggtataaactgggtgaagcagaggcctggacagggcctggaatggattggatatatttatattggaaatgattatactgagtacaatgagaagttcaagggcaaggccacactgacttcagacacatcctccagcacagcctacatgcagctcagcagcctgacatctgaggactctgcaatctatttctgtgcaagaagggattactacagtagtgactatgctatggactactggggtcaaggaacctcagtcaccgtctcctcagccaaaacgacacccccatctgtctatccactggcccctggatctgctgcccaaactaa…
juhee1B02P13	xiii	HV1-58*01 F	HJ4*01 F	HD1-1*01 F	agctgagctggtgaggcctgggtcctcagtgaagatgtcctgcaagacttctggatattcattcacaagctacggtataaactgggtgaggcagaggcctggacagggcctggaatggattggatatattttttttggaaatggttatactgagtacaatgagaagttcaagggcaaggccacactgacttcagacacatcctccagcacagcctacatgcagctcagcagcctgacatctgaggactctgcaatctatttctgtgcaagaagggattactacggtagtgacaatgctatggactactggggtcaaggaacctcagtcaccgtctcctcagccaaaacgacacccccatctgtctatccactggcccctggatctgctgcccaaactaa…
juhee1B03P13	xiii	HV1-58*01 F	HJ4*01 F	HD1-1*01 F	agctgagctggtgaggcctgggtcctcagtgaagatgtcctgcaagacttctggatatacattcacaagctacggtataaactgggtgaagcagaggcctggacagggcctggaatggattggatatattttttttggaaatggttatactgagtacaatgagaagttcaagggcaaggccacactgacttcagacacatcctccagcacagcctacatgcagctcagcagcctgacatctgaggactctgcaatctatttctgtgcaagaagggattactacggtagtgactatactatggactactggggtcaaggaacctcagtcaccgtctcctcagccaaaacgacacccccatctgtctatccactggcccctggatctgctgcccaaactaa…
juhee1B04P13	xiii	HV1-58*01 F	HJ4*01 F	HD1-1*01 F	agctgagctggtgaggcctgggtcctcagtgaagatgtcctgcaagacttctggatatacattcacaagctacggtataaactgggtgaagcagaggcctggacagggcctggaatggattggatatattttttttggagatggttatactgagtacaatgagaagttcaagggcaaggccacactgacttcagacacatcctccagcacagcctacatgcagctcagcagcctgacatctgacgactctgcaatctatttctgtgcaagaagggattactacggtagtgactatgctatggactactggggtcaaggaacctcagtcaccgtctcctcagccaaaacgacacccccatctgtctatccactggcccctggatctgctgcccaaactaa…
juhee1B05P13	xiii	HV1-58*01 F	HJ4*01 F	HD1-1*01 F	agctgagcggctgaggcctgggtcctcagtgaagatgtcctgcaggacttctggatatacattcgcaaggtacggtataaactgggtgaagcagaggcctggacagggcctggaatggattggatatatctttattggaaatggttatactgagtacaatgagaagttcaaggacaaggccacactgacttcagacacatcctccagcacagcctacatgcagctcagcagcctgacatctgaggactctgcaatctatttctgtgcaagaagggattaccacggtagtgcctatgctttggactactggggtccaggaacctcagtcaccgtctcctcagccaaaacgacacccccatctgtctatccactggcccctggatctgctgcccaaactaa…
juhee1B09P13	xiii	HV1-58*01 F	HJ4*01 F	HD1-1*01 F	agctgagctggtgaggcctgggtcctcagtgaagatgtcctgcaagacttctggatattcattcacaagctacggtataaactgggtgaggcagaggcctggacagggcctggaatgaattggatatattttttttggaaatggttatactgagtacaatgagaagttcaagggcaaggccacactgacttcagacacatcctccaccacagcctacatgcagctcagcagcctgacttctgaggactctgcaatctatttctgtgcaagaagggattactacggtagtgactatgctatggactactggggtcaaggaacctcagtcaccgtctcctcagccaaaacgacacccccatctgtctatccactggcccctggatctgctgcccaaactaa…
juhee1B11P13	xiii	HV1-58*01 F	HJ4*01 F	HD1-1*01 F	agctgagctggtgaggcctgggtcctcagtgaagatgtcctgcaagacttctggatatacattcacaagctacggtataaactgggtgaagcagaggcctggacagggcctggaatggattggatatatttatattggaaatggttatactgagtacaatgagaagttcaagggcaaggccacactgacttcagacacatcctccagtacagcctacatgcagttcagcagcctgacatctgaggactctgcaatctatttctgtgcaagaagggattactacggtagtgactatgctatggactactggggtcaaggaacctcagtcaccgtctcctcagccaaaacgacacccccatctgtctatccactggcccctggatctgctgcccaaactaa…
juhee1C01P13	xiii	HV1-58*01 F	HJ4*01 F	HD1-1*01 F	agctgagctggtgaggcctgggtcctcagtgaagatgtcctgcaagacttctggatattcattcacaagctacggtataaactgggtgaggcagaggcctggacagggcctggaatggattggatatattttttttggaaatggttatactgagtacaatgagaagttcaagggcaaggccacactgacttcagacacatcctccagcacagcctacatgcagctcagcagcctgacatctgaggactctgcaatctatttctgtgcaagaagggattactacggtagtgactatgctatggactactggggtcaaggaacctcagtcaccgtctcctcagccaaaacgacacccccatctgtctatccactggcccctggatctgctgcccaaactaa…
juhee1C04P13	xiii	HV1-58*01 F	HJ4*01 F	HD1-1*01 F	agctgagctggtgaggcctgggtcctcagtgaagatgtcctgcaagacttctggatatacattcacaagctacggtataaactgggtgaagcagaggcctggacagggcctggaatggattggatatattttttttggaaatggttatactgagtacaatgagaagttcaagggcaaggccacactgacttcagacacatcctccagcacagcctacatgcagctcagcagcctgacatctgacgactctgcaatctatttctgtgcaagaagggattactgcggtagtgactatgctatggacttctggggtcaaggaacctcagtcaccgtctcctcagccaaaacgacacccccatctgtctatccactggcccctggatctgctgcccaaactaa…
juhee1C07P13	xiii	HV1-58*01 F	HJ4*01 F	HD1-1*01 F	agctgagctggtgaggcctgggtcctcagtgaagatgtcctgcaagacttctggatatacattcacaagctacggtataaactgggtgaagcagaggcctggacagggcctggaatggattggatatatttatattagaaatggttatattgagtacaatgagaagttcaagggcaaggccacactgacttcagacacatcctccagcacagcctacatgcagctcatcagcctgacatctgaggactctacaatctatttctgtgcaagaagggattactacggtagtgactatgctatggactactggggtcaaggaacctcagtcaccgtctcctcagccaaaacgacacccccatctgtctatccactggcccctggatctgctgcccaaactaa…
juhee1C10P13	xiii	HV1-58*01 F	HJ4*01 F	HD1-1*01 F	agctgagctggtgaggcctgggtcctcagtgaagatgtcctgcaagacttctggatatacattcacaagctacggtataaactgggtgaagcagaggcctggacagggcctggaatggattggatatattttttttggaaatggttatactgagtacaatgagaagttcaagggcaaggccacactgacttcagacacatcctccagcacagcctacatgcagctcagcagcctgacatctgacgactctgcaatctatttctgtgcaagaagggattactacggtagtgactatgctatggactactggggtcaaggaacctcagtcaccgtctcctcagccaaaacgacacccccatctgtctatccactggcccctggatctgctgcccaaactaa…
juhee1C11P13	xiii	HV1-58*01 F	HJ4*01 F	HD1-1*01 F	agctgagctggtgaggcctgggtcctcagtgaagatgtcctgcaagacttctggatatgcattcacaagctacggtttaaactgggtgaagcagaggcctggacagggcctggaatggattggatatattttttttggaaatggttatactgagtacaatgagaagttcaagggcaaggccacactgacttcagacacatcctccagcacagcctacatgcagctcagcagcctgacatctgacgactctgcaatctatttctgtgcaagaagggattactacggtagtgactatgctatggactactggggtcaaggaacctcagtcaccgtctcctcagccaaaacgacacccccatctgtctatccactggcccctggatctgctgcccaaactaa…
juhee1D02P13	xiii	HV1-58*01 F	HJ4*01 F	HD1-1*01 F	acctgagctggtgaggcctgggtcctcagtgaagatgtcctgcaagacttctggatattcattcacaagctacggtataaactgggtgaggcagaggcctggacagggcctggaatggattggatatattttttttggaaatggttatactgagtacaatgagaagttcaagggcaaggccacactgacttcagacacatcctccagcacagcctacatgcagctcagcagcctgacatctgaggactctgcaatctatttctgtgcaagaagggattactacggtagtgactatgctatggactactggggtcaaggaacctcagtcaccgtctcctcagccaaaacgacacccccatctgtctatccactggcccctggatctgctgcccaaactaa…
juhee1D04P13	xiii	HV1-58*01 F	HJ4*01 F	HD1-1*01 F	agctgagctggtgaggcctgggtcctcagtgaagatgtcctgcaagacttctggatatacattcacaagctacggtataaactgggtgaagcagaggcctggacagggcctggaatggattggatatattttttttggaaatggttatactgaatataatgagaagttcaaggacaaggccacactgacttcagacacatcctccagcacagcctacatgcagctcagcagcctgacatctgacgactctgcaatctatttctgtgcaagaagggattactacggtagtgactatgctatggacttctggggtcaaggaacctcagtcaccgtctcctcagccaaaacgacacccccatctgtctatccactggcccctggatctgctgcccaaactaa…
juhee1D05P13	xiii	HV1-58*01 F	HJ4*01 F	HD1-1*01 F	agctgagctggtgaggcctgggtcctcagtgaagatgtcctgcaagacttctggatatacattcacaagctacggtataaactgggtgaagcagaggcctggacagggcctggaatggattggatatatttatattggaaatggttatgctgagtacaatgagaagttcaagggcaaggccacactgacttcagacacatcctccagcacagcctacatgcagctcatcagcctgacatctgaggactctgcaatctatttctgtgcaagaagggattactacggttgtgactatgctatggactactggggtcaaggaacctcagtcaccgtctcctcagccaaaacgacacccccatctgtctatccactggcccctggatctgctgcccaaactaa…
juhee1D07P13	xiii	HV1-58*01 F	HJ4*01 F	HD1-1*01 F	agctgagctggtgaggcctgggtcctcagtgaagatgtcctgcaagacttctggatatacattcacaagctacggtataaactgggtgaaacagaggcctggacagggcctggaatggattggatatattttttttggaaatggttatactgagtacaatgagaagttcaagggcaaggccacactgacttcagacacatcctccagcacagcctacatgcagctcagcagcctgacatctgacgactcttcaatctatttctgtgcaagaagggattactacggtagtgactatgctatggactactggggtcaaggaacctcagtcaccgtctcctcagccaaaacgacacccccatctgtctatccactggcccctggatctgctgcccaaactaa…
juhee1D09P13	xiii	HV1-58*01 F	HJ4*01 F	HD1-1*01 F	agctgagctggtgaggcctgggtcctcagtgaagatgtcctgcaagacttctggatatacattcacaagctacggtataaactgggtgaagcagaggcctggacagggcctggaatggattggatatatttatattggaaatggttatactgagtacaatgagaagttcaagggcaaggccacactgacttcagacacatcctccagcacagcctacatgcagctcatcagcctgacatctgaggactctgcaatttatttctgtgcaagaagggattactacggtagtgactatgctatggactactggggtcaaggaacctcagtcaccgtctcctcagccaaaacgacacccccatctgtctatccactggcccctggatctgctgcccaaactaa…
juhee1D10P13	xiii	HV1-58*01 F	HJ4*01 F	HD1-1*01 F	agctgagctggtgaggcctgggtcctcagtgaagatgtcctgcaagacttctggatattcattcacaagctacggtataaactgggtgaagcagaggcctggacagggcctggaatggattggatatattttttttggaaatggttatactgagtataatgagaagttcaagggcaaggccacactgacttcagacacatcctccagcacagcctacatgcagctcagcagcctgacatctgaggactctgcaatctatttctgtgcaagaagggattactacggtagtgactattctatggactattggggtcaaggaacctcagtcaccgtctcctcagccaaaacgacacccccatctgtctatccactggcccctggatctgctgcccaaactaa…
juhee1E06P13	xiii	HV1-58*01 F	HJ4*01 F	HD1-1*01 F	agctgagctggtgaggcctgggtcctcagttaagatgtcctgcaagacttctggatatacattcacaagctacggtataaactgggtgaagcagaggcctggacagggcctggaatggattggatatattttttttggaaatggttatactgagtacaatgagaagttcaagggcaaggccacactgacttcagacacatcctccagcacagcctacatgcagctcagcagcctgacatctgacgactctgcaatctatttctgtgcaagaagggattactacggtagtgactatgctatggactactggggtcaaggaacctcagtcaccgtctcctcagccaaaacgacacccccatctgtctatccactggcccctggatctgctgcccaaactaa…
juhee1E07P13	xiii	HV1-58*01 F	HJ4*01 F	HD1-1*01 F	agctgagctggtgaggcctgggtcctcagtgaggatgtcctgcaagacttctggatatacattcacaagctacggtataaactgggtgaagcagaggcctggacagggcctggaatggattggatatatttattttggaaatggttatactgagtacaatgagaagttcaagggcaaggccacactgacttcagacacatcctccagcacagcctacatgcagctcagcagcctgacatctgaggactctgcaatctatttctgtgcaagaagggattactacggtagtgactatgctatggactactggggtcaaggaacctcagtcaccgtctcctcagccaaaacgacacccccatctgtctatccactggcccctggatctgctgcccaaactaa…
juhee1E09P13	xiii	HV1-58*01 F	HJ4*01 F	HD1-1*01 F	agctgagctggtgaggcctgggtcctcagtgaggatgtcctgcaagacttctggatatacattcacaagctacggtataaactgggtgaagcagaggcctggacagggcctggaatggattggatatatttatattggaaatggttatactgagtacaatgagaagttcaagggcaaggccacactgacttcagacacatcctccagcacagcctacatgcagctcagcagcctgacatctgaggactctgcaatctatttctgtgcaagaagggattactacggtagtgactatgctatggactactggggtcaaggaacctcagtcaccgtctcctcagccaaaacgacacccccatctgtctatccactggcccctggatctgctgcccaaactaa…
juhee1E10P13	xiii	HV1-58*01 F	HJ4*01 F	HD1-1*01 F	agctgagctggtgaggcctgggtcctcagtgaggatgtcctgcaagacttctggatatacattcacaagctacggtataaactgggtgaagcagaggcctggacagggcctggaatggattggatatatatatattggaaatggttatactgagtacaatgagaagtttaagggcaaggccacactgacttcagacacatcctccagcacagcctacatgcagctcagcagcctgacatctgaggactctggaatctatttctgtgcaagaagggattattacggtagtgactatgctatggactactggggtcaaggaacctcagtcaccgtctcctcagccaaaacgacacccccatctgtctatccactggcccctggatctgctgcccaaactaa…
juhee1E12P13	xiii	HV1-58*01 F	HJ4*01 F	HD1-1*01 F	agctgagctggtgaggcctgggtcctcagtgaagatgtcctgcaagacttctggatatacattcacaagctacggtataaactgggtgaagcagaggcctggacagggcctggaatggattggatatatttatattggaaatggttatactgagtacaatgagaagttcaagggcaaggccacactgacttcagacacatcctccagcacagcctacatacagctcagcagcctgacatctgaggactctgcaatctatttctgtgcaagaagggattactacggtagtgactatgctatggactactggggtcaaggaacctcagtcaccgtctcctcagccaaaacgacacccccatctgtctatccactggcccctggatctgctgcccaaactaa…
juhee1F04P13	xiii	HV1-58*01 F	HJ4*01 F	HD1-1*01 F	agctgagctggtgaggcctgggtcctcagtgaagatgtcctgcaggacttctggatatacattcgcaagctacggtataaactgggtgaagcagaggcctggacagggcctggaatggattggatatatttttattggaaatggttatactgagtacaatgagaagttcaaggacaaggccacactgacttcagacacatcctccagcacagcctacatgcagctcagcagcctgacatctgaggactctgcaatctatttctgtgcaagaagggattaccacggtagtgactatgctatggactactggggtccaggaacctcagtcaccgtctcctcagccaaaacgacacccccatctgtctatccactggcccctggatctgctgcccaaactaa…
juhee1F10P13	xiii	HV1-58*01 F	HJ4*01 F	HD1-1*01 F	agctgagctggtgaggcctgggtcctcagtgaagatgtcctgcaagacttctggatattcattcacaagctacggttgaaactgggtgaagcagaggcctggacagggcctggaatggattggatatattttttttggaaatggttatactgagtacaatgagaagttcaagggcaaggccacactgacttcagacacatcctccagcacagcctacatgcagctcagcagcctgacatctgaggactctgcaatctatttctgtgcaagaagggattactacggtagtgactattctatggactactggggtcaaggaacctcagtcaccgtctcctcagccaaaacgacacccccatctgtctatccactggcccctggatctgctgcccaaactaa…
juhee1G10P13	xiii	HV1-58*01 F	HJ4*01 F	HD1-1*01 F	agctgagctggtgaggcctgggtcctcagtgaagatgtcctgcaagacttctggatatacattcacaagctacggtataaactgggtgaagcagaggcctggacagggcctggaatggattggatatattttttttggaaatggttatactgagtacaatgagaagttcaagggcaaggccacactgacttcagacacatcctccagcacagcctacatgcagctcagcagcctgacatctgacgactctgcaatctatttctgtgcaagaagggattactacggtagtgactatgctatggactactggggtcaaggaacctcagtcaccgtctcctcagccaaaacgacacccccatctgtctatccactggcccctggatctgctgcccaaactaa…
juhee1G11P13	xiii	HV1-58*01 F	HJ4*01 F	HD1-1*01 F	agctgagctggtgaggcctgggtcctcagtgaagatgtcctgcaagacttctggatatacattcacaagctacggtataaactgggtgaagcagaggcctggacagggcctggaatggattggatatattttttttggaaatggttatactgagtacaatgagaagttcaagggcaaggccacactgacttcagacacatcctccagcacagcctacatgcagctcagcagcctgacatctgaggactctgcaatctatttctgtgcaagaagggattactacggtagtgactatactatggactactggggtcaaggaacctcagtcaccgtctcctcagccaaaacgacacccccatctgtctatccactggcccctggatctgctgcccaaactaa…
juhee1H06P13	xiii	HV1-58*01 F	HJ4*01 F	HD1-1*01 F	agctgagctggtgaggcctgggtcctcagtgaagatgtcctgcaagacttctggatatacattcacaatctacggtataaactgggtgaagcagaggcctggacagggcctggaatggattggatatatttatattggaaatggttatactgagtacaatgagaagttcaagggcaaggccacactgacttcagacacatcctccagcacagcctacatgcagctcagcagcctgacatctgaggactcttcaatctatttctgtgcaagaagggattactacggtagtgactatgctatggactactggggtcaaggaacctcagtcaccgtctcctcagccaaaacgacacccccatctgtctatccactggcccctggatctgctgcccaaactaa…
juhee1H07P13	xiii	HV1-58*01 F	HJ4*01 F	HD1-1*01 F	agctgagctggtgaggcctgggtcctcagtgaagatgtcctgcaagacttctggatatacattcacaagctacggtataaactgggtgaagcagaggcctggacagggcctggaatggattggatatatttatattggaaatggttatattgagtacaatgagaagttcaagggcaaggccacactgacttcagacacatcctccaccacagcctacatacagctcagcagcctgacatctgaggactctgcaatctatttctgtgcaagaagggattactacggtagtgactatgctatggactactggggtcaaggaacctcagtcaccgtctcctcagccaaaacgacacccccatctgtctatccactggcccctggatctgctgcccaaactaa…
juhee1H08P13	xiii	HV1-58*01 F	HJ4*01 F	HD1-1*01 F	agctgagctggtgaggcctgggtcctcagtgaagatgtcctgcaagacttctggatatacattcacaagctacggtataaactgggtgaagcagaggcctggacagggcctggaatggattggatatattttttttggaaatggttatactgaatacaatgagaagttcaagggcaaggccacactgacttcagacacatcctccagcacagcctacatgcagctcagcagcctgacatctgacgactctgcaatctatttctgtgcaagaagggattactacggtagtgactatgctatggactactggggtcaaggaacctcagtcaccgtctcctcagccaaaacgacacccccatctgtctatccactggcccctggatctgctgcccaaactaa…
juhee1H11P13	xiii	HV1-58*01 F	HJ4*01 F	HD1-1*01 F	agctgagctggtgaggcctgggtcctcagtgaagatgtcctgcaagacttctggatatacattcacaagctacggtataaactgggtgaagcagaggcctggacagggcctggaatggattggatatatttatattggaaatggttatactgagtacaatgagaagttcaggggcaaggccacactgacttcagacacatcctccagcacagtctacatgcagctcagcagcctgacatctgaggactctgcaatctatttctgtgcaagaagggattactacggtagtgactatactatggactactggggtcaaggaacctcagtcaccgtctcctcagccaaaacgacacccccatctgtctatccactggcccctggatctgctgcccaaactaa…
juhee1H12P13	xiii	HV1-58*01 F	HJ4*01 F	HD1-1*01 F	agctgagctggtgaggcctgggtcctcagtgaagatgtcctgcaagacttctggatattcattcacaagctacggtataaactgggtgaagcagaggcctggacagggcctggaatggattggatatattttttttggaaatggttatactgagtacaatgagaagttcaagggcaaggccacactgacttcagacacatcctccagcacagcctacatgcagctcagcagcctgacatctgaggactctgcaatctatttctgtgcaagaagggattactacggtagtgactattttatggactactggggtcaaggaacctcagtcaccgtctcctcagccaaaacgacacccccatctgtctatccactggcccctggatctgctgcccaaactaa…
JP0025D07P04	xiv	HV1-55*01 F	HJ3*01 F	HD1-1*02 F	ggctgagcttgtgaagcctggggcttcagtgaagatgtcctgcaaggcttctggctacaccttcaccagctactggataacctgggtgaagcagaggcctggacaaggccttgagtggattggagatatttatcctggtagtgatagtataaattataatgagaagttcaagagcaaggccacactgactgtagacacatcctccagcacagcctacatgcagctcagcagcctgacatctgaggactctgcggtctattactgtgcaagatgggggggtaactacgtggttgtttattggggccaagggactctggtcactgtctctgcagccaaaacaacacccccatcagtctatccactggcccctgggtgtggagatacaactggttcctctgt…
JP0025H03P04	xiv	HV1-55*01 F	HJ3*01 F	HD1-1*02 F	ggctgagcttgtgaagcctgggccttcagtgaggatgtcctgcaggacttctggctacaccttcaccatctactggatcatctgggtgaagcagaggcctggacaaggccttgagtggattggagatatttatcctggaagtggtgatactaactacaatgagaagttcgagagcaaggccacactgactgtagacacatcctccagcacagcctacatgcagctcagcagcctgacatctgaggactctgcggtctattactgtgcaagatgggggggtaactacgtggttgcttactggggccaagggactctggtcactgtctctgcagccaaaacaacacccccatcagtctatccactggcccctgggtgtggagatacaactggttcctctgt…
JP0025A01P07	xiv	HV1-55*01 F	HJ3*01 F	HD1-1*02 F	ggctgagcttgtgaagcctggggcttcagtgaagatgtcctgcaaggcttctggctacatcttcaccagctactggataacctgggtgaagcagaggcctggacaaggccttgagtggattggagatatttatcctggtagtgatagtactaattataatgagaagttcaagagcaaggccacactgactgtagacacatcctccagcacagcctacatgcagctcagcagcctgacatctgaggactctgcggtctatttctgtgcaagatgggggggtaactacgtggttgtttattggggccaagggactctggtcactgtctctgcagccaaaacaacacccccatcagtctatccactggcccctgggtgtggagatacaactggttcctctgt…
JP0025A03P07	xiv	HV1-55*01 F	HJ3*01 F	HD1-1*02 F	ggctgagcttgtgaagcctggggcttcagtgaagatgtcctgcaaggctgctggctacaccttcaccagctactggataacctgggtgaagcagaggcctggacaaggccttgagtggattggagatatttatcctggtagtgatagtagtaattataatgagaagctcaagagcaaggccacactgactgtagacacatcctccagcacagcctacatgcagttcagcagcctgacatctgaggactctgcggtctattactgtgcaagatgggggggtaactacgtggttgtttattggggccaagggactctggtcactgtctctgcagccaaaacaacacccccatcagtctatccactggcccctgggtgtggagatacaactggttcctctgt…
JP0025A04P07	xiv	HV1-55*01 F	HJ3*01 F	HD1-1*02 F	ggctgagcttgtgaagcctggggcttcagtgaagatgtcctgcaaggcttctggctacaccttcaccagctactggataacctgggtgaagcagaggcctggacaaggccttgagtggattggagatatttatcctggtagtgatagtactaattataatgagaagttcaagagcaaggccacactgactgtagacacatcctccagcacagcctacatgcagctcagcagcctgacatctgaggactctgcggtctattactgtgcaagatgggggggtaactacgtggttgtttattggggccaagggactctggtcactgtctctgcagccaaaacaacacccccatcagtctatccactggcccctgggtgtggagatacaactggttcctctgt…
JP0025A05P07	xiv	HV1-55*01 F	HJ3*01 F	HD1-1*02 F	ggctgagcttgtgaagcctggggcttcagtgaaaatgtcctgcaaggcttctggctacaccttcaccagctactggataacctgggtgaagcagaggcctggacaaggccttgagtggattggagatatttatcctggtagtgatagtattaagtacaatgagaagttcaagagtaaggccacactgactgtagacacatcctccaccacagcctacatgcagctcagcagcctgacatctgaggactctgcggtctattactgtgcaagatgggggggtaactacgtggttgtttactggggccaagggactctggtcactgtctctgcagccaaaacaacacccccatcagtctatccactggcccctgggtgtggagatacaactggttcctctgt…
JP0025A06P07	xiv	HV1-55*01 F	HJ3*01 F	HD1-1*02 F	ggctgagcttgtgaagcctggggcttcagtgaagatgtcctgcaaggcttctggctacaccttcataagctactggataacctgggtgaagcagaggcctggacaaggccttgagtggattggagatatttatcctggtagtgttagtactaactacaatgagaagttcaagagcaaggccacactgactgtagacacatcctccaccacagcctacatgcagctcagcagcctgacatctgaggactctgcggtctattactgtgcaagatgggggggtaactacgtggttgtttactggggccaagggactctggtcactgtctctgcagccaaaacaacacccccatcagtctatccactggcccctgggtgtggagatacaactggttcctctgt…
JP0025B02P07	xiv	HV1-55*01 F	HJ3*01 F	HD1-1*02 F	agctgagcttgtgaagcctggggcttcagtgaagatgtcctgcaaggcttctggctacatcttcaccagttactggataacctgggtgaagtagaggcctggacaaggccttgagtggattggagacatttatcctggtagtgatagtactaattataatgagaagttcaagagcaaggccacactgactgtagacacatcctccagcacagcctacatgcagctcagcagcctgacatctgaggactctgcggtctattactgtgcaagatgggggggtaactacgtggttgtttattggggccaagggactctggtcactgtctctgcagccaaaacaacacccccatcagtctatccactggcccctgggtgtggagatacaactggttcctctgt…
JP0025B03P07	xiv	HV1-55*01 F	HJ3*01 F	HD1-1*02 F	ggctgagcttgtgaagcctggggcttcactgaagatgtcctgcaaggcttctggctacaccttcaccagctactggataacctgggtgaagcagaggcctggacaaggccttgagtggattggagatatttatcctggtagtgatagtactaactacaatgagaagttcaagagcaaggccacactgactgtagacacatcatccaccacagcctacatgcagctcagcagcctgacatctgaggactctgcggtctattactgtgcaagatgggggggtaactacgtggttgtttactggggccaagggactctggtcactgtctctgcagccaaaacaacacccccatcagtctatccactggcccctgggtgtggagatacaactggttcctctgt…
JP0025B04P07	xiv	HV1-55*01 F	HJ3*01 F	HD1-1*02 F	ggctgagcttgtgaagcctggggcttcagtgaagatgtcctgcaaggcttctggctacaccttcaccagctactggataacctgggtgaagcagaggcctggacaaggccttgagtggattggagatatttgtcctggtagtgatggtactaactacaatgagaagttcaagagcaaggccacactgactgtagacacatcctccaccacagcctacatgcagctcagcagcctgacatctgaggactctgcggtctattactgtgcaagatgggggggtaactacgtggttgtttactggggccaagggactctggtcactgtctctgcagccaaaacaacacccccatcagtctatccactggcccctgggtgtggagatacaactggttcctctgt…
JP0025C01P07	xiv	HV1-55*01 F	HJ3*01 F	HD1-1*02 F	ggctgagcttgtgaagcctggggcttcagtgaagatgtcctgcaaggcttctggctacaccttcaccagctactggatatcctgggtgaagcagaggcctggacaaggccttgagtggaatggagatatttgtcctggtagtgatagtcttaagtacaatgagaggttcaagagcaaggccacactgactgtagacacatcctccaccacagcctacatgcagctcagcagcctgacatctgaggactctgcggtccattactgtgcaagatgggggggtaactacgtggttgtttactggggccaagggactctggtcactgtctctgcagccaaaacaacacccccatcagtctatccactggcccctgggtgtggagatacaactggttcctctgt…
JP0025C02P07	xiv	HV1-55*01 F	HJ3*01 F	HD1-1*02 F	ggctgagcttgtgaagcctggggcttcagtgaagatgtcctgcaaggcttctggctacaccttcaccagctactggataacctgggtgaagcagaggcctggacaaggccttgagtggattggagatatttatcctggtagtgatagtactaattataatgagaagttcaagagcaaggccacactgactgtagacacatcctccagcacagcctacatgcagttcagcagcctgacatctgaggactctgcggtctattactgtgcaagatgggggggtaactacgtggttgtttattggggccaagggactctggtcactgtctctgcagccaaaacaacacccccatcagtctatccactggcccctgggtgtggagatacaactggttcctctgt…
JP0025C03P07	xiv	HV1-55*01 F	HJ3*01 F	HD1-1*02 F	ggctgagcttgtgaagcctggggcttcagtgaagatgtcctgcaaggcttctggctacaccttcaccacctactggataacctgggtgaagcagaggcctggacaaggccttgagtggattgaagatatttatcctggtagtgatagtactaactacaatgagaagttcaagagcaaggccacactgactgtagacacatcctccaccacagcctacatgcagctcagcagcctgacatctgaggactctgcggtctattactgtgcaagatgggggggtaactacgtggttgtttactggggccaagggactctggtcactgtctctgcagccaaaacaacacccccatcagtctatccactggcccctgggtgtggagatacaactggttcctctgt…
JP0025C04P07	xiv	HV1-55*01 F	HJ3*01 F	HD1-1*02 F	ggctgagcttgtgaagcctggggcttcagtgaagatgtcctgcaaggcttctggctacaccttcaccagctactggataacctgggtgaagcagaggcctggacaaggccttgagtggattggagatatttatcctggtagtgatagtactaactacaatgagaagttcaagagcaaggccacactgactgtagacacatcctccaccacagcctacatgcagctcagcagcctgacatctgaggactctgcggtctattactgtgcaagatgggggggtaactacgtgattgtttactggggccaagggactctggtcagtgtctctgcagccaaaacaacacccccatcagtctatccactggcccctgggtgtggagatacaactggttcctctgt…
JP0025C06P07	xiv	HV1-55*01 F	HJ3*01 F	HD1-1*02 F	ggctgagtttgtgaagcctggggcttcagtgaagatgtcctgcaaggcttctggctacaccttcaccagctactggataacctgggtgaagcagaggcctggacaaggccttgagtggattggagatatttatcctggtagtgatagtactaactacaatgagaagttcaagagcaaggccacactgactgtagacacatcctccaccacagcctacatgcagctcagcagcctgacatctgaggactctgcggtctattactgtgcaagatgggggggtaactacgtggttgtttactggggccaagggactctggtcactgtctctgcagccaaaacaacacccccatcagtctatccactggcccctgggtgtggagatacaactggttcctctgt…
JP0025D01P07	xiv	HV1-55*01 F	HJ3*01 F	HD1-1*02 F	ggctgagcttgtgaagcctggggcttcagtgaagatgtcctgcaaggcttctggctacaccttcaccacctactggataacctgggtgaagcagaggcctggacaaggccttgagtggattggagatatttatcctggtagtgatagtgctaactacaatgagaagttcaagagcaaggccacactgactgtagacacatcctccaccacagcctacatgcagctcagcagcctgacatctgaggactctgcggtctattactgtgcaagatgggggggtaactacgtggttgtttactggggccaagggactctggtcactgtctctgcagccaaaacaacacccccatcagtctatccactggcccctgggtgtggagatacaactggttcctctgt…
JP0025D03P07	xiv	HV1-55*01 F	HJ3*01 F	HD1-1*02 F	ggctgagtttgtgaagcctggggcttcagtgaagatgtcctgtaaggcttctggctacaccttcaccagctactggataacctgggtgaagcagaggcctggacaaggccttgagtggattggagatatttatcctggtagtgatagtactaattataatgagaagttcaagaggaaggccacactgactgtagacacatcctccagcacagcctacatgcagctcagcagcctgacatctgaggactctgcggtctattactgtgcaagatgggggggtaaccacgtggttgtttattggggccaagggactctggtcactgtctctgcagccaaaacaacacccccatcagtctatccactggcccctgggtgtggagatacaactggttcctctgt…
JP0025D04P07	xiv	HV1-55*01 F	HJ3*01 F	HD1-1*02 F	ggctgagcttgtgaagcctggggcttcagtgaagatgtcctgcaaggcttctggctacaccttcattagctactggataacctgggtgaagcagaggcctggacaaggccttgagtggattggagatatttatcctggtagtgatattactaactacaatgagaagttcaagagcaaggccacactgactgtagacacatcctccaccacagcctacatgcagctcagcagcctgacatctgaggactctgcggtctattactgtgcaagatgggggggtaactacgtggttgtttactggggccaagggactctggtcactgtctctgcagccaaaacaacacccccatcagtctatccactggcccctgggtgtggagatacaactggttcctctgt…
JP0025D05P07	xiv	HV1-55*01 F	HJ3*01 F	HD1-1*02 F	ggctgagcttgtgaagcctggggcttcagtgaagatgtcctgcaaggcttctggctacaccttcatcagctactggataacctgggtgaagcagaggcctggacaaggccttgagtggattggagatatttatcctggtagtgatagtactaactacaatgagaagttcaagagcaaggccacactgactgtagacacatcctccaccacagcctacatgcagctcagcagcctgacatctgaggactctgcggtctattactgtgcaagatgggggggtaactacgtggttgtttactggggccaagggactctggtcactgtctctgcagccaaaacaacacccccatcagtctatccactggcccctgggtgtggagatacaactggttcctctgt…
JP0025D06P07	xiv	HV1-55*01 F	HJ3*01 F	HD1-1*02 F	ggctgagcttgtgaagcctggggcttcagtgaagatgtcctgcaaggcttctggctacaccttcatcagctactggataacctgggtgaagcagaggcctggacaaggccttgagtggattggagatatttatcctggtagtgatagtactaactacaatgagaagttcaagagcaaggccacactgactgtagacacatcctccaccacagcctacatgcagctcagcagcctgacatctgaggactctgcggtctattactgtgcaagatgggggggtaactacgtggttgtttactggggccaagggactctggtcactgtctctgcagccaaaacaacacccccatcagtctatccactggcccctgggtgtggagatacaactggttcctctgt…
JP0025E02P07	xiv	HV1-55*01 F	HJ3*01 F	HD1-1*02 F	ggctgagcttgtgaagcctggggcttcagtgaagatgtcctgcaaggcttctggctacaccttcaccagctactggataacctgggtgaagcagaggcctggacaaggccttgagtggattggagatatttatcctggtagtgatagtactaactacaatgagaagttcaagagcaaggccacactgactgtagacacatcctccaccacagcctacatgcagctcagcagcctgacatctgaggactctgcggtctattactgtgcaagatgggggggtaactacgtggttgtttactggggccaagggactctggtcactgtctctgcagccaaaacaacacccccatcagtctatccactggcccctgggtgtggagatacaactggttcctctgt…
JP0025E03P07	xiv	HV1-55*01 F	HJ3*01 F	HD1-1*02 F	ggctgagcttgtgaagcctggggcttcagtgaagatgtcctgcaaggcttctggctacatcttcaccagctactggataacctgggtgaagcagaggcctggacaaggccttgagtggattggagatatttatcctggtagtgatagtactaattataatgagaagttcaagaacaaggccacactgactgtagacacatcctccagcacagcctacatgcagctcagcagcctgacatctgaggactctgcggtctatttctgtgcaagatgggggggtaactacgtggttgtttattggggccaagggactctggtcactgtctctgcagccaaaacaacacccccatcagtctatccactggcccctgggtgtggagatacaactggttcctctgt…
JP0025E04P07	xiv	HV1-55*01 F	HJ3*01 F	HD1-1*02 F	ggctgagcttgtgaagcctggggcttcagtgaagatgtcctgcaaggcttctggctacaccttcaccagctactggataacctgggtgaagcagaggcctggacaaggccttgagtggattggagatatttatcctggtagtgatagtaataattataatgagaagttcaagaggaaggccacactgactgtagacacatcctccagcacagcctacatgcagctcagcagcctgacatctgaggactctgcggtctattactgtgcaagatgggggggtaactacgtggttgtttattggggccaagggactctggtcactgtctctgcagccaaaacaacacccccatcagtctatccactggcccctgggtgtggagatacaactggttcctctgt…
JP0025E05P07	xiv	HV1-55*01 F	HJ3*01 F	HD1-1*02 F	ggctgagcttgtgaagcctggggcttcagtgaagatgtcctgcaaggcttctggctacaccttcaccagctactggataacctgggtgaagcagaggcctggacaaggccttgagtggattggagatatttatcctggtagtgatagtattaagtacaatgagaagttcaagagtaaggccacactgactgtagacacatcctccaccacagcctacatgcagctcagcagcctgacatctgaggactctgcggtctattactgtgcaagatgggggggtaactacgtggttgtttactggggccaagggactctggtcactgtctctgcagccaaaacaacacccccatcagtctatccactggcccctgggtgtggagatacaactggttcctctgt…
JP0025E06P07	xiv	HV1-55*01 F	HJ3*01 F	HD1-1*02 F	ggctgagcttgtgaagcctggggcttcagtgaagatgtcctgcaaggcttctggctacaccttcaccagctactggataacctgggtgaagcagaggcctggacaaggccttgagtggattggcgatatttatcctggtagtgatagtactaattataatgagaagttcaagagcaaggccacactgactgtagacacatcctccagcacagcctacatgcagctcagcagcctgacatctgaggactctgcggtctattactgtgcaagatgggggggtaactacgtggttgtttattggggccaagggactctggtcactgtctctgcagccaaaacaacacccccatcagtctatccactggcccctgggtgtggagatacaactggttcctctgt…
JP0025F03P07	xiv	HV1-55*01 F	HJ3*01 F	HD1-1*02 F	ggctgagcttgtgaagcctggggcttcagtgaagatgtcctgcaaggcttctggctacaccttcaccagctactggataacctgggtgaagcagaggcctggacaaggccttgagtggattggagatatttatcctggtagtgatagtactaacttcaatgagaagttcaagagcaaggccacactgactgtagacacatcctccaccacagcctacatgcagctcaacagcctgacatctgaggactctgcggtctattactgtgcaagatgggggggtaactacgtggttgtttactggggccaagggactctggtcactgtctctgcagccaaaacaacacccccatcagtctatccactggcccctgggtgtggagatacaactggttcctctgt…
JP0025F04P07	xiv	HV1-55*01 F	HJ3*01 F	HD1-1*02 F	ggctgagcttgtgaagcctggggcttcagtgaagatgtcctgcaaggcttctggctacaccttcaccagctactggataacctgggtgaagcagaggcctggacaaggccttgagtggattggagatatttatcctggtagtgatagtattaagtacaatgagaagttcaagagcaaggccacactgactgtagacacatcctccaccacagcctacatgcagctcagcagcctgacatctgaggactctgcggtctattactgtgcaagatgggggggtaactacgtggttgtttactggggccaagggactctggtcactgtctctgcagccaaaacaacacccccatcagtctatccactggcccctgggtgtggagatacaactggttcctctgt…
JP0025F05P07	xiv	HV1-55*01 F	HJ3*01 F	HD2-13*01 F	ggctgagcttgtgaagcctggggcttcagtgaagatgtcctgcaaggcttctggctacaccttcatcagctactggataacctgggtgaagcagaggcctggacaaggccttgagtggattggagatatttatcctggtagtgatagtactaactacaatgagaagttcaagagtaaggccacactgactgtagacacatcctccaccacagcctacatgcagctcagcagcctgacatctgaggactctgcggtctattactgtgcaagatgggggggtgactacgtggttgtttactggggccaagggactctggtcactgtctctgcagccaaaacaacacccccatcagtctatccactggcccctgggtgtggagatacaactggttcctctgt…
JP0025F06P07	xiv	HV1-55*01 F	HJ3*01 F	HD2-13*01 F	ggctgagcttgtgaagcctggggcttcagtgaagatgtcctgcaaggcttctggctacaccttcatcagctactggataacctgggtgaagcagaggcctggacaaggccttgagtggattggagatatttatcctggtagtgatagtactaattataatgagaagttcaagagcaaggccacactgactgtagacacatcctccagcacagcctacatgcagctcagcagcctgacatctgaggactctgcggtctattactgtgcaagatgggggggtgactacgtggttgtttattggggccaagggactctggtcactgtctctgcagccaaaacaacacccccatcagtctatccactggcccctgggtgtggagatacaactggttcctctgt…
juhee1A03P04	xv	HV1-66*01 F	HJ2*01 F	HD1-1*01 F	acctgagctggtgaagcctggggcttcagtgaagatatcctgcaaggcttctggctacagcttcacaagctactatttacactgggtgaagcagaggcctggacagggacttgagtggattggaaggatttatcctggaagtggttatactaagtacaatgagaagttcaagggcaagggcacactgacggcagacacatcctccagcactgcctacatgcagctcagcagcctaacatctgaggactctgcggtctattactgtgcaagatcttattactacggtaccttttttgactactggggccaaggcaccactctcacagtctcctcagccaaaacaacacccccatcagtctatccactggcccctgggtgtggagatacaactggttcctc…
juhee1A04P04	xv	HV1-66*01 F	HJ2*01 F	HD1-1*01 F	acctgagctggtgaagcctggggcttcagtgaagatatcctgcaaggcttctggctacagcttcacaagctactatttacactgggtgaagcagaggcctggacagggacttgagtggattggaaggatttatcctggaagtggttatactaagtacaatgagaagttcaagggcatggccacactgacggcagacacatcctccaacactgcctacatgcagctcagcagcctaacatctgaggactctgcggtctattactgtgcaagatcttattactacggtaccttttttgactactggggccaaggcaccactctcacagtctcctcagccaaaacaacacccccatcagtctatccactggcccctgggtgtggagatacaactggttcctc…
juhee1A05P04	xv	HV1-66*01 F	HJ2*01 F	HD1-1*01 F	acctgagctggtgaagcctgggacttcagtgaagatatcctgcaaggcttctggctacagcttcacaagctactatttacactgggtgaagcagaggcctggacagggacttgagtggattggaaggatttttcctggaagtggttatactaagtacaatgagaagttcaggggcaaggccacactgacggcagacacatcctccagcactgcctacatgcagctcagcagcctaacatctgaggcctctgcggtctattcctgtgcaagatcttattattacggtaccttttttgactactggggccaaggcaccactctcacagtctcctcagccaaaacaacacccccatcagtctatccactggcccctgggtgtggagatacaactggttcctc…
juhee1A06P04	xv	HV1-66*01 F	HJ2*01 F	HD1-1*01 F	acctgagctggtgaagcctggggcttcagtgaagatatcctgcaaggcttctggctacagcttcacaagctactatttacactgggtgaagcagaggcctggacagggacttgagtggattggaaggatttatcctggaagtggttatactaagtacaatgagaagttcaaggacaaggccacgctgacggcagtcacatcctccagcactgcctacatgcagctcagcagcctaacatctgaggactctgcggtctattactgtgcaagatcttattactacggtaccttttttgactactggggccagggcaccactctcacagtctcctcagccaaaacaacacccccatcagtctatccactggcccctgggtgtggagatacaactggttcctc…
juhee1A07P04	xv	HV1-66*01 F	HJ2*01 F	HD1-1*01 F	acctgagctggtgaagcctggggcttcagtgaagatatcctgcagggcttctggctacagcttcacaagctactatttacattgggtgaagcagaggcctggacagggacttgagtggattggaaggatttatcctggaaatggttatactaagtacaatgagaagttcaagggcaagtccacactgacggcagacacatcctccagcactgcctacatgcagctcagcagcctaacatctgaggactctgcggtctattactgtgccagatcttattacttcggtaccttttttgactactggggccaaggcaccactctcacagtctcctcagccaaaacaacacccccatcagtctatccactggcccctgggtgtggagatacaactggttcctc…
juhee1A12P04	xv	HV1-66*01 F	HJ2*01 F	HD1-1*01 F	acctgagctggtgaagcctggggcttcagtgaagatatcctgcaaggcttctggctacagcttcacaagctactatttacactgggtgaagcagaggcctggacagggacttgagtggattggaaggatttatcctggaagtgattatactaagtacaatgagaagttcaagggcaaggccacactgacggcagacacatcctccagcactgcctacatgcagctcagcagcctaacatctgaggactctgcggtctattactgtgcaagatcttattactacggtaccttttttgactactggggccaaggcaccactctcacagtctcctcagccaaaacaacacccccatcagtctatccactggcccctgggtgtggagatacaactggttcctc…
juhee1B07P04	xv	HV1-66*01 F	HJ2*01 F	HD1-1*01 F	acctgagctggtgaagcctggggcttcagtgaagatttcctgcaaggcttctggctacagcttcacaaactactttatacactgggtgaagcagaggcctggacagggacttgagtggattggaaggatttatcctggaagtggtcattctaacttcaatgagaagttcaaggccaggggcacactgacggcagacacatcctccagcactgcctacatgcaactcatcagcctgacatctgaggactctgcggtctattactgtgcaagatcttattactacggtaccttttttgactactggggccaaggcaccactctcacagtctcctcagccaaaacaacacccccatcagtctatccactggcccctgggtgtggagatacaactggttcctc…
juhee1B08P04	xv	HV1-66*01 F	HJ2*01 F	HD1-1*01 F	acctgagctggtgaagcctggggcttcagtgaagatatcctgcaaggcttctggctacagcttcacaagctactatttacactgggtgaagcagaggcctggacagggacttgagtggattggaaggatttatcctggaagtggttatagtaagtacaatgagaagttcaagggcaaggccacactgacggcagacacatcctccagcactgcctacatgcagctcagcagcctaacatctgaggactctgcggtctattactgtgcaagatcttattactacggtaccttttttgactactggggccaaggcaccactctcacagtctcctcagccaaaacaacacccccatcagtctatccactggcccctgggtgtggagatacaactggttcctc…
juhee1B09P04	xv	HV1-66*01 F	HJ2*01 F	HD1-1*01 F	acctgaggtggtgaagcctggggcttcagtgaagatatcctgcaaggcttctggctacagcttcacaagctactatttacactgggtgaagcagaggcctggacagggacttgagtggattggaaggatttatcctggaagtggttatactaagtacaatgagaagttcaagggcaaggccacactgacggcagacacatcctccagcactgcctacatgcagctcaacagcctaacatctgaggactctgcggtctattactgtgcaagatcttattactacggtaccttttttgactactggggccaaggcaccactctcacagtctcctcagccaaaacaacacccccatcagtctatccactggcccctgggtgtggagatacaactggttcctc…
juhee1B10P04	xv	HV1-66*01 F	HJ2*01 F	HD1-1*01 F	acctgagctggtgaagcctgggacttcagtgaagatatcctgcaaggcttctggctacagcttcacaaactactatatacactgggtgaagcagaggcctggacagggacttgagtggattggaaggatttatcctggaagtggttatgctaagtacaatgagaggttcaagggcaaggccacactgacggcagacacatcctccagcactgcctacatgcagctcagcagcctaacatctgaggactctgcggtctattactgtgcaagatcttattactacggtaccttttttgactactggggccaaggcaccactctcacagtctcctcagccaaaacaacacccccatcagtctatccactggcccctgggtgtggagatacaactggttcctc…
juhee1C05P04	xv	HV1-66*01 F	HJ2*01 F	HD1-1*01 F	acctgagctggtgaagcctggggcttcagtgaagatatcctgcaaggcttctggctacagcttcacaagctactatttacactgggtgaagcagaggcctggacagggacttgagtggattggaaggatttatcctggaagtggttatactaagtacaatgagaagttcaagggcaaggccacactgacggcagacacatcctccagcactgcctacatgcaggtcagcagcctaacatctgaggactctgcggtctattactgtgcaagatcttattactacggtaccttttttgactactggggccaaggcaccactctcacagtctcctcagccaaaacaacacccccatcagtctatccactggcccctgggtgtggagatacaactggttcctc…
juhee1C06P04	xv	HV1-66*01 F	HJ2*01 F	HD1-1*01 F	acctgagctggtgaagcctggggcttcagtgaagatatcctgcaaggcttctggctacagcttcacaagctactatatacactgggtgaagcagaggcctggacagggacttgagtggattggaaggatttatcctggaagtggtcattctaactacaatgagaaattcaagggcaagggcacactgacggcagacacatcctccagcactgcctacatgcagctcagcaccctaacatctgaggactctgcggtctattactgtgcaagatcttattactacggtaccttttttgactactggggccaaggcaccactctcacagtctcctcagccaaaacaacacccccatcagtctatccactggcccctgggtgtggagatacaactggttcctc…
juhee1C08P04	xv	HV1-66*01 F	HJ2*01 F	HD1-1*01 F	acctgagctggtgaagcctggggcttcagtgaagatatcttgcaaggcttctggctacaccttcacaagctactatttacactgggtgaagcagaggcctggacagggacttgagtggattggaaggatttatcctggaagtggttatactaagtacaatgagaacttcaagggcaaggccacactgacggcagacacatcctccagcactgcctacatgcagctcagcagcctaacatctgaggactctgcggtctattactgtacaagatcttattactacggtaccttttttgactactggggccaaggcaccactctcacagtctcctcagccaaaacaacacccccatcagtctatccactggcccctgggtgtggagatacaactggttcctc…
juhee1C09P04	xv	HV1-66*01 F	HJ2*01 F	HD1-1*01 F	acctgagctggtgaagcctggggcttcagtgaagatatcctgcaaggcttctggctacagcttcacaagctactatatacactgggtgaagcagaggcctggacagggacttgagtggattggaaggatttatcctggaagtggtcattctaactacaatgagaagttcaagggcaagggcacactgacggcagacacattctccagcactgcctacatgcagctcagcagcctaacatctgaggactctgcggtctattactgtgcaagatcttattactacggtaccttttttgactactggggccaaggcaccactctcacagtctcctcagccaaaacaacacccccatcagtctatccactggcccctgggtgtggagatacaactggttcctc…
juhee1D01P04	xv	HV1-66*01 F	HJ2*01 F	HD1-1*01 F	acctgagctggtgaagcctggggcttcagtgaagatatcctgcaaggcttctggctacagcttcacaagctactatttacactgggtgaagcagaggcctggacagggacttgagtggattggattgatttatcctggaagtggttatactaactacaatgagtatttcaagggcaaggccacactgacggcagacacatcctccagcactgcctacatgcagctcagcagcctaacatctgaggactctgcggtctattactgtgcaagatcttattactacggtaccttttttgactactggggccaaggcaccactctcacagtctcctcagccaaaacaacacccccatcagtctatccactggcccctgggtgtggagatacaactggttcctc…
juhee1D03P04	xv	HV1-66*01 F	HJ2*01 F	HD1-1*01 F	acctgagctggtgaagcctggggcttcagtgaagatatcctgcaaggcttctggctacagcttcacaagctactatttacactgggtgaagcagaggcctggacagggacttgagtggattggaaggatttatcctggaagtggttatactaagtacaatgagaagttcaagggcaaggccacactgacggcagacacatcctccagcactgcctacatgcagctcagcagcctaacatctgaggactctgcggtctattactgtgcaagatcttattactacggtaccttttttgactactggggccaaggcaccactctcacagtctcctcagccaaaacaacacccccatcagtctatccactggcccctgggtgtggagatacaactggttcctc…
juhee1E06P04	xv	HV1-66*01 F	HJ2*01 F	HD1-1*01 F	acctgagctggtgaagcctggggcttcagtgaagatatcctgcaaggcttctggctacagcttcacaagctactatttacactgggtgaagcaggggcctggacagggacttgagtggattggaaggatttatcctggaagtggttatactaagtacaatgagaagttcaagggcaaggccacactgacggcagacacatcctccagcactgcctacatgcagctcagcagcctaacatctgaggactctgcggtctattactgtgcaagatcttattactacggtaccttttttgactactggggccaaggcaccactctcacagtctcctcagccaaaacaacacccccatcagtctatccactggcccctgggtgtggagatacaactggttcctc…
juhee1E10P04	xv	HV1-66*01 F	HJ2*01 F	HD1-1*01 F	acctgagctggagaagcctggggcttcagtgaagatatcctgcaaggcttctggctacagcttcacaagctactatttacactgggtgaagcagaggcctggacagggacttgagtggattggaaggatttatcctggaagtggttatactaaatacaatgagaagttcaagggcaaggccacactgacggcagacacatcctccagcactgcctacatgcaggtcagcagcctaacatctgaggactctgcggtctattactgtgcaagatcttattactacggtaccttttttgactactggggccaaggcaccactctcacagtctcctcagccaaaacaacacccccatcagtctatccactggcccctgggtgtggagatacaactggttcctc…
juhee1E12P04	xv	HV1-66*01 F	HJ2*01 F	HD1-1*01 F	acctgagctggtgaagcctggggcttcagtgaagatatcctgcaaggcttctggctacagcttcacaagctactatttacactgggtgaagcagaggcctggacagggacttgagtggattggaaggatttatcctggaagtggttatactaagtacaatgagaagttcaagggcaaggccacactgacggcagacacatcctccagcactgcctacatgcaggtcagcagcctaacatctgaggactctgcggtctattactgtgcaagatcttattactacggtaccttttttgactactggggccaaggcaccactctcacagtctcctcagccaaaacaacacccccatcagtctatccactggcccctgggtgtggagatacaactggttcctc…
juhee1F02P04	xv	HV1-66*01 F	HJ2*01 F	HD1-1*01 F	acctgagctggtgaagcctggggcttcagtgaagatttcctgcaaggcttctggctacagcttcacaagctactatttacactgggtgaagcagaggcctggacagggacttgagtagattggaaggatttatcctggaagtggttatactaagtacaaagagaagttcaagggcaaggccacactgacggcagacacatcctccagcactgcctacatgcagctcagcagcctaacatctgaggactctgcggtctattactgtgcaagatcttattactacggtaccttttttgactgctggggccaaggcaccactctcacagtctcctcagccaaaacaacacccccatcagtctatccactggcccctgggtgtggagatacaactggttcctc…
juhee1F05P04	xv	HV1-66*01 F	HJ2*01 F	HD1-1*01 F	acctgagctggtgaagcctggggcttcagtgaagatatcctgcaaggcttctggctacagcctcacaagctattatttacactgggtgaagcagaggcctggacagggacttgagtggattggaaggatttatcctggaagtggttatactaaatacaatgagaagttcaagggcaaggccacactgacggcagacacatcctccagcactgcctacatgcagctcagcagcctaatatctgaggactctgcggtctattactgtgcaagatcttattactacggtaccttttttgactactggggccaaggcaccactctcacagtctcctcagccaaaacaacacccccatcagtctatccactggcccctgggtgtggagatacaactggttcctc…
juhee1F06P04	xv	HV1-66*01 F	HJ2*01 F	HD1-1*01 F	acctgagctggtgaagcctggggcttcagtgaagatatcctgcaaggcttctggctacagcttcacaagctactatttacactgggtgaagcagaggcctggacagggacttgagtggattggaaggatttatcctggaagtggttatactaagtacaatgagaagttcaagggcaaggccacactgacggcagacacatcctccagcactgcctacatgcgactcagcagcctaacatctgaggactctgcggtctattactgtgtaagatcttattactacggtaccttttttgactactggggccaaggcaccactctcacagtctcctcagccaaaacaacacccccatcagtctatccactggcccctgggtgtggagatacaactggttcctc…
juhee1F09P04	xv	HV1-66*01 F	HJ2*01 F	HD1-1*01 F	acctgaactggtgaagcctggggcttcagtgaagatatcctgcaaggcttctggctacagcttcacaagctactatttacactgggtgaagcagaggcctggacagggacttgagtggattggaaggatttatcctggaagtgattatactaagttcaatgagaagttcaagggcaaggccacactgacggcagacacatcctccagcactgcctacatgcagctcagcagcctaacatctgaggactctgcggtctattactgtgcaagatcttattactacggtaccttttttgactactggggccaaggcaccactctcacagtctcctcagccaaaacaacacccccatcagtctatccactggcccctgggtgtggagatacaactggttcctc…
juhee1F11P04	xv	HV1-66*01 F	HJ2*01 F	HD1-1*01 F	acctgagctggtgaagcctggggcttcagtaaagatatcctgcaaggcttctggctacagcttcacaagctactatttacactgggtgaagcagaggcctggacagggacttgagtggattggaaggatttatcctggaagtggttatactaagtacaatgagaagttcaagggcaaggccacactgacggcagacacatcctccagcactgcctacatgcagctcagcagcctaacatctgaggactctgcggtctattactgtgcaagatcttattactacggtaccttttttgactactggggccaaggcaccactctcacagtctcctcagccaaaacaacacccccatcagtctatccactggcccctgggtgtggagatacaactggttcctc…
juhee1F12P04	xv	HV1-66*01 F	HJ2*01 F	HD1-1*01 F	acctgagctggtgaagcctggggcttcagtgaagatatcctgcaagacttctggctacagcttcacaagctactatttacactgggtgaagcagaggcctggacagggacttgagtggattggaaggatttatcctggaagtggttatactaagtacaatgagaagttcaagggcaaggccacactgacggcagacacatcctccagcactgcctacatgcagctcagcagcctaacatctgaggactctgcggtctattactgtgcaagatcttattactacggtaccttttttgactactggggccaaggcaccactctcacagtctcctcagccaaaacaacacccccatcagtctatccactggcccctgggtgtggagatacaactggttcctc…
juhee1G08P04	xv	HV1-66*01 F	HJ2*01 F	HD1-1*01 F	acctgagctggtgaagcctggggcttcagtgaagatatcctgcaagccttctggctacagcttcacaagctactatttacactgagtgaagcagaggcctggacagggacttgagtggattggaaggatttatcctggaagtggttatactaactacaatgagaagttcaagggcaaggccacactgacggcagacacatcctccagcactgcctacatgcagctcagcagcctaacatctgaggactctgcggtctatttctgtgcaagatcttattactacggtaccttttttgactactggggccaaggcaccactctcacagtctcctcagccaaaacaacacccccatcagtctatccactggcccctgggtgtggagatacaactggttcctc…
juhee1G09P04	xv	HV1-66*01 F	HJ2*01 F	HD1-1*01 F	acctgagctggtgaagcctggggcttcagtgaagatatcctgcaaggcttctggctactccttcacaaactactatttacattgggtgaagcagaggcctggacagggacttgagtggattggaaggatttatcctggaagtggttatactaagtacaatgagaagttcaagggcaaggccacactgacggcagacacatcctccagcactgcctacatgcagctcagcagcctaacatctgaggactctgcggtctattactgtgccagatcttattactacggtaccttttctgactactggggccaaggcaccactctcacagtctcctcagccaaaacaacacccccatcagtctatccactggcccctgggtgtggagatacaactggttcctc…
juhee1G11P04	xv	HV1-66*01 F	HJ2*01 F	HD1-1*01 F	acctgagctggtgaagcctggggcttcagtgaagatatcctgcaaggcttctggctacagcttcacaagctactatttacactgggtgaagcagaggcctggacagggacttgagtggattggaaggatttatcctggaagtgattatactgagtacaatgagaagttccagggcaaggccacactgacggcagacacatcctccagcactgcctacatgcagctcagcagcctaacatctgaggactctgcggtctattactgtgcaagatcttattactacggtaccttttttgactactggggccaaggcaccactctcacagtctcctcagccaaaacaacacccccatcagtctatccactggcccctgggtgtggagatacaactggttcctc…
juhee1H06P04	xv	HV1-66*01 F	HJ2*01 F	HD1-1*01 F	acctgagctggtgaagcctggggcttcagtgaagatatcctgcaaggcttctggctacagcttcacaagctactatttacactgggtgaagcagaggcctggacagggacttgagtggattggaaggatttatcctggaagtggttatactaagtacaatgagaagttcaagggcaaggccacactgacggcagacacatcctccagcactgcctacatgcagctcagcagcctaacatctgaggactctgcggtctattactgtgcaagatcttattactacggtaccttttttgactactggggccaaggcaccactctcacagtctcctcagccaaaacaacacccccatcagtctatccactggcccctgggtgtggagatacaactggttcctc…
juhee1H08P04	xv	HV1-66*01 F	HJ2*01 F	HD1-1*01 F	acctgagctggtgaagcctggggcttcagtgaagatatcctgcaaggcttctggctacagcttcacaagctactatttacactgggtgaagcagaggcctggacagggacttgagtggattggaaggatttatcctggaagtggttatactaagtacaatgagaagttcaagggcaaggccacactgacggcagacacatcctccagcactgcctacatgcagctcagcagcctcacatctgaggactctgcggtctattactgtgcaagatcttattactacggtaccttttttgactactggggccaaggcaccactctcacagtctcctcagccaaaacaacacccccatcagtctatccactggcccctgggtgtggagatacaactggttcctc…
juhee1H10P04	xv	HV1-66*01 F	HJ2*01 F	HD1-1*01 F	acctgagctggtgaagcctggggcttcagtgaagatatcctgcaaggcttctggctacaacttcacaagctactatttacactgggtgaagcagaggcctggacagggacttgagtggattggaaggatttatcctggaagtggttatactaagtacagtgagaagttcaaggccaaggccacactgacggcagacacatcctccaccactgcctacatgcagctcagcagcctaacatctgaggactctgcggtctattactgtgcaagatcttattactacggtaccttttttgactactggggccaaggcaccactctcacagtctcctcagccaaaacaacacccccatcagtctatccactggcccctgggtgtggagatacaactggttcctc…
juhee1A07P03	xvi	HV1-76*01 F	HJ3*01 F	HD3-3*01 F	ggctgagctggtgaggcctggggcttcagtgaagctgtcctgcaaggcttctggctacagtttcactgactactatataaaatgggtgaagcagaggcctggacagggacttgagtggattgcaaggatttatcctggaactggtaatacttactacaatgagaagttcaagggcaaggccacactgactgcagaaaaatcctccagcactgcctacatgcagctcaccagtctgacatctgaggactctgctgtctatttctgtgcaagagacaggtttatggctgggtttgcttactggggccaagggactctggtcactgtctctgcagccaaaacgacacccccatctgtctatccactggcccctggatctgctgcccaaactaactccatggt…
juhee1A11P03	xvi	HV1-76*01 F	HJ3*01 F	HD3-3*01 F	ggctgagctggtgaggcctggggcttcagtgaagctgtcctgcaaggcttctggctacactttcactgactgctatatacactgggtgaggcagaggcctggacagggacttgagtggattgcaaggatttatcctggaactggtaatacttactacaatgagaagttcaaggggaaggccacactgactgcagaaaaatcctccagcactgcctacatgcagctcagcagtctgacatctgaggactctgctgtctatttctgtgcaagagacaggcttatggctgggtttgcttactggggccaagggactctggtcactgtctctgcagccaaaacgacacccccatctgtctatccactggcccctggatctgctgcccaaactaactccatggt…
juhee1B07P03	xvi	HV1-76*01 F	HJ3*01 F	HD3-3*01 F	ggctgaactggtgaggcctggggcttcagtgaagctgtcctgcaaggcttctggctacagtttcactgactactatataaaatgggtgaagcagaggcctggacagggacttgagtggattgcaaggatttatcctggaactggtaatacttactacaatgagaagttcaagggcaaggccacactgactgcagaaaaatcctccagcactgcctacatgcagctcaccagtctgacatctgaggactctgctgtctatttctgtgtaagagacaggtttatggctgggtttgcttactggggccaagggactctggtcactgtctctgcagccaaaacgacacccccatctgtctatccactggcccctggatctgctgcccaaactaactccatggt…
juhee1B08P03	xvi	HV1-76*01 F	HJ3*01 F	HD3-3*01 F	ggctgagctggtgaggcctggggcttcagtgaagctgtcctgcaaggcttctggctacactttcactgactactatataaactgggtgaagcagaggcctggacagggacttgagtggattgcaaggatttatcctggaactggtaatacttactacaatgagaagttcaaggggaaggccacactgactgcagaaaaatcctccagcactgcctacatgcagctcagcagtctgacatctgaggactctgctgtctatttctgtgcaagagacaggcttatggctgggtttgcttactggggccaagggactctggtcactgtctctgcagccaaaacgacacccccatctgtctatccactggcccctggatctgctgcccaaactaactccatggt…
juhee1B09P03	xvi	HV1-76*01 F	HJ3*01 F	HD3-3*01 F	ggctgagctggtgaggcctggggcttcagtgaagctgtcctgcaaggcttctggctacactttcactgactactatataaactgggtgaagcagaggcctggacagggacttgagtggattgcaaggatttatcctggaactggtaatacttactacaatgagaagttcaaggggaaggccacactgactgcagaaaaatcctccagcactgcctacatgcagctcagcagtctgacatctgaggactctgctgtctatttctgtgcaagagacaggcttatggctgggtttgcttactggggccaagggactctggtcactgtctctgcagccaaaacgacacccccatctgtctatccactggcccctggatctgctgcccaaactaactccatggt…
juhee1B10P03	xvi	HV1-76*01 F	HJ3*01 F	HD3-3*01 F	ggctgagctggtgaggcctggggcttcagtgaagctgtcctgcaaggcttctggctacagtttcactgactactatataaaatgggtgaagcagaggcctggacagggacttgagtggattgcaaggatttatcctggaactggtaatacttactacaatgagaagttcaagggcaaggccacactgactgcagaaaaatcctccagcactgcctacatgcagctcaccagtctgacatctgaggactctgctgtctatttctgtgcaagagacaggtttatggctgggtttgcttactggggccaagggactctggtcactgtctctgcagccaaaacgacacccccatctgtctatccactggcccctggatctgctgcccaaactaactccatggt…
juhee1B11P03	xvi	HV1-76*01 F	HJ3*01 F	HD3-3*01 F	ggctgagctggtgaggcctggggcttctgtgaagctgtcctgcaaggcttctggctacactttcactgactactatataaactgggtgaagcagaggcctggacagggacttgagtggattgcaaggatttatcctggaactggtaatacttactacaatgagaagttcaaggggaaggccacactgactgcagaaaaatcctccagcactgcctacatgcagctcagcagtctgacatctgaggactctgctgtctatttctgtgcaagagacaggcttatggctgggtttgcttactggggccaagggactctggtcactgtctctgcagccaaaacgacacccccatctgtctatccactggcccctggatctgctgcccaaactaactccatggt…
juhee1B12P03	xvi	HV1-76*01 F	HJ3*01 F	HD3-3*01 F	ggctgagctggtgaggcctggggcttcagtgaagctgtcctgcaaggcttctggctacactttcactgactactatataaactgggtgaagcagaggcctggacagggacttgagtggattgcaaggatttatcctggaactggtaatacttactacaatgaggagttcaaggggaaggccacactgactgcagaaaaatcctccagcactgcctacatgcagctcagcagtctgacatctgaggactctgctgtctatttctgtgcaagagacaggcttatggctgggtttgcttactggggccaagggactctggtcactgtctctgcagccaaaacgacacccccatctgtctatccactggcccctggatctgctgcccaaactaactccatggt…
juhee1C08P03	xvi	HV1-76*01 F	HJ3*01 F	HD3-3*01 F	gtctgagctggtgaggcctggggcttcagtgaagctgtcctgcaaggcctctggctacactttcattgactactgtataaactgggtgaagcagaggcctggacagggacttgagtggattgcaaggatttatcctggaactggtaatacttactacaatgagaagttcaagggcaaggccacactgactgcagaaaaatcctccagtactgcctacatgcagctcagcagtctgacatctgaggactctgctgtctatttctgtgcaagagacaggtttatggctgggtttgcttactggggccaagggactctggtcactgtctctgcagccaaaacgacacccccatctgtctatccactggcccctggatctgctgcccaaactaactccatggt…
juhee1C09P03	xvi	HV1-76*01 F	HJ3*01 F	HD3-3*01 F	gtctgagctggtgaggcctggggcttcagtgaagctgtcctgcaaggcctctggctacactttcattgactactgtataaactgggtgaagcagaggcctggacagggacttgagtggattgcaaggatttatcctggaactggtaatacttactacaatgagaagttcaagggcaaggccacactaactgcagaaaaatcctccagtactgcctacatgcagctcagcagtctgacatctgaggactctgctgtctatttctgtgcaagagacaggtttatggctgggtttgcttactggggccaagggactctggtcactgtctctgcagccaaaacgacacccccatctgtctatccactggcccctggatctgctgcccaaactaactccatggt…
juhee1C10P03	xvi	HV1-76*01 F	HJ3*01 F	HD3-3*01 F	ggctgagctggtgaggcctggggcttcagtgaagctgtcctgcaaggcttctggctacactttcactgactactatataaactgggtgaagcagaggcctggacagggacttgagtggattgcaaggatttatcctggaactggtaatactttctacaatgagaagttcaaggggaaggccacactgactgcagaaaaatcctccagcactgcctacatgcagctcagcagtctgacatctgaggactctgctgtctatttctgtgcaagagacaggcttatggctgggtttgcttactggggccaagggactctggtcactgtctctgaagccaaaacgacacccccatctgtctatccactggcccctggatctgctgcccaaactaactccatggt…
juhee1C12P03	xvi	HV1-76*01 F	HJ3*01 F	HD3-3*01 F	ggctgaactggtgaggcctggggcttcagtgaagctgtcctgcaaggcttctggctacagtttcactgactactatataaaatgggtgaagcagaggcctggacagggacttgagtggattgcaaggatttatcctggaactggtaatacttactacaatgagaagttcaagggcaaggccacactgactgcagaaaaatcctccagcactgcctacatgcagctcaccagtctgacatctgaggactctgctgtctatttctgtgcaagagacaggtttatggctgggtttgcttactggggccaagggactctggtcactgtctctgcagccaaaacgacacccccatctgtctatccactggcccctggatctgctgcccaaactaactccatggt…
juhee1D10P03	xvi	HV1-76*01 F	HJ3*01 F	HD3-3*01 F	ggctgagctggtgaggcctggggcttcagtgaagctgtcctgcaaggcttctggctacactttcactgactactatataaactgggtgaagcagaggcctggacagggacttgagtggattgcaaggatttatcctggaactggtaatacttactacaatgagaagttcaaggggaaggccacactgactgcagaaaaatcctccagcactgcctacatgcagctcagcagtctgacatctgaggactctgctgtctatttctgtgcaagagacaggcttatggctgggtttgcttactggggccaagggactctggtcactgtctctgcagccaaaacgacacccccatctgtctatccactggcccctggatctgctgcccaaactaactccatggt…
juhee1E07P03	xvi	HV1-76*01 F	HJ3*01 F	HD3-3*01 F	ggctgagctggtgaggcctggggcttcagtgaagctgtcctgcaaggcttctggctacagtttcactgactactatataaaatgggtgaagcagaggcctggacagggacttgagtggattgcaaggatttatcctggaactggtaatacttactacaatgagaagttcaagggcaaggccacactgactgcagaaaaatcctccaccactgcctacatgcagctcaccagtctgacatctgaggactctgctgtctatttctgtgcaagagacaggtttatggctgggtttgcttactggggccaagggactctggtcactgtctctgcagccaaaacgacacccccatctgtctatccactggcccctggatctgctgcccaaactaactccatggt…
juhee1E10P03	xvi	HV1-76*01 F	HJ3*01 F	HD3-3*01 F	ggctgagctggtgaggcctggggcttcagtgaagctgtcctgcaaggcttctggttacagtttcactgactactatataaaatgggtgaagcagaggcctggacagggacttgagtggattgcaaggatttatcctggaactggtaatacttactacaatgagaagttcaagggcaaggccacactgactgcagaaaaatcctccagcactgcctacatgcagctcaccagtctgacatctgaggactctgctgtctatttctgtgcaagagacaggtttatggctgggtttgcttactggggccaagggactctggtcactgtctctgcagccaaaacgacacccccatctgtctatccactggcccctggatctgctgcccaaactaactccatggt…
juhee1E11P03	xvi	HV1-76*01 F	HJ3*01 F	HD3-3*01 F	ggctgagctggtgaggcctggggcttcagtgaagctgtcctgcaaggcttctggctacagtttcactgactactatataaaatgggtgaagcagaggcctggacagggacttgagtggattgcaaggatttatcctggaactggtaatacttactacaatgagaagttcaagggcaaggccacactgactgcagaaaaatcctccagcactgcctacatgcagctcaccagtctgacatctgaggactctgctgtctatttctgtgcaagagacaggtttatggctgggtttgcttactggggccaagggactctggtcactgtctctgcagccaaaacgacacccccatctgtctatccactggcccctggatctgctgcccaaactaactccatggt…
juhee1E12P03	xvi	HV1-76*01 F	HJ3*01 F	HD3-3*01 F	ggctgagttggtgaggcctggggcttcagtgaagctgtcctgcaaggcttctggctacagtttcactgactactatataaaatgggtgaagcagaggcctggacagggacttgagtggattgcaaggatttatcctggaactggtaatacttactacaatgagaacttcaagggcaaggccacactgactgcagaaaaatcctccagcactgcctacatgcagctcaccagtctgacatctgaggactctgctgtctatttctgtgcaagagacaggtttatggctggatttgcttactggggccaagggactctggtcactgtctctgcagccaaaacgacacccccatctgtctatccactggcccctggatctgctgcccaaactaactccatggt…
juhee1F11P03	xvi	HV1-76*01 F	HJ3*01 F	HD3-3*01 F	ggctgagctggtgaggcctggggcttcagtgaagctgtcctgcaaggcttctgggtacactttcactgactactatataaactgggtgaaacagaggcctggacagggacttgagtggattgcaaggatttatcctggaactggtaaaacctactacaatgagaagttcaaggacaaggccaaactgactgcagaaaaatcctccagcactgcctacatgtagttcagcagtctgacatctgaggactctgctgtctatttctgtgcaagagacaggtttatggctgggtttgcttactggggccaagggactctggtcactgtctctgcagccaaaacgacacccccatctgtctatccactggcccctggatctgctgcccaaactaactccatggt…
juhee1G07P03	xvi	HV1-76*01 F	HJ3*01 F	HD3-3*01 F	ggctgagctggtgaggcctggggcttcagtgaagctgtcctgcaaggcttctggctacagtttcaatgactactatataaaatgggtgaagcagaggcctggacagggacttgagtggattgcaaggatttatcctggaactggtaatacctactacaatgagaagttcaagggcaaggccacactgaccgcagaaaaatcctccagcactgcctacatgcagctcaccagtctgacatctgaggactctgctgtctatttctgtgcaagagacagggttatggctgggtttgcttactggggccaagggactctggtcactgtctctgcagccaaaacgacacccccatctgtctatccactggcccctggatctgctgcccaaactaactccatggt…
juhee1G08P03	xvi	HV1-76*01 F	HJ3*01 F	HD3-3*01 F	ggctgagctggtgaggcctggggcttcagtgaagctgtcctgcaaggcttctggctacagtttcactgactactatataaaatgggtgaagcagaggcctggacagggacttgagtggattgcaaggatttatcctggaactggtaatacttactacaatgagaagttcaagggcaaggccacactgactgcagaaaaatcctccagcactgcctacatgcagctcaccagtctgacatctgaggactctgctgtctatttctgtgcaagagacaggtttatggctgggtttgcttactggggccaagggactctggtcactgtctctgcagccaaaacgacacccccatctgtctatccactggcccctggatctgctgcccaaactaactccatggt…
juhee1G09P03	xvi	HV1-76*01 F	HJ3*01 F	HD3-3*01 F	ggctgagctggtgaggcctggggcttcagtgaagctgtcctgcaaggcttctggctacagtttcactgactactatataaaatgggtgaagcagaggcctggacagggacttgagtggattgcaaggatttatcctggaactggtaatacttactacaatgagaagttcaagggcaaggccacactgactgcagaaaaatcctccagcactgcctacatgcagctcaccagtctgacatctgaggactctgctgtctatttctgtgcaagagacaggtttatggctgggtttgcttactggggccaagggactctggtcactgtctctgcagccaaaacgacacccccatctgtctatccactggcccctggatctgctgcccaaactaactccatggt…
juhee1H08P03	xvi	HV1-76*01 F	HJ3*01 F	HD3-3*01 F	ggctgagctggtgaggcctggggcttcagtgaagctgtcctgcaaggcttctggctacactttcactgactactatataaagtgggtgaagcagaggcctggacagggacttgagtggattgcaaggatttatcctggaactggtaatacttactacaatgagaagttcaagggcaaggccacactgactgcagaaaaatcctccagcactgcctacatgcagctcagcagtctgacatctgaggactctgctgtctatttctgtgcaagagacaggtttatggctgggtttgcttactggggccaagggactctggtcactgtctctgcagccaaaacgacacccccatctgtctatccactggcccctggatctgctgcccaaactaactccatggt…
juhee1H09P03	xvi	HV1-76*01 F	HJ3*01 F	HD3-3*01 F	ggctgagctggtgaggcctggggcttcagtgaagctgtcctgcaaggcttctggctacactttcactgactactatataaagtgggtgaagcagaggcctggacagggacttgagtggattgcaaggatttatcctggaactggtaatacttactacaatgagaagttcaagggcaaggccacactgactgcagaaaaatcctccagcactgcctacatgcagctcagcagtctgacatctgaggactctgctgtctatttctgtgcaagagacaggtttatggctgggtttgcttactggggccaagggactctggtcactgtctctgcagccaaaacgacacccccatctgtctatccactggcccctggatctgctgcccaaactaactccatggt…
juhee1H11P03	xvi	HV1-76*01 F	HJ3*01 F	HD3-3*01 F	ggctgagctggtgaggcctggggcttcagtgaagctgtcctgcaaggcttctggctacagtttcactgactactatataaaatgggtgaagccgaggcctggacagggacttgagtggattgcaaggatttatcctggaactggtaatacttactacaatgagaagttcaagggcaaggccacactgactgcagaaaaatcctccagcactgcctacctgcagctcaccagtctgacatctgaggactctgctgtctatttctgtgcaagagacaggtttatggctgggtttgcttactggggccaagggactctggtcactgtctctgcagccaaaacgacacccccatctgtctatccactggcccctggatctgctgcccaaactaactccatggt…
JP0025A06P08	xvii	HV1-18*01 F	HJ1*03 F	HD2-3*01 F	acctgagctggtgaagcctggggcttcagtgaagataccctgcaaggcttctggatacacattcactgactacaacatggactgggtgaagcagagccatggaaagagccttgagtggattggagatattaatcctcacaatggtggtactacctacaaccagaagttcaagggcaaggccacattgactgtagacaagtcctccagcacagcctacatggagctccgcagcctgacatctgaggacactgcagtctattactgtgcgagagggaggatctatgatggttactactattggtacttcgatgtctggggcacagggaccacggtcaccgtctcctcagccaaaacaacagccccatcggtctatccactggcccctgtgtgtggaggtac…
JP0025A09P08	xvii	HV1-18*01 F	HJ1*03 F	HD2-3*01 F	acctgagctggtgaagcctggggcttcagtgaagatcccctgcaaggcttctggatacacattcactgactacaacatggactgggtgaagcagagccatggaaagagccttgagtggattggagatattaatcctcacaatggtggtactacctacaaccagaagttcaaggacaaggccacattgactgtagacaagtcctccagcacagcctacatggagctccgcagcctgacatctgaggacactgcagtctattactgtgcgagagggaggatctatgatggttactactattggtacttcgatgtctggggcacagggaccacggtcaccgtctcctcagccaaaacaacagccccatcggtctatccactggcccctgtgtgtggaggtac…
JP0025A10P08	xvii	HV1-18*01 F	HJ1*03 F	HD2-3*01 F	acctgagctggtgaagcctggggcttcagtgaagataccctgcaaggcttctggatacatattcactgactacaacatggactgggtgaagcagagccatggaaagagccttgagtggattggagatgttaatccttacaatggtggtactgtctacaaccagaagttcaagggcaaggccacattgactgtagacaagtcctccagcacagcctacatggagctccgcagcctgacatctgaggacactgcagtctattactgtgcaagagggaggatctatgatggttactactattggtacttcgatgtctggggcacagggaccacggtcaccgtctcctcagccaaaacgacacccccatctgtctatccactggcccctggatctgctgccca…
JP0025A12P08	xvii	HV1-18*01 F	HJ1*03 F	HD2-3*01 F	acctgagctggtgaagcctggggcttcagtgaagataccctgcaaggcttctggatacatattcactgactacaacatggactgggtgaagcagagccatggaaagagccttgagtggattggagatgttaatccttacaatggtggtactgtctacaaccagaagttcaagggcaaggccacattgactgtagacaagtcctccagcacagcctacatggagctccgcagcctgacatctgaggacactgcagtctattactgtgcaagagggaggatctatgatggttactactattggtacttcgatgtctggggcacagggaccacggtcaccgtctcctcagccaaaacgacacccccatctgtctatccactggcccctggatctgctgccca…
JP0025B02P08	xvii	HV1-18*01 F	HJ1*03 F	HD2-3*01 F	acctgagctggtgaagcctggggcttcagtgaagataccctgcaaggcttctggatacatattcactgactacaacatggactgggtgaagcagagccatggaaagagccttgagtggattggagatgttaatccttacaatggtggtcctgtctccaaccagaagttcaagggcaaggccacattgactgtagacaagtcctccagcacagcctacatggagctccgcagcctgacatctgaggacactgcagtctattactgtgcaagagggaggatctatgatggttactactattggtacttcgatgtctggggcacagggaccacggtcaccgtctcctcagccaaaacgacacccccatctgtctatccactggcccctggatctgctgccca…
JP0025B04P08	xvii	HV1-18*01 F	HJ1*03 F	HD2-3*01 F	acctgagctggtgaagcctggggcttcagtgaagataccctgcaaggcttctggatacacattcactgactacaacatggactgggtgaagcagagccatggaaagagccttgagtggattggagatattaatcctcacaatggtggtactacctacaaccagaagtttaagggcaaggccacattgactgtagacaagtcctccagcacagcctacatggagctccgcagcctgacatctgaggacactgcagtctattactgtgcgagagggaggatctatgatggttactactattggtacttcgatgtctggggcacagggaccacggtcaccgtctcctcagccaaaacaacagccccatcggtctatccactggcccctgtgtgtggaggtac…
JP0025B05P08	xvii	HV1-18*01 F	HJ1*03 F	HD2-3*01 F	acctgagctggtgaagcctggggcttcagtgaagataccctgcaaggcttctggatacacattcactgactacaacatggactgggtgaagcagagccatggaaagagccttgagtggattggagatattaatcctcacaatggtggtactacctacaaccagaagttcaagggcagggccacattgactgtagacaagtcctccagcacagcctacatggagctccgcagcctgacatctgaggacactgcagtctattactgtgcaagagggaggatctatgatggttactactattggtacttcgatgtctggggcacagggaccacggtcaccgtctcctcagccaaaacaacagccccatcggtctatccactggcccctgtgtgtggaggtac…
JP0025B08P08	xvii	HV1-18*01 F	HJ1*03 F	HD2-3*01 F	acctgagctggtgaagcctgggacttcagtgaagataccctgcaaggcttctggatacacattcactgactacaacatggactgggtgaagcagagccatggaaagagccttgagtggattggagatattaatcctcacaatggtggtattacctacaaccagaagttcaagggcaaggccacattgactgtagacaagtcttccagcacagcctacatggagctccgcagcctgacatctgaggacactgcagtctattactgtgcgagagggaggatctatgatggttactactattggtacttcgatgtctggggcacagggaccacggtcaccgtctcctcagccaaaacaacagccccatcggtctatccactggcccctgtgtgtggaggtac…
JP0025B09P08	xvii	HV1-18*01 F	HJ1*03 F	HD2-3*01 F	acctgagctggtgaagcctggggcttcagtgaagataccctgcaaggcttctggatacacattcactgactacaacatggactgggtgaagcagagccatggaaagagccttgagtggattggagatattaatcctcacaatggtggtactacctacaaccagaagttcaagggcagggccacattgactgtagacaagtcctccagcacagcctacatggagctccgcagcctgacatctgaggacactgcagtctattactgtgcaagagggaggatctatgatggttactactattggtacttcgatgtctggggcacagggaccacggtcaccgtctcctcagccaaaacaacagccccatcggtctatccactggcccctgtgtgtggaggtac…
JP0025B12P08	xvii	HV1-18*01 F	HJ1*03 F	HD2-3*01 F	acctgagctggtgaagcctggggcttcagtgaagataccctgcaaggcttctggatacacattcactgactacaacatggactgggtgaaacagagccatggagagagccttgagtggattggatatattaatcctcacaatggtggtactacctacaaccagaagttcaagggcaaggccacattgactgtagacaagtcctcctgcacagcctacatggagctccgcagcctgacatctgaggacactgcagtctattactgtgcgagagggaggatctatgatggttactactattggtacttcgatgtctggggcacagggaccacggtcaccgtctcctcagccaaaacaacagccccatcggtctatccactggcccctgtgtgtggaggtac…
JP0025C02P08	xvii	HV1-18*01 F	HJ1*03 F	HD2-3*01 F	acctgagctggtgaagcctggggcttcagtgaagataccctgcaaggcttctggatacacattcactgactacaacatggactgggtgaagcagagccatggaaagagccttgagtggattggagatattaatcctcacaatggtggtactacctacaaccagaagttcaagggcaaggccaccttgactgtagacaagtcctccagcacagcctacatggagctccgcagcctgacatctgaggacactgcagtctattactgtgcgagagggaggatctatgatggttactactattggtacttcgatgtctggggcacagggaccacggtcaccgtctcctcagccaaaacaacagccccatcggtctatccactggcccctgtgtgtggaggtac…
JP0025C04P08	xvii	HV1-18*01 F	HJ1*03 F	HD2-3*01 F	acctgagctggtgaagcctggggcttcagtgaagataccctgcaaggcttctggatacacattcactgactacaacatggactgggtgaagcagagccatggaaagagccttgagtggattggagatattaatcctcacaatggtggtactacctacaaccagaagttcaagggcaaggccacattgactgtagacaagtcctccagcacagcctacatggagctccgcagcctgacatctgaggacactgcagtctattactgtgcgagagggaggatctatgatggttactactattggtacttcgatgtctggggcacagggaccacggtcaccgtctcctcagccaaaacaacagccccatcggtctatccactggcccctgtgtgtggaggtac…
JP0025C05P08	xvii	HV1-18*01 F	HJ1*03 F	HD2-3*01 F	acctgagctggtgaagcctggggcttcagtgaagataccctgcaaggcttctggatacacattcactgactacaacatggactgggtgaagcagagccatggaaagagccttgagtggattggagatattaatcctcacaatggtggttctacctacaaccagaagttcaagggcaaggccacattgactgtagacaagtcctccaccacagcctacatggagctccgcagcctgacatctgaggacactgcagtctattactgtgcaagagggaggatctatgatggttactactattggtacttcgatgtctggggcacagggaccacggtcaccgtctcctcaaccaaaacgacacccccatctgtctatccactggcccctggatctgctgccca…
JP0025C08P08	xvii	HV1-18*01 F	HJ1*03 F	HD2-3*01 F	acctgagctggtgaagcctggggcttcagtgaagataccctgcaaggcttctggatacacattcactgactacaacatggactgggtgaagcagagccatggaaagagccttgagtggattggagatattaatcctcacaatggtggtactacctacaaccagcagttcaagggcaaggccacattgactgtagacaagtcctccagcacagcctacatggagctccgcagcctgacatctgaggacactgcagtctattactgtgcgagagggaggatctatgatggttactactattggtacttcgatgtctggggcacagggaccacggtcaccgtctcctcagccaaaacaacagccccatcggtctatccactggcccctgtgtgtggaggtac…
JP0025C10P08	xvii	HV1-18*01 F	HJ1*03 F	HD2-3*01 F	acctgagctggtgaagcctggggcttcagtgaagataccctgcaaggcttctggatacacattcactgactacaacatggactgggtgaagcagagccatggaaagagccttgagtggattggagatattaatcctcacaatggtggtactacctacaaccagaagttcaagggcaaggccacattgactgtagacaagtcctccagcacagcctacatggagctccgcagcctgacatctgaggacactgcagtctattactgtgcgagagggaggatctatgatggttactactattggtacttcgatgtctggggcacagggaccacggtcaccgtctcctcagccaaaacaacagccccatcggtctatccactggcccctgtgtgtggaggtac…
JP0025C12P08	xvii	HV1-18*01 F	HJ1*03 F	HD2-3*01 F	acctgagctggtgaagcctggggcttcagtgaagataccctgcaaggcttctggatacacattcactgactacaacatggactgggtgaagcagagccatggaaagagccttgagtggattggagatattaatcctcacaatggtggtactacctacaaccagaagttcaagggcagggccacattgactgtagacaagtcctccagcacagcctacatggagctccgcagcctgacatctgaggacactgcagtctattactgtgcaagagggaggatctatgatggttactactattggtacttcgatgtctggggcacagggaccacggtcaccgtctcctcagccaaaacaacagccccatcggtctatccactggcccctgtgtgtggaggtac…
JP0025D09P08	xvii	HV1-18*01 F	HJ1*03 F	HD2-3*01 F	acctgagctggtgaagcctggggcttcagtgaagataccctgcaaggcttctggatacacattcactgactacaacatggactgggtgaagcagagccatggaaagagccttgagtggattggagatattaatcctcacaatggtggtactacctacaaccagcagttcaagggcaaggccacattgactgtagacaagtcctccagcacagcctacatggagctccgcagcctgacatctgaggacactgcagtctattactgtgcgagagggaggatctatgatggttactactattggtacttcgatgtctggggcacagggaccacggtcaccgtctcctcagccaaaacaacagccccatcggtctatccactggcccctgtgtgtggaggtac…

## Sheet: Extended Data Fig 3
Sequence ID	Mouse ID	Ccnd3 Genotype	IMGT: V-REGION Nb of mutations	Sequence
JP0038A01P09_1	WT5	WT	3	ggggctgagcttgtgaagcctggggcttcagtgaagctgtcctgcaagtcttctggctacaccttcaccaactactggatgcactgggtgaagcagaggcctggacgaggccttgagtggattggaaggattgatcctaatggtggtggtactaagtacaatgagaagttcaagagcaaggccacactgactgtagacaaaccctccagcacagcctacatgcagctcagcagcctgacatctgaggactctgcggtctattattgtgcaagatattactacggtagagggttctttgcctactggggccaaggcaccactctcacagtctcctcagagagtcagtccttcccaaatgtcttccccctcagcaatcgt
JP0038A01P10_1	WT6	WT	2	ggggctgagcttgtgaagcctggggcttcagtgaagctgtcctgcaaggcttctggctacaccttcaccagctactggatgcactgggtgaagcagaggcctggacgaggccttgagtggattggaaggattgatcctaatagtggtggtacttactacaatgagaagttcaagagcaaggccacactgactgtagacaaaccctccagcacagcctacatgcagctcagcagcctgacatctgaggactctgcggtctattattgtgcaagagggtactacggtagtatccactttgactactggggccaaggcaccactctcacagtctcctcagccaaaacgacacccccatctgtctatccactggcccctggatctgctgcccaaactaactcc…
JP0038A01P11_1	TA3	T283A	0	ggggctgagcttgtgaagcctggggcttcagtgaagctgtcctgcaaggcttctggctacaccttcaccagctactggatgcactgggtgaagcagaggcctggacgaggccttgagtggattggaaggattgatcctaatagtggtggtactaagtacaatgagaagttcaagagcaaggccacactgactgtagacaaaccctccagcacagcctacatgcagctcagcagcctgacatctgaggactctgcggtctattattgtgcaagggatggttacccttttttccattactggtacttcgatgtctggggcacagggaccacggtcaccgtctcctcagagagtcagtccttcccaaatgtcttccccctgaacgcaata
JP0038A01P12_1	TA4	T283A	4	gtggcagagcttgtgaggccaggggcctcaatcaagttgtcctgcacagcttctggcttcaacattaaaaacacctatatgcactggatgaagcagaggcctgaacagggcctggagtggattggaaggattgatcctgcgaatggtagtactaaatatgccccgaagttccagggcaaggccactatagctgcagacacatcctccaacacagcctacctgcagctcagcagcctgacatctgaggacactgccatctattactgtggtctttattactacgctagtggctacgggtttgcttactggggccaagggactctggtcactgtctctgcagagagtcagtccttcccaaatgtcttccccctagtactcatg
JP0038A01P13_1	TA5	T283A	2	ggggctgagctggtgaggcctgggacttcagtgaagttgtcctgcaaggcttctggctacaccttcaccagctactggatgcactgggtaaagcagaggcctggacaaggccttgagtggatcggaatgattgatccttctgataattatactaactacaatcaaaagttcaagggcaaggccacattgactgtagacacatcctccagcacagcctacatgcagctcagcagcctgacatctgaggactctgcggtctattactgtgcaagatccgagatcctttattactacggtagtagcccctacttcgatgtctggggcacagggaccacggtcaccgtctcctcagagagtcagtccttcccaaatgtcttccccctggtagaatta
JP0038A02P08_1	WT4	WT	4	ctggggctgagcttgtgaagcctggggcttcagtgaagctgtcctgcaaggcttctggctacaccttcaccagttattggatgcactgggtgaagcagaggcctggacgaggccttgagtggattggaaggattgatccaaatagtggtggtactaagtataatgagaagttcaagagcaaggccacactgactgtagacaaaccctccagcacagcctacatgcagctcagcagcctgacatctgaggactctgcggtctattattgtgcccgttattactacggtagtagctacgggtacttcgatgtctggggcacagggaccacggtcaccgtctcctcagagagtcagtccttcccaaatgtcttccccctggtctattaa
JP0038A02P09_1	WT5	WT	2	ctggggctgagcttgtgaagcctggggcttcagtgaagctgtcctgcaaggcttctggctacaccttcaccagctactggatgcactgggtgaagcagaggcctggacgaggccttgagtggattggaaggattgatcctaaaagtggtggtactaagtacaatgagaagttcaagagcaaggccacactgactgtagacaaaccctccagcacagcctacatgcaggtcagcagcctgacatctgaggactctgcggtctattattgtgcaagctattattactacggtagtagctcctactttgactactggggccaaggcaccactctcacagtctcctcagccaaaacaacacccccatcagtctatccactggcccctgggtgtggagatacaa…
JP0038A02P10_1	WT6	WT	4	ctggggccgagcttgtgaagcctggggcttcagtgaagctgtcctgcaaggcttctggctacaccttcaccagctacttgattcactgggtgaagcagaggcctggacgaggccttgagtggattggaaggattgatcctaatagtggtggtactaagtacaatgagaagttcaagagcaaggccacactgactgttgacaaaccctccagcacagcctacatgcagctcagcagcctgacatctgaggactctgcggtctattattgtgcaagatacagatggttactacgagctatggactactggggtcaaggaacctcagtcaccgtctcctcagccaaaacgacacccccatctgtctatccactggcccctggatctgctgcccaaactaact…
JP0038A02P11_1	TA3	T283A	5	ctggggctgagcttgtgaagcctgggacttcagtgaaagtgtcctgcaaggcttctggctacaccttcaccagctactggatgcactgggtgaaggagaggcctggacgaggccttgagtggattggaaggattgatcctaatagtggtggtactaagtacaatgagaagttcaagagcaaggccacactgactgtagacaaaccctccaacacagcctacatgcagctcagcagcctgacatctgaggactctgcggtctattattgtgcaagatatcgatgggggtactactttgactactggggccaaggcaccactctcacagtctcctcagagagtcagtccttcccaaatgtcttccccctgaacgcaata
JP0038A02P12_1	TA4	T283A	5	ctggtggaggattggtgcagcctaaaggatcattgaaactctcatgtgccgcctctggtttcaccttcaatacctatgccatgcactgggtccgccaggctccaggaaagggtttggaatgggttgctcgcataagaagtaaaagtagtagttatgcaacatttcatgccgattcagtgaaagacagattcaccatctccagagatgattcccaaagcatggtctatctgcaaatgaacaacctgaaaactgaggacacagccatgtattactgtgtgagatattactacggtagtagcgctatggactactggggtcaaggaacctcagtcaccgtctcctcagccaaaacgacacccccatctgtctatccactggcccctggatctgctgcccaaa…
JP0038A02P13_1	TA5	T283A	4	ctggggctgagctggtaaagcctggggcttcagtgaagttgtcctgcaaggcttctggctacactttcaccacctactggatgcactgggtgaagcagaggcctggacaaggccttgagtggattggaatgattcatcctaagagtggtagtactaattacaatgagaacttcaagagcaaggccacactgactgtagacaaatcctccagcacagcctacatgcaactcagcagcctgacatctgaggactctgcggtctattactgtgtgatctatgatggttactacggggggtttgcttactggggccaagggactctggtcactgtctctgcagccaaaacgacacccccatctgtctatccactggcccctggatctgctgcccaaactaact…
JP0038A03P08_1	WT4	WT	1	ctggggctgagcttgtgaagcctggggcttcagtgaagctgtcctgcaaggcttctggctacaccttcaccaactactggatgcactgggtgaagcagaggcctggacgaggccttgagtggattggaaggattgatcctaatagtggtggtactaagtacaatgagaagttcaagagcaaggccacactgactgtagacaaaccctccagcacagcctacatgcagctcagcagcctgacatctgaggactctgcggtctattattgtgcaagatattactacggtagaagctactttgactactggggccaaggcaccactctcacagtctcctcagagagtcagtccttcccaaatgtcttccccctggtctattaa
JP0038A03P09_1	WT5	WT	6	ctggacctgagctgacgaggcctggggcttcagtgaagttgtcctgcaaggcttctggctacaccttcacaagccatggtataagctgggtgaagcagagaactggacagggccttgagtggattggagagatttatcctagaagtggtaatacttactacaatgagaagttcaagggcaaggccactctgactgcagacaaatcctccagcacagcgtacatggagctccgcagcctgacatcagaggactctgcggtctatttctgtgcaagaatttattactacggtagcggggggtacttcgatgtctggggcacagggaccacggtcaccgtctcctcagagagtcagtccttcccaaatgtcttccccctcagcaatcgt
JP0038A03P10_1	WT6	WT	3	ctgggactgagcttgtgaagcctggggcttcagtgaagctgtcctgcaaggcttctggctacaccttcaccacctactggatgcactgggtgaagcagaggcctggacgaggccttgagtggattggaacgattgatcctaatagtggtggtactaagtacaatgagaagttcaagagcaaggccacactgactgtagacaaaccctccagcacagcctacatgcagctcagcagcctgacatctgaggactctgcggtctattattgtgcaggttattactacggtagtagcctctttgactactggggccaaggcaccactctcacagtctcctcagccaaaacgacacccccatctgtctatccactggcccctggatctgctgcccaaactaact…
JP0038A03P11_1	TA3	T283A	6	ctggacctgagctgacgaggcctggggcttcagtgaagttgtcctgcaaggcttctggctacaccttcacaagccatggtataagctgggtgaagcagagaactggacagggccttgagtggattggagagatttatcctagaagtggtaatacttactacaatgagaagttcaagggcaaggccactctgactgcagacaaatcctccagcacagcgtacatggagctccgcagcctgacatcagaggactctgcggtctatttctgtgcaagaatttattactacggtagcggggggtacttcgatgtctggggcacagggaccacggtcaccgtctcctcagagagtcagtccttcccaaatgtcttccccctgaacgcaata
JP0038A03P12_1	TA4	T283A	4	ctggggctgagcttgtgaagcctggggcttcagtgaagctgtcctgcaaggcttctggctacaccttcaccagctactggatgcactgggtgaagcagaggcctggacgaggccttgagtggattggaaggattgatcctaatagtggtggttctaagtacaatgagaagttcaagagcaaggccacactgactgtagacaaaccctccaccacagcctacatgcagctcagcagcctgacatctgcggactctgcggtctattattgtgcgagaggctactattatttccactttgactactggggccaaggcaccactctcacagtctcctcagagagtcagtccttcccaaatgtcttccccctagtactcatg
JP0038A03P13_1	TA5	T283A	2	ctggggctgagctggtaaagcctggggcttcagtgaagttgtcctgcaaggcttctggctacactttcaccagctactggatgcactgggtgaagcagaggcctggacaaggccttgagtggattggaatgattcatcctaatagtggtactactaactacaatgagaagttcaagagcaaggccacactgactctagacaaatcctccagcacagcctacatgcaactcagcagcctgacatctgaggactctgcggtctattactgtgcaagattttatgatggttacacggattactatgctatggactactggggtcaaggaacctcagtcaccgtctcctcagagagtcagtccttcccaaatgtcttccccctggtagaatta
JP0038A04P09_3	WT5	WT	0	ctggacctgagctgaagaagcctggagagacagtcaagatctcctgcaaggcttctgggtataccttcacaactgctggaatgcagtgggtgcaaaagatgccaggaaagggttttaagtggattggctggataaacacccactctggagagccaaaatatgcagaagacttcaagggacggtttgccttctctttggaaacctctgccagcactgcctatttacagataagcaacctcaaaaatgaggacacggctacgtatttctgtgcgagattggcctactatagtaactacggctactttgactactggggccaaggcaccactctcacagtctcctcagagagtcagtccttcccaaatgtcttccccctcagcaatcgt
JP0038A04P10_1	WT6	WT	2	ctggggctgagcttgtgaagcctgggacttcagtgaagctgtcctgcaaggcttctggctacaccttcaccagctactggatgcactgggtgaagcagaggcctggacgaggccttgactggattggaaggattgatcctaatagtggtggtactaagtacaatgagaagttcaagagcaaggccacactgactgtagacaaaccctccagcacagcctacatgcagctcagcagcctgacatctgaggactctgcggtctattattgtgcaagagggtactacggtagtatccactttgactactggggccaaggcaccactctcacagtctcctcagagagtcagtccttcccaaatgtcttccccctttctgtagaa
JP0038A04P11_1	TA3	T283A	5	ctggggttgagcttgtgaagcctggggcttcagtgaagctgtcctgcaaggcttctggctacaccttcaccaggtactggatgcactgggtgaagcagaggcctggacgaggccttgagtggattggaaggattgatcctaatagtggtggtactaagtacaaagagaagttcaagagtaaggccacactgactgtagacaaaccctccagcacagcctacatgcagttcagcagcctgacatctgaggactctgcggtctattattgtgcaagatacgactacggtagtaggtacgggtttgcttactggggccaagggactctggtcactgtctctgcagagagtcagtccttcccaaatgtcttccccctgaacgcaata
JP0038A04P12_1	TA4	T283A	5	ctgtggcagagcttgtgaggccaggggcctcagtcaagttgtcctgcacaccttctggcttcaacattaaaaacacctatatgcactgggtgaagcagaggcctgaacagggcctggagtggattggaaagattgatcctgcgaatggttatactaaatatgccccgaagttccagggcaaggccactataactccagacacatcctccaacacagcctacctgcagctcagcagcctgacatctgaggacactgccatctattactgtactctttattactacggtagtaactacgggtttgcttactggggccaagggactctggtcactgtctctgcagagagtcagtccttcccaaatgtcttccccctagtactcatg
JP0038A04P13_1	TA5	T283A	1	ctggggctgagcttgtgaagcctggggcttcagtgaagctgtcctgcaaggcttctggctacaccttcaccaactactggatgcactgggtgaagcagaggcctggacgaggccttgagtggattggaaggattgatcctaatagtggtggtactaagtacaatgagaagttcaagagcaaggccacactgactgtagacaaaccctccagcacagcctacatgcagctcagcagcctgacatctgaggactctgcggtctattattgtgcaagatacagggtactacggtcctttatggactactggggtcaaggaacctcagtcaccgtctcctcagccaaaacgacacccccatctgtctatccactggcccctggatctgctgcccaaactaact…
JP0038A05P08_1	WT4	WT	2	ctggggctgagcttgtgaagcctggggcctcagtgaagctgtcctgcaaggcttctggctacaccttcaccacctactggatgcactgggtgaagcagaggcctggacgaggccttgagtggattggaaggattgatcctaatagtggtggtactaagtacaatgagaagttcaagagcaaggccacactgactgtagacaaaccctccagcacagcctacatgcagctcagcagcctgacatctgaggactctgcggtctattattgtgcaacatattactacggtagtagctactttgactactggggccaaggcactactctcacagtctcctcagagagtcagtccttcccaaatgtcttccccctggtctattaa
JP0038A05P09_1	WT5	WT	4	ctggggctgagcttgtgaagcctggggcttcagtgaagctgtcctgcaaggcttctggctacaccttcaccagcttctggatgcactgggtgaagcagaggcctggacgaggccttgaatggattggaaggattgatcctaatagtggtggtactaagtacaatgagaatttcaagaccaaggccacactgactgtagacaaaccctccagcacagcctacatgcagctcagcagcctgacatctgaggactctgcggtctattattgtgcaacatattattactacggtagtagctcctactttgactactggggccaaggcaccactctcacagtctcctcagccaaaacgacacccccatctgtctatccactggcccctggatctgctgcccaaa…
JP0038A05P10_1	WT6	WT	5	ctggggctgaacttgtgaagcctggggcttcagtgaagctgtcctgcagggcttctggctacaccttcaccagctactggatgcactgggtgaaccagaggcctggacgaggccttgagtggattggaaggattgatcctaatagtggtggaactaagtacaatgagaagttcaagagcaaggccacactgactgtagacaaaccctccagtacagcctacatgcagctcagcagcctgacatctgaggactctgcggtctattattgtgcaagatacgactatagtaaagggtcgtactactttgactactggggccaaggcaccactctcacagtctcctcagagagtcagtccttcccaaatgtcttccccctttctgtagaa
JP0038A05P11_1	TA3	T283A	3	ctggggctgagcttgtgaagcctggggcttcagtgaagctgtcctgcaaggcttctggttacaccttcaccagctactggatgcactgggtgaagcagaggcctggacgaggccttgagtggattggaaggattgatcctaatagtggtggaactaagtacaatgagaagttcaagagcaaggccacactgactgtagacaaaccctccagtacagcctacatgcagctcagcagcctgacatctgaggactctgcggtctattattgtgcaagatacgactacggtagtaggtacgggtttgcttactggggccaagggactctggtcactgtctctgcagagagtcagtccttcccaaatgtcttccccctgaacgcaata
JP0038A05P12_1	TA4	T283A	3	ctggggctgatcttgtgaagcctggggcttcagtgaagctgtcctgcaaggcttctggctacaccttcaccagctactggatgcactgggtgaagcagaggcctggacgaggccttgagtggattggaaggattgatcctaatagtggtggtactaagtacagtgagaagttcaagaccaaggccacactgactgtagacaaaccctccagcacagcctacatgcagctcagcagcctgacatctgaggactctgcggtctattattgtgcctcttattactacggtagtagctactttgactactggggccaaggcaccactctcacagtctcctcagagagtcagtccttcccaaatgtcttccccctagtactcatg
JP0038A05P13_1	TA5	T283A	2	ctgggacagagcttgtgaagccaggggcctcagtcaagttgtcctgcacagcttctggcttcaacattaaagactactatatgcactgggtgaagcagaggactgaacagggcctggagtggattggaaggattgatcctgaggatggtaaaactaaatatgccccgaaattccagggcaaggccactataacagcagacacatcctccaacacagcctacctgcagctcagcagcctgacatctgaggacactgccgtctattactgtgctagatatcgttactacggtagtagcctttttgactactggggccaaggcaccactctcacagtctcctcagagagtcagtccttcccaaatgtcttccccctggtagaatta
JP0038A06P08_1	WT4	WT	3	ctggggctgaacttgtgaagcctggggcttcagtgaagctgtcctgcaaggcttctggctacaccttcaccatctactggatgcactgggtgaaacagaggcctggacgaggccttgagtggattggaaggattgatcctaatagtggtggtactaagtacaatgagaagttcaagagcaaggccacactgactgtagacaaaccctccagcacagcctacatgcagctcagcagcctgacatctgaggactctgcggtctattattgtgcaagatattactacggtaccagcaactttgactactggggccaaggcaccactctcacagtctcctcagccaaaacgacacccccatctgtctatccactggcccctggatctgctgcccaaactaact…
JP0038A06P09_1	WT5	WT	2	ctggggctgagcttgtgaagcctggggcttcagtgaagctgtcctgcaaggcttctggctacaccttcaccagctactggatgcactgggtgaagcagaggcctggacgaggccttgagtggcttggaaggattgatcctaatagtggtggtactaggtacaatgagaagttcaagagcaaggccacactgactgtagacaaaccctccagcacagcctacatgcagctcagcagcctgacatctgaggactctgcggtctattattgtgcaagaaactggagatttgactactggggccaaggcaccactctcacagtctcctcagccaaaacgacacccccatctgtctatccactggcccctggatctgctgcccaaactaactccatggtgaccc…
JP0038A06P10_1	WT6	WT	1	ctggtggaggattggtgcagcctaaaggatcattgaaactctcatgtgccgcctctggtttcaccttcaatacctatgccatgcactgggtccgccaggctccaggaaagggtttggaatgggttgctcgcataagaagtaaaagtagtaattatgcaacatattatgccgattcagtgaaagacagattcaccatctccagagatgattcacaaagcatgctctatctgcaattgaacaacctgaaaactgaggacacagccatgtattactgtgtgaggtatagtacccacggggggtacttcgatgtctggggcacagggaccacggtcaccgtctcctcagccaaaacaacacccccatcagtctatccactggcccctgggtgtggagatacaa…
JP0038A06P11_1	TA3	T283A	5	ctggccctgggatattgcagtcctcccagaccctcagtctgacttgttctttctctggattttcactgagcacttctactatgggtgtgagctggattcgtcagccttcaggaaagggtctggagtggctggcacacatttactgggatgatgacaagcgctataaaccatccctgaagagccggctcacaatctccaaggatacctccagaaaccaggtgttcctcaagatcaccagtgtggacactgcagatactgccacatactactgtgctcgaagaatttattactacggtagtaattggttcttcgatgtctggggcacagggaccacggtcaccgtctcctcagccaaaacgacacccccatctgtctatccactggcccctggatctgctg…
JP0038A06P12_1	TA4	T283A	1	ctggggctgagcttgtgaagcctggggcttcagtgaagctgtcctgcaaggcttctggctacaccttcaccaggtactggatgcactgggtgaagcagaggcctggacgaggccttgagtggattggaaggattgatcctaatagtggtggtactaagtacaatgagaagttcaagagcaaggccacactgactgtagacaaaccctccagcacagcctacatgcagctcagcagcctgacatctgaggactctgcggtctattattgtgctcgttattactacggttatacccttgactactggggccaaggcaccactctcacagtctcctcagagagtcagtccttcccaaatgtcttccccctagtactcatg
JP0038A06P13_1	TA5	T283A	3	ctggggctgagcttgtgaagcctggggcttcagtgaagctgtcctgcaaggcttctggctacaccttcaccacctactggatgcactgggtgcagcagaggcctggacgaggccttgagtggattggaaggattgatcctaatagtggtggtactaagtacaatgagaagttcaagagcaaggccacactgactgtagacaacccctccagcacagcctacatgcagctcagcagcctgacatctgaggactctgcggtctattattgtgcaagatattactacggttatagctactttgactactggggccaaggcaccactctcacagtctcctcagagagtcagtccttcccaaatgtcttccccctggtagaatta
JP0038A07P08_1	WT4	WT	1	ctggggcagagcttgtgaggccaggggcctcagtcaagttgtcctgcacagcttctggcttcaacattaaagactactatatgcactgggtgaagcagaggcctgaacagggcctggagtggattggaaggattgatcctgaggatggtgatactgaatatgccccgaagttccagggcaaggccactatgactgcagacacatcctccaacacagcctacctgcagctcagcagcctgacatctgaagacactgccgtctattactgtacgggcgattacgacgagtactactttgactactggggccaaggcaccactctcacagtctcctcagccaaaacgacacccccatctgtctatccactggcccctggatctgctgcccaaactaactcca…
JP0038A07P09_1	WT5	WT	2	ctggggctgagcttgtgaagcctggggcttcagtgaagctgtcctgcaaggcttctggctacaccttcaccagctactggatgcactgggtgaagcagaggcctggacgaggccttgagtggcttggaaggattgatcctaatagtggtggtactaggtacaatgagaagttcaagagcaaggccacactgactgtagacaaaccctccagcacagcctacatgcagctcagcagcctgacatctgaggactctgcggtctattattgtgcaagaaactggagatttgactactggggccaaggcaccactctcacagtctcctcagccaaaacgacacccccatctgtctatccactggcccctggatctgctgcccaaactaactccatggtgaccc…
JP0038A07P10_1	WT6	WT	5	ctggggctgaacttgtgaagcctggggcttcagtgaagctgtcctgcaaggcttctgtctacaccttcaccacctactggatgcactgggtgaagcagaggcctggacgaggccttgagtggattggaaggattgatcctaatagtggtggtactaagtataatgagaagttcaagagcaaggccacactgactgtagacaaaccctccagcacagcctacatgcagctcagcagcctgacatctgaggactctgcggtctattactgtgccccctattactacggtagtagccgctttgactactggggccaaggcaccactctcacagtctcctcagccaaaacgacacccccatctgtctatccactggcccctggatctgctgcccaaactaact…
JP0038A07P11_1	TA3	T283A	0	ctggacctgagctggtgaagcctggggcttcagtgaagatgtcctgcaaggcttctggatacacattcactgactacaacatgcactgggtgaagcagagccatggaaagagccttgagtggattggatatattaaccctaacaatggtggtactagctacaaccagaagttcaagggcaaggccacattgactgtaaacaagtcctccagcacagcctacatggagctccgcagcctgacatcggaggattctgcagtctattactgtgcaagagggaaaatctactatgattacgagtggtttgcttactggggccaagggactctggtcactgtctctgcagagagtcagtccttcccaaatgtcttccccctgaacgcaata
JP0038A07P12_1	TA4	T283A	7	ctggggctgagcttgtgaagcctggggcttcagtgaagctgtcctgcaaggcttctggctacatcttcatcagctactggatgcactgggtgaagcagaggcctggacgaggccttgagtggattggagggactgatcctaatagtggtgatactaagtacaatgagaagttcaagaacaaggccacactgactgtagacaaaccctccaccacagcctacatgcagctcagcagcctgacatctgaggactctgcggtctattattgtgcctcttattactacggtagtagctactttgactactggggccaaggcaccactctcacagtctcctcagccaaaacaacagccccatcggtctatccactggcccctgtgtgtggaggtacaactggct…
JP0038A07P13_1	TA5	T283A	2	ctggacctggcctagtgcagccctcacagagcctgtccataacctgcacagtctctggtttctcattaactagctatggtgtacactgggttcgccagtctccaggaaagggtctggagtggctgggagtgatatggagaggtggaagcacagactacaatgcagctttcatgtccagactgagcatcaccaaggacaactccaagagccaagttttcttcaaaatgaacagtctgcaagctgatgacactgccatatactactgtgccaagccccattactacggtagtagctacgggtacttcgatgtctggggcacagggaccacggtcaccgtctcctcagagagtcagtccttcccaaatgtcttccccctggtagaatta
JP0038A08P08_1	WT4	WT	1	ggggctgagcttgtgaagcctggggcttcagtgaagctgtcctgcaaggcttctggctacaccttcaccaactactggatgcactgggtgaagcagaggcctggacgaggccttgagtggattggaaggattgatcctaatagtggtggtactaagtacaatgagaagttcaagagcaaggccacactgactgtagacaaaccctccagcacagcctacatgcagctcagcagcctgacatctgaggactctgcggtctattattgtgcaagatactggtactacgttagtaggtttgactactggggccaaggcaccactctcacagtctcctcagccaaaacgacacccccatctgtctatccactggcccctggatctgctgcccaaactaactcc…
JP0038A08P09_1	WT5	WT	4	ggggctgagcttgtgaagcctggggcttcagtgaagctgtcctgcaaggcttctggctacaccttcaccagctactggatgcactgggtgaaacagaggcctggacgaggccttgagtggattggaaggattgatcctgatagtggtggtactaagtacaatgagaagttcaagaccaaggccacactgactgttgacaaaccctccagcacagcctacatgcagctcagcagcctgacatctgaggactctgcggtctattattgtgcaacatattattactacggtagtagctcctactttgactactggggccaaggcaccactctcacagtctcctcagccaaaacgacacccccatctgtctatccactggcccctggatctgctgcccaaact…
JP0038A08P10_1	WT6	WT	2	ggggctgagcttgtgaagcctggggcttcagtgaagctgtcctgcaaggcttctggctacaccttcaccagttactggatgcactgggtgaagcagaggcctggacgaggccttgagtggattggaaggattgatcctaatagtggtggtactaagtacaatgagaagttcaagagcaaggccacactgactgtagacaaaccccccagcacagcctacatgcagctcagcagcctgacatctgaggactctgcggtctattattgtgcagggtattactacggtcgtagctactttgactactggggccaaggcaccactctcacagtctcctcagccaaaacgacacccccatctgtctatccactggcccctggatctgctgcccaaactaactcc…
JP0038A08P11_1	TA3	T283A	2	ggggctgaactggcaaaacctggggcctcagtgaagctgtcctgcaaggcttctggctacacctttactagctactggatgcactgggtaaaacagaggcctggacagggtctggaatggattggatacattaatcctagcagtgattatactaagtacaatcagaacttcaaggacaaggccacattgactgcagacaaatcctccagcacagcctacatgcagctgagcagcctgacatatgaggactctgcagtctattactgtgcaagaagggacagctcaggctacccctttgcttactggggccaagggactctggtcactgtctctgcagagagtcagtccttcccaaatgtcttccccctgaacgcaata
JP0038A08P12_1	TA4	T283A	7	ggggctgagcttgtgaagcctggggcttcactgaaactgtcctgcaaggcttctggctacaccttcaccagctactggatgcactgggtgaagcagaggcctggacgaggccttgagtggattggaaggattgatcctaatagtgccagtactaagtacaatgagaagttcaagagcaaggccacactgactgtagacaaaccctccagcacagcctacatgcagctcagcagcctgacatctgaagaatctgcggtctattattgtgcaagataccactacggtagtagttcatacttcgatgtctggggcacagggaccacggtcaccgtctcctcagagagtcagtccttcccaaatgtcttccccctagtactcatg
JP0038A08P13_1	TA5	T283A	2	ggggctgagcttgtgaagcctggggcttcagtgaagctgtcctgcaaggcttctggctacaccttcaccagctactggatgcactgggtgaagcagaggcctggacgaggccttgagtggattggaaggattgatcctaatagtggtggtactagatacaatgagaagttcaagagcaaggccacactgactgtagacaaaccctccagcacagcctacatgcagctcagcagcctgacatctgaggactctgcggtctattattgtgcaagatcctattactacggtagtctctttgactactggggccaaggcaccactctcacagtctcctcagagagtcagtccttcccaaatgtcttccccctggtagaatta
JP0038A09P08_1	WT4	WT	0	ggggctgagcttgtgaagcctggggcttcagtgaagctgtcctgcaaggcttctggctacaccttcaccagctactggatgcactgggtgaagcagaggcctggacgaggccttgagtggattggaaggattgatcctaatagtggtggtactaagtacaatgagaagttcaagagcaaggccacactgactgtagacaaaccctccagcacagcctacatgcagctcagcagcctgacatctgaggactctgcggtctattattgtgcagcctactatatattcaacggatacttcgatgtctggggcacagggaccacggtcaccgtctcctcagccaaaacgacacccccatctgtctatccactggcccctggatctgctgcccaaactaactcc…
JP0038A09P09_1	WT5	WT	6	ggggctgagcttgtgaagcctggggcttcagtgaagctgtcctgcaaggcttctggctacaccttcaccagttattggatgcactgggtgaagcagaggcctggacgaggccttgagtggattggaaggattgatcctaatagtggtactactaagtacaatgagaagttcaagaacaaggccacactgactgtagacaaaccctccagcacagcctacatgcagctcagcagcctgacatctgaggactctgcggtctattgttgtgcaagatatggttactacggtggtagcaactactttgactactggggccaaggcacctctctcacagtctcctcagagagtcagtccttcccaaatgtcttccccctcagcaatcgt
JP0038A09P10_2	WT6	WT	6	ggggcagagcttgtgaagacaggggcctcagtcaagttgtcctgcacagcttctggcttcaacattaaagactactatatgcactgggtgaagcagaggactgaacagggcctggagtggattggaaggactgaccctgaggatggtgaaactaaatatgccccgaaattccagggcaaggccattataacagtagacacatcctccaacacagcctacctgcagctcagcagcccgacatctgaggacactgccgtctattactgtgctagatattattattactacggtagtaggtactttgactactggggccacggcaccactctcacagtctcctcagagagtcagtccttcccaaatgtcttccccctttctgtagaa
JP0038A09P11_1	TA3	T283A	1	ggggctgagcttgtgaagcctggggcttcagtgaagctgtcctgcaaggcttctggctacaccttcaccagctactggatgcactgggtgaagcagaggcctggacgaggccttgagtggattggaaggattgatcctaatagtggtggtactaagtacaatgagaagttcaagagcaaggcctcactgactgtagacaaaccctccagcacagcctacatgcagctcagcagcctgacatctgaggactctgcggtctattattgtgcaagaaatcgatgggggtactcctttgactactggggccaaggcaccactttcacagtctcctcagccaaaacgacacccccatctgtctatccactggcccctggatctgctgcccaaactaactccatg…
JP0038A09P12_1	TA4	T283A	3	ggggctgagcttgtgaagcctggggcttcagtgaagctgtcctgcaaggcttctggctacaccttcaccagctactggatgcactgggtgaagcagaggcctggacgaggccttgagtggattggaaggattgatcctaatagtggtggtactaaatacaatgagaagttcaagagcaaggccacactgactgcagacaaatcctccagcacagcctacatgcagctcagcagcctgacatctgaggactctgcggtctattattgtgcaagataccactacggtagtagctcgtacttcgatgtctggggcacagggaccacggtcaccgtctcctcagagagtcagtccttcccaaatgtcttccccctagtactcatg
JP0038A09P13_1	TA5	T283A	0	ggggctgagcttgtgatgcctggggcttcagtgaagctgtcctgcaaggcttctggctacaccttcaccagctactggatgcactgggtgaagcagaggcctggacaaggccttgagtggatcggagagattgatccttctgatagttatactaactacaatcaaaagttcaagggcaagtccacattgactgtagacaaatcctccagcacagcctacatgcagctcagcagcctgacatctgaggactctgcggtctattactgtgcaagagactacggtagtaactacgactactggggccaaggcaccactctcacagtctcctcagagagtcagtccttcccaaatgtcttccccctggtagaatta
JP0038A10P08_1	WT4	WT	5	ggggctgaccttgtgaagcctggggcttcagtgaagctgtcctgcaaggcttctggctacaccttcaccagcttctggctgcactgggtgaagcagaggcctggacgaggccttgagtggattggaaggattgatcccaatagtggtggtactaggtacaatgagaagttcaagagcaaggccacactgactgtagacaaaccctccagcacagcctacatgcagctcagcagcctgacatctgaggactctgcggtctattattgtgcaagatactggtactacggtagtaggtttgactactggggccaaggcaccactctcacagtctcctcagccaaaacgacacccccatctgtctatccactggcccctggatctgctgcccaaactaactcc…
JP0038A10P09_1	WT5	WT	9	ggggctgagcttgtgaagcctggggcttcagtgaagctgtcctgcaaggcttctggctacaccttcaccagctacttgatgcactgggtgaagcagaggcctggacgaggccttgagtggattggaaggattgatgctaatggtggtggtgctatttacaatgagaaattcaagagcaaggccacactgactgtagacaaaccttccagcacagcctacatgcagctcagcagcctgacatgtgaggactctgcggtctattattgtgcaagatactattattacggtagtaatgttatggactactggggtcaaggaacctcagtcaccgtctcctcagccaaaacgacacccccatctgtctatccactggcccctggatctgctgcccaaactaac…
JP0038A10P10_1	WT6	WT	1	gggactgagcttgtgaagcctggggcttcagtgaagctgtcctgcaaggcttctggctacaccttcaccagctactggatgcactgggtgaagcagaggcctggacgaggccttgagtggattggaaggattgatcctaatagtggtggtactaagtacaatgagaagttcaagagcaaggccacactgactgtagacaaaccctccagcacagcctacatgcagctcagcagcctgacatctgaggactctgcggtctattattgtgcaagagggtactacggtagtatccactttgactactggggccaaggcaccactctcacagtctcctcagccaaaacgacacccccatctgtctatccactggcccctggatctgctgcccaaactaactcc…
JP0038A10P11_1	TA3	T283A	4	ggggctgagcttgtgaaacctggggcttcagtgaagctgtcctgcaaggcttctggctacaccttcaccaactactggatgcactgggtgaagcagaggcctggacgaggccttgagtggattggaaggattgatcctaatcgtggtggtactaagtacaatgagaagttcaagaacaaggccacactgactgtagacaaaccctccagcacagcctacatgcagctcagcagcctgacatctgaggactctgcggtctattattgtgcaagatacgactacggtagtagctacgggtttgcttactggggccaagggactctggtcactgtctctgcagagagtcagtccttcccaaatgtcttccccctgaacgcaata
JP0038A10P12_1	TA4	T283A	9	gtggcagagcttgtgaggccaggggcctcagtcaagttgtcctgcacagctcctggcttcaacattaaaaatatctatatgtattgggtgaagcagaggcctgaacagggcctggagtggattggaaggattgatcctgcgaatggtaattctaattatgccccgaagttccagggcaaggccactataactgcagacacatcctccaacacagcctacctgcagatcagcagcctgacatctgaggacactgccatctatttctgtgctctgtattactacggttgtaggtacggatttgcttactggggccaagggactctggtcactgtctctgcagagagtcagtccttcccaaatgtcttccccctagtactcatg
JP0038A10P13_1	TA5	T283A	0	ggacctggcctggtggcgccctcacagagcctgtccatcacatgcactgtctcagggttctcattaaccagctatggtgtaagctgggttcgccagcctccaggaaagggtctggagtggctgggagtaatatggggtgacgggagcacaaattatcattcagctctcatatccagactgagcatcagcaaggataactccaagagccaagttttcttaaaactgaacagtctgcaaactgatgacacagccacgtactactgtgccaaacaggactacggtagtagcctttactatgctatggactactggggtcaaggaacctcagtcaccgtctcctcagagagtcagtccttcccaaatgtcttccccctggtagaatta
JP0038A11P08_1	WT4	WT	6	gggactgaactggtgaagcctggggcttcagtgaagctgtcctgcaaggcttctgcctacaccttcaccagctactggatccactgggtgaggcagaggcctggacaaggccttgactggattggaaatattaatcctagcaatggtggtactaactacaatgagaagttcaagagcaaggccacactgactgtagacaagtcctccagcacagcctacatgcagctcagcagcctgacctctgaggactctgcggtctattattgtgcaagaaggcgattactacggtactgctttgactactggggccaaggcaccactctcacagtctcctcagagagtcagtccttcccaaatgtcttccccctggtctattaa
JP0038A11P09_2	WT5	WT	7	ggacctgagctgacgaggcctggggcttcagtgaagttgtcctgcaaggcttctggctacaccttcacaagccatggtataagctgggtgaagcagagaactggacagggccttaagtggattggagagatttatcctagaagtggtaatacttactacaatgagaagttcaagggcaaggccactctgactgcagacaaatcctccagcacagcgtacatggagctccgcagcctgacatcagaggactctgcggtctatttctgtgcaagaatttattactacggtagcggggggtacttcgatgtctggggcacagggaccacggtcaccgtctcctcagagagtcagtccttcccaaatgtcttccccctcagcaatcgt
JP0038A11P11_1	TA3	T283A	4	ggggctgagcttgtgaagcctggggcttcagtgaagctgtcctgcaagccttctggctacaccttcaccagctactggatgcactgggtgaagcagaggcctggacgaggccttgagtggattggaaggatttatcctaatagtggtggtactaagtacaatgagaagttcaagagccaggccacactgactgtagacaaaccctccagcacagcctacatgcagctcaacagcctgacatctgaggactctgcggtctattattgtgcaagatatcgatgggggtactactttgactactggggccaaggcaccactctcacagtctcctcagccaaaacgacacccccatctgtctatccactggcccctggatctgctgcccaaactaactccatg…
JP0038A11P12_1	TA4	T283A	3	ggggctgagcttgtgaagcctggggcttcagtgaagctgtcctgcaaggcttctggctacaccttcaccagctactggatgcactgggtgaagcagaggcctggacgaggccttgagtggattggaaggattgatcctaatagtggtggtactaaatacaatgagaagttcaagagcaaggccacactgactgcagacaaatcctccagcacagcctacatgcagctcagcagcctgacatctgaggactctgcggtctattattgtgcaagataccactacggtagtagctcgtacttcgatgtctggggcacagggaccacggtcaccgtctcctcagagagtcagtccttcccaaatgtcttccccctagtactcatg
JP0038A11P13_1	TA5	T283A	7	ggggctgagcttgtgaagcctggggcttcagtgaagctgtcctgcaaggcttctggctacaccttcaccagctactggatgttctgggtgaggcagaggcctggacgaggccttgagtggattggaatgattgatcctaatagtggtggtactaggtacaatgagaagttcaagagcaaggccacactgactgtagacaaaccctccagcacagcctacatgcagctcagcagcctgacatctgaggactctgcagtctattattgtgcacgatattactacgatacggcgggtgctatggactactggggtcaaggaacctcagtcaccgtctcctcagagagtcagtccttcccaaatgtcttccccctggtagaatta
JP0038A12P08_2	WT4	WT	2	gtggcagagcttgtgaggccaggggcctcagtcaagttgtcctgcacagcttctggcttcaacattaaaaacacctatatgcactgggtgaagcagaggcctgaacagggcctggagtggattggaaggattgatcctgcgaatggtaatactgaatatgccccgaagttccagggcaaggccactataactgcagacacctcctccaacacagcctacctgcagctcagcagcctgacatctgaggacactgccatctattactgtgcgtccggtaactggtacttcgatgtctggggcacagggaccacggtcaccgtctcctcagagagtcagtccttcccaaatgtcttccccctggtctattaa
JP0038A12P09_1	WT5	WT	8	ggggctgaacttgtgaagcctggggcttcagtgaagctgtcttgtaagacttctggctacaccttcaccaactcctggatgcactgggtgaagcagaggcctggacgaggccttgagtggattggaaggattgatccttatagtggtggtactaagtacaatgagaagttcaagagcaaggccacactgactatagacaaaccctccagcacagcctacatgcagctcagcagcctgacatctgaggactctgcggtctattattgtgcaagatatcgatggttactagggggatactactttgactactggggccaaggcaccactctcacagtctcctcagccaaaacgacacccccatctgtctatccactggcccctggatctgctgcccaaact…
JP0038A12P10_1	WT6	WT	4	ggggctgagcttgtgaagcctggggcttcagtgaagctgtcctgcaaggcttctggctacaccttcaccagttacttgatgcactgggtgaagcagaggcctggacgaggccttgagtggattggaaggattgatcctaatagtggtggtactaagtacaatgagaagttcaagagtaaggcctcactgactgtagacaaaccctccagcacagcctacatgcagctcagcagcctgacatctgaggactctgcggtctattattgtgcaagatataactacggtagtagctactttgactactggggccaaggcaccactctcacagtctcctcagccaaaacgacacccccatctgtctatccactggcccctggatctgctgcccaaactaactcc…
JP0038A12P11_1	TA3	T283A	2	ggggctgaactggcaagacctggtgcctcagtgaagatgtcctgcaaggcttctggctacacctttactacctacacgatgcactgggtaaaacagaggcctggacagggtctggaatggattggatacattaatcctagcagtgcttatactaagtacaatcagaagttcaaggacaaggccacattgactgcagacaaatcctccagcacagcctacatgcaactgagcagcctgacatctgaggactctgcagtctattactgtgcaagagggatggactactggggtcaaggaacctcagtcaccgtctcctcagagagtcagtccttcccaaatgtcttccccctgaacgcaata
JP0038A12P12_1	TA4	T283A	2	ggggctgagcttgtgaagcctggggcttcagtgaagctgtcctgcaaggcttctggctacaccttcaccagctacttgatgcactgggtgaagcagaggcctggacgaggccttgagtggattggaaggattgatcctaatagtggtggtactaagtacaatgagaagttcaagaccaaggccacactgactgtagacaaaccctccagcacagcctacatgcagctcagcagcctgacatctgaggactctgcggtctattattgtgcctcttattactacggtagtagctactttgactactggggccaaggcaccactctcacagtctcctcagccaaaacaacagccccatcggtctatccactggcccctgtgtgtggaggtacaactggctcc…
JP0038B01P08_2	WT4	WT	7	ggacctgagctgacgaggcctggggcttcagtgaagttgtcctgcaaggcttctggctacaccttcacaggccatggtataagctgggtgaagcagagaactggacagggccttgagtggattggagagatttatcctagaagtggtaatacttactacaatgagaagttcaagggcaaggccactctgactgcagacaaatcctccagcacagcgtacatggagctccgcagcctgacatcagaggactctgcggtctatttctgtgcaagaatttattactacggtagcggggggtacttcgatgtctggggcacagggaccacggtcaccgtctcctcagagagtcagtccttcccaaatgtcttccccctggtctattaa
JP0038B01P09_1	WT5	WT	2	ggggctgagcttgtgaagcctggggcttcagtgaagctgtcctgcaaggcttctggctacaccttcaccatctactggatgcactgggtgaagcagaggcctggacgaggccttgagtggattggaaggattgatcctaatagtggtggtactaagtacaatgagaagttcaagatcaaggccacactgactgtagacaaaccctccagcacagcctacatgcagctcagcagcctgacatctgaggactctgcggtctattattgtgcaagatattcttactacggtagtagctcctactttgactactggggccaaggcaccactctcacagtctcctcagccaaaacgacacccccatctgtctatccactggcccctggatctgctgcccaaact…
JP0038B01P10_1	WT6	WT	8	ggggctgaacttgtgaagcctggggcttcagtgaaactgtcctgtaaggcttctgactacaccttcaccaactactggatgcactgggtgaagcagaggcctggacgaggccttgagtggattggaaggattgatcctaatagtggtggttctaagtacaatgagcagttcaagaccaaggccacactgactgtagacaaaccctccagcacagcctacatgcagctcagcagcctgacatctgaggactctgcggtctattattgtgcaagatactactatgattacgccctctttgactactggggccaaggcaccactctcacagtctcctcagagagtcagtccttcccaaatgtcttccccctttctgtagaa
JP0038B01P11_1	TA3	T283A	2	ggggctgagcttgtgaagcctggggcttcagtgaagctgtcctgcaaggcttctggctacaccttcaccaggtactggattcactgggtgaagcagaggcctggacgaggccttgagtggattggaaggattgatcctaatagtggtggtactaagtacaatgagaagttcaagagcaaggccacactgactgtagacaaaccctccagcacagcctacatgcagctcagcagcctgacatctgaggactctgcggtctattattgtgcaagatattactacggtagtagccttgactactggggccaaggcaccactctcacagtctcctcagagagtcagtccttcccaaatgtcttccccctgaacgcaata
JP0038B01P12_1	TA4	T283A	5	gtggcagagcttgtgaggccaggggcctcagtcaagttgtcctgcacagcttctggcttcaaccttaaaaacacccaaatgcactgggtgaagcagaggcctgaacagggcctggagtggattggaaggattgatcctgcgaatggtagtactaaatatgacccgaagttccagggcaaggccactataactgcagacacatcctccaacacagcctacctgcagctcagcagcctgacatctgaggacactgccatctattactgtgctctttattactacggtcgtagctacgggtttgcttactggggccaagggactctggtcactgtctctgcagagagtcagtccttcccaaatgtcttccccctagtactcatg
JP0038B01P13_1	TA5	T283A	3	ggggcagagcttgtgaagccaggggcctcagtcaagttgtcctgcacagcttctggcttcaacattaaagactactatatgtactgggtgaagcagaggactgaacagggcctggagtggattggaaggattgatcctgaggatggtgaaactaaatatgccccgaaattccagggcaaggccactatgacagcagacacatcctccaacacagcctacctgcggctcagcagcctgacatctgaggacactgccgtctattactgtgctagatatcgttactacggtactagcctttttgactactggggccaaggcaccactctcacagtctcctcagagagtcagtccttcccaaatgtcttccccctggtagaatta
JP0038B02P08_1	WT4	WT	3	ggggctgagcttgtgaagcctggggcttcagtgaagctgtcctgcaagtcttctggctacaccttcaccagctactggatgcactgggtgaagcagaggcctggacgaggccttgagtggattggaaggattgatcctaagagtggtggtactaagtacaatgagaagttcaagagcaaggccacactgactgtagacaaaccctccagcacagcctacatgcagctcagcagcctgacatctgaggactctgcggtctgttattgtgcaagatatggtaaagggtgctatgctatggactactggggtcaaggaacctcagtcaccgtctcctcagccaaaacgacacccccatctgtctatccactggcccctggatctgctgcccaaactaactcc…
JP0038B02P10_1	WT6	WT	5	ggggctgagcttgtgaagcctggggcttcagtgaagctgtcctgcaaggcttctggctacaccttcaccaactactggatgcactgggtgaagcagaggcctggacgaggccttgagtggattggaaggaatgatcctaacagtggtggtactaagtacaatgagaagttcaagaacaaggccacactgactgtagacaaaccctccagcacagcctacatgcagctcagcagcctgacatctgaggactctgcggtctattatcgtgcaagaggggtttacccacactactttgactactggggccaaggctccactctcacagtctcctcagccaaaacgacacccccatctgtctatccactggcccctggatctgctgcccaaactaactccatg…
JP0038B02P11_1	TA3	T283A	6	ggggctgagtttgtgaagcctggggcttcagtgaagctgtcctgcaaggcttctggctacaccttcaccagatattggatgcactgggtgaagcagaggcctggacgaggccttgagtggattggaaggattgatcctaatagtggtggtactaagtacaatgagaagttcaagagcaaggccacactgactgtagacaaaccctccagtacagcctacatgcagctcagcagcctgatagctgaggactctgcggtctattattgtgcaagatattactacggtagtttctttgactactggggccaaggcaccattctcacagtctcctcagccaaaacgacacccccatctgtctatccactggcccctggatctgctgcccaaactaactccatg…
JP0038B02P12_1	TA4	T283A	4	ggggctgagcttgtgaagcctggggcttcagtgaagctgtcctgcaaggcttctggctacaccttcaccagctactggatgcactgggtgaagcagaggcctggacgaggccttgagtggattggaaggattgatcctaatagtggtggtactaagtactatgagaagttcaacaacaaggccacactgactgtagacaaaccctccggcacagcctacatgcagctcagcagcctgacatctgaggactctgcggtctattattgtgcaagatattactacggtagggggtacttcgctgtctggggcacagggaccacggtcaccgtctcctcagccaaaacgacacccccatctgtctatccactggcccctggatctgctgcccaaactaactcc…
JP0038B02P13_1	TA5	T283A	3	ggtggaggattggtgcggcctaaaggatcattgaaactctcatgtgccggctctggtttcaccttcaatacctatgccatgcactgggtccgccaggctccaggaaagggtttggaatgggttgctcgcataagacgtaaaagtagtaattatgcaacatattatgccgattcagtgaaagacagattcaccatctccagagatgattcacaaagcatgctctatctgcaaatgaacaacctgaaaactgaggacacagccatgtattactgtgtgagaggggcactgagggggtacttcgatgtctggggcacagggaccacggtcaccgtctcctcagagagtcagtccttcccaaatgtcttccccctggtagaatta
JP0038B03P08_1	WT4	WT	1	ggggctgagcttgtgaagcctggggcttcagtgaagctgtcctgcaaggcttctggctacaccttcaccagctactggatgcactgggtgaagcagaggcctggacgaggccttgagtggattggaaggattgatcctaatagtggtggtactaagtactatgagaagttcaagagcaaggccacactgactgtagacaaaccctccagcacagcctacatgcagctcagcagcctgacatctgaggactctgcggtctattattgtgcaagatattactacggtagtagctactttgacttctggggccaaggcaccactctcacagtctcctcagagagtcagtccttcccaaatgtcttccccctggtctattaa
JP0038B03P09_1	WT5	WT	0	ggggctgagcttgtgaagcctggggcttcagtgaagctgtcctgcaaggcttctggctacaccttcaccagctactggatgcactgggtgaagcagaggcctggacgaggccttgagtggattggaaggattgatcctaatagtggtggtactaagtacaatgagaagttcaagagcaaggccacactgactgtagacaaaccctccagcacagcctacatgcagctcagcagcctgacatctgaggactctgcggtctattattgtgcaagatacctacttccatattactgtgctatggactactggggtcaaggaacctcagtcaccgtctcctcagagagtcagtccttcccaaatgtcttccccctcagcaatcgt
JP0038B03P11_1	TA3	T283A	2	ggggctgagcttgtgaagcctggggcttcagtgaagctgtcctgcaaggcttctggctacaccttcaccagctactggatgcactgggtgaagcagaggcctggacgaggccttgagtggattggaaggattgatcctaatagtggtgatactaagtacaatgagaagttcaagaccaaggccacactgactgtagacaaaccctccagcacagcctacatgcagctcagcagcctgacatctgaggactctgcggtctattattgtgcaagatacgactacggtagtaggtacgggtttgcttactggggccaagggactctggtcactgtctcttcagagagtcagtccttcccaaatgtcttccccctgaacgcaata
JP0038B03P12_1	TA4	T283A	7	ggggctgagcttgtgaagcctggggcttcagtgaagttgtcctgtaaaccttctggctacaccctcaccagctattggatgcactgggtgaggcagaggcctggacgaggccttgagtggattggaaggattgatcctaatagtggtggtactaagtacaatgagaagttcaagagcaaggccacactgactgtagacaaaccctccagcacagcctacatgcagctcagcagcctgacatctgaggactctgcggtctattattgtgcaatttattactacaatagtagcgggtttgcttactggggccaagggactctggtcactgtctctgcagccaaaacgacacccccatctgtctatccactggcccctggatctgctgcccaaactaactcc…
JP0038B03P13_1	TA5	T283A	6	ggggctgaacttgtgaagcctggggcttcagtgaagctgtcctgcaaggcttctggctacatcttcaccaggtactggatgcactgggtgaagcagaggcctggacgaggccttgagtggattggatggattgatcctaatagtggtgctactaagtacaatgagaagttcaagagcaaggccacactgactgtagacaaaccctccagcacagcctacatgcggctcagcagcctgacatctgaggactctgcggtctattattgtgcaagagcgctggcctactctagcgtccactttgcttactggggccaagggactctggtcactgtctctgcagagagtcagtccttcccaaatgtcttccccctggtagaatta
JP0038B04P08_1	WT4	WT	3	ggggctgagcttgtgaagcctggggcttcagtgaagctgtcctgccaggcttctggctacaccttcaccaactactggatgcactgggtgaagcagaggcctggacgaggccttgaatggattggaaggattgatcctaatagtggtggtactaagtacaatgagaagttcaagagcaaggccacactgactgtagacaaaccctccagcacagcctacatgcagctcagcagcctgacatctgaggactctgcggtctattattgtgcaagatattactacggtagtagcaactttgactactggggccaaggcaccactctcacagtctcctcagccaaaacgacacccccatctgtctatccactggcccctggatctgctgcccaaactaactcc…
JP0038B04P09_1	WT5	WT	4	ggcgctgagctgatgaagcctggggcctcagtgaagctttcctgcaaggctactggctacacattcactggctactggatagagtgggtaaagcagaggcctggacatggccttgagtggattggagagattttacctggaagtgggagtactaatcacaatgagaagttcaagggcaaggccacattcactgcagatacatcctccaacacagcctacatgcaactcagcagcctgacaactgaggactctgccatctattactgtgcaagagattactacggtagtacctactactttgactactggggccaaggcaccactctcacagtctcctcagccaaaacgacacccccatctgtctatccactggcccctggatctgctgcccaaactaac…
JP0038B04P10_1	WT6	WT	6	ggggctgaacttgtgaagcctggggcttcagtgaagctgtcctgcaaggcttctggctacaccttcaccagctactggatacactgggtgaagcagaggcctggacgaggccttgagtggattggaaggattgatcctaatagtggtgctactaagtacaatgagaagttcaagaacaaggccacactgactgtagacaaaccctccagcacagcctgcgtgcagctcagcagcctgacatctgaggactctgcggtctattattgtgcaagagggtactacggtagtatccactttgactactggggccaaggcaccactctcacagtctcctcagagagtcagtccttcccaaatgtcttccccctttctgtagaa
JP0038B04P11_1	TA3	T283A	4	gtggcagagcttgtgaggccaggggcctcagtcaagttgtcctgcacagcttctggcttcaacaataaaaacacctatatgcactgggtgaagcagaggcctgaacagggcctggagtggattggaaggattgatcctgcgaatggtaatactaaatatgccccgaagttccagggcaaggccactataagtgcagacacattctccaacacagcctacctgcagctcagcagcctgacatctgaggacactgccatctattactgtggtaattattactacggtagtaactacgggtacttcgatgtctggggcacagggaccacggtcaccgtctcctcagagagtcagtccttcccaaatgtcttccccctgaacgcaata
JP0038B04P12_1	TA4	T283A	3	ggggctgagcttgtgaagcctggggcttcagtgaacctgtcctgcaaggcttctggctacaccttcaccagctacttgatgcactgggtgaagcagaggcctggacgaggccttgagtggattggaaggattgatcctaatagtggtggtactaagtacaatgagaagttcaagagcaaggccacagtgactgtagacaaaccctccagcacagcctacatgcagctcagcagcctgacatctgaggactctgcggtctattattgtgcaagctattactacgatagtagctcctttgcttactggggccaagggactctggtcactgtctctgcagccaaaacgacacccccatctgtctatccactggcccctggatctgctgcccaaactaactcc…
JP0038B04P13_1	TA5	T283A	2	ggggctgagcttgtgaagcctggggcttcagtgaagctgtcctgcaaggcttctggctacaccttcaccagctactggatgcactgggtgaagcagaggcctggacgaggccttgagtggattggaaggattgttcctactagtggtggtactaagtacaatgagaagttcaagagcaaggccacactgactgtagacaaaccctccagcacagcctacatgcagctcagcagcctgacatctgaggactctgcggtctattattgtgcaagatattactacggttatacctactttgactactggggccaaggcaccactctcacagtctcctcagagagtcagtccttcccaaatgtcttccccctggtagaatta
JP0038B05P08_1	WT4	WT	12	ggggctgagcttgtgaagcctggggcttcagtgaagctgtcctgcaaggcttctggctacaccttcaccagtcactggatgcactgggtgaagcagaggcctggacgaggccttgagtggattggaaggattgatccttctagtggtggtactaggcacaatgagaagttcaagaccaaggccaaaatgactgtagacaaaaccgccagcacagcctacatgcagctcagcagcctgacatgtgaggactctgcggtctattattgtgcaagatatctaccaagggattactatgctatggactattggggtcaaggaacctcagtcatcgtctcctcagccaaaacgacacccccatctgtctatccactggcccctggatctgctgcccaaactaac…
JP0038B05P09_1	WT5	WT	5	ggggctgagcttgtgaagcctggggcttcagtgaagctgtcctgcaaggcttctggctacaccttcaccagctactggatgcactgggtgaagcagaggcctggacgaggccttgagtggattggaaggattgatcctaatagtggtggtactaactacaatgagaagttcaagagcaaggccccactgactgtagacagaccctccaacacagcctacatgcagctcaacagcctgacatctgaggactctgcggtctattattgtgcaagatattactacggtagtagctactttgactactggggccaaggcaccactctcacagtctcctcagagagtcagtccttcccaaatgtcttccccctcagcaatcgt
JP0038B05P10_1	WT6	WT	10	ggggctgagcttgtgaagcctggggcttcagtgaagctgtcctgcaaggcttctggctacaccttcaccagctactggatgcactgggtgaagcagaggcctggacgaggccttgagtggattggaaggattgatccttatagtggtggtactaggtacagtgagaagttcaagagcaaggccatactgactgtagacaaaccctccaacacagcctacatgcagctcagcagcctgacatttgagggctctgcggtctatttttgtgttagatactactacggtagttgccccggcttcgatgtctggggcacagggaccacggtcaccgtctcctcagagagtcagtccttcccaaatgtcttccccctttctgtagaa
JP0038B05P12_1	TA4	T283A	3	ggggctgagcttgtgaagcctggggcttcagtgaagctgtcctgcaaggcttctggctacaccttaaccagctactggatgcactgggtgaagcagaggcctggacgaggccttgagtggattggaaggattgatcctaatagtggtggtactaagtacaatgagaagttcaagagcaaggccacactgactgtagacaaatcctccagcacagcctacatgcagctcagcagcctgacatctgaagactctgcggtctattattgtgcaatttattactacggtagtagcgggtttgcttactggggccaagggactctggtcactgtctctgcagccaaaacgacacccccatctgtctatccactggcccctggatctgctgcccaaactaactcc…
JP0038B05P13_1	TA5	T283A	0	ggggctgagctggtgaggcctgggtcttcagtgaagctgtcctgcaaggcttctggctacaccttcaccagctactggatgcattgggtgaagcagaggcctatacaaggccttgaatggattggtaacattgacccttctgatagtgaaactcactacaatcaaaagttcaaggacaaggccacattgactgtagacaaatcctccagcacagcctacatgcagctcagcagcctgacatctgaggactctgcggtctattactgtgcaagacgggaatacggtagtagtttctactggtacttcgatgtctggggcacagggaccacggtcaccgtctcctcagccaaaacgacacccccatctgtctatccactggcccctggatctgctgcccaa…
JP0038B06P08_1	WT4	WT	0	ggggctgagcttgtgaagcctggggcttcagtgaagctgtcctgcaaggcttctggctacaccttcaccagctactggatgcactgggtgaagcagaggcctggacgaggccttgagtggattggaaggattgatcctaatagtggtggtactaagtacaatgagaagttcaagagcaaggccacactgactgtagacaaaccctccagcacagcctacatgcagctcagcagcctgacatctgaggactctgcggtctattattgtgcaaattattactacgatagggggtacttcgatgtctggggcacagggaccacggtcaccgtctcctcagccaaaacgacacccccatctgtctatccactggcccctggatctgctgcccaaactaactcc…
JP0038B06P09_1	WT5	WT	3	ggggctgagcttgtgaagcctggggcttcagtgaagctgtcctgcgaggcttctggctacaccttcaccagctactggatgcaatgggtgatgcagaggcctggacgaggccttgagtggattggaaggattgatcctaatagtggtggtactaagtacaatgagaagttcaagagcaaggccacactgactgtagacaaaccctccagcacagcctacatgcagctcagcagcctgacatctgaggactctgcggtctattattgtgcaagctttaactacggtagtagatcgtactactttgactattggggccaaggcaccactctcacagtctcctcagccaaaacgacacccccatctgtctatccactggcccctggatctgctgcccaaact…
JP0038B06P10_2	WT6	WT	3	ggagctgagttggcgagtcctgggacatcagtgacactgtcctgcaaggcttctggctacacatttactgaccatattatgaattgggtaaaaaagaggcctggacagggccttgagtggattggaaggatttatccagtaagtggtgaaactaactacaatcaaaagttcatgggcaaggccacattctctgtagaccggtcctccagcacagtgtacatggtgttgaacagcctgacatctgaggaccctgctgtctattattgtggaaggggggaggtctttgactactggggccaaggcaccactctcacagtctcctcagagagtcagtccttcccaaatgtcttccccctttctgtagaa
JP0038B06P11_1	TA3	T283A	7	ggggctgagcttgtgaagcctggggcttcagtgaagctgtcctgcaaggcttctggctacaccttcaccaggtactggatgcactgggtgaagcagaggcctggacgaggccttgagtggattggaaggattgatcctaaaagtggtgatactaagtacaatgagaagttcaagagcgaggccacactgactgtagacaaaccctccagcacagcctatatgcagctcactagcctgacatctgaggactctgcggtctattattgtgcaagatacggagtttgggtacttagtggcttcgatgtctggggcacagggaccacggtcaccgtctcctcagagagtcagtccttcccaaatgtcttccccctgaacgcaata
JP0038B06P12_1	TA4	T283A	1	ggggctgagcttgtgaagcctggggcttcagtgaagctgtcctgcaaggcttctggctacaccttcaccagctactggatgcactgggtgaagcagaggcctggacgaggccttgagtggattggaaggattgatcctaatagtggtggtactaagtacaatgagaagttcaagagcaaggccacactgactgtagacaaaccctccagtacagcctacatgcagctcagcagcctgacatctgaggactctgcggtctattattgtgcaagatactactacggtagtggttcgtacttcgatgtctgggacacagggaccacggtcaccgtctcctcagagagtcagtccttcccaaatgtcttccccctagtactcatg
JP0038B06P13_1	TA5	T283A	0	ggggctgagcttgtgaagcctggggcttcagtgaagctgtcctgcaaggcttctggctacaccttcaccagctactggatgcactgggtgaagcagaggcctggacgaggccttgagtggattggaaggattgatcctaatagtggtggtactaagtacaatgagaagttcaagagcaaggccacactgactgtagacaaaccctccagcacagcctacatgcagctcagcagcctgacatctgaggactctgcggtctattattgtgcaagatattactacggtagtagctactttgactactggggccaaggcaccactctcacagtctcctcagagagtcagtccttcccaaatgtcttccccctggtagaatta
JP0038B07P09_1	WT5	WT	6	ggggctgagcttgtgaagcctggggcttcagtgaagctgtcctgcaaggcttctggctacaccttcaccagctactggatacactgggtgaaacagaggccaggacgaggccttgagtggattggaaggattgatccttatagtggtggtactaagtacaatgagaggttcaagagcaaggccacactgactgtagacaaaccctccagcacagcctgcatgcagctcagcagcctgacatctgaggactctgcggtctattattgtgcaagatatgattactacgttagtagctacgactactggggccaaggcaccactctcacagtctcctcagccaaaacgacacccccatctgtctatccactggcccctggatctgctgcccaaactaactcc…
JP0038B07P10_1	WT6	WT	6	ggggctgagcttgtgaagcctggggcttcagtgaagctgtcctgcaaggcttctggctacaccttcaccaactactggatacactgggtgaaacagaggcctggacgaggccttgagtggattggaaggattgatcctaatagtggtggtattaggtacaatgagaagttcaagagcaaggccacactgactgtagacaaaccctccaccacagcctacatgcagctcagcagcctgacatctgaggactctgcggtctattattgtgcaagatcctatttctacggtagcctctttgactactggggccaaggcaccactctcacagtctcctcagccaaaacgacacccccatctgtctatccactggcccctggatctgctgcccaaactaactcc…
JP0038B07P11_1	TA3	T283A	2	ggggctgagcttgtgaagcctggggcttcagtgaagctgtcctgcaaggcttctggctacaccttcaccagctactggatgcactgggtgaagcagaggcctggacgaggccttgagtggattggaaggattgatccttatagtggtggtactaagtacaatgagaacttcaagagcaaggccacactgactgtagacaaaccctccagcacagcctacatgcagctcagcagcctgacatctgaggactctgcggtctattattgtgcaagatatcgatgggggtactactttgactactggggccaaggcaccactctcacagtctcctcagccaaaacgacacccccatctgtctatccactggcccctggatctgctgcccaaactaactccatg…
JP0038B07P12_1	TA4	T283A	4	gggactgaactggtgaaacctggggcttcagtgaagctgtcctgcaaggcttctggctacaccttcaccagttactggatacactgggtgaagcagaggcctggacaaggccttgagtggattggaaatattaatcctagtaatggtggtactaactacaatgagaagttcaagagcaaggccacactgactgtagacaaatcctccagcacagcctacatgcagctcagcagcctgacatctgaggactctgcggtctattattgtgcaagacgacagctcaggctaccgtactactttgactactggggccaaggcaccactctcacagtctcctcagagagtcagtccttcccaaatgtcttccccctagtactcatg
JP0038B07P13_1	TA5	T283A	4	ggagctgagctggcgaggcctggggcttcagtgaacctgtcctgcaaggcttctggctacaccttcacaagctatggtataagctgggtgaagcagagaactggacagggccttgagtggattggagagatttatcatagaagtagtaatacttactacaatgagaagttcaaggccaaggccacactgactgcagacaaatcctccagcacagcgtacatggagctccgcagcctgacatctgaggactctgcggtctatttctgtgcaagaaagggagcctactatagtaactacggaggctttgactactggggccaaggcaccactctcacagtctcctcagccaaaacgacacccccatctgtctatccactggcccctggatctgctgcccaa…
JP0038B08P08_1	WT4	WT	4	ggggctgagcttgtgaagcctggggcttcagtgaagctgtcctgcaaggcttctggctacaccttcaccagctacttaatgcactgggtgaagcagaggcctggacgaggccttgagtggattggaaggattgatcctaatagtggtggtactaagtacaatgagaagttcaagaccaaggccacactgactgtagacaaaccctccagcacagcctatatgcagctcagcagcctgacatctgaggactctgcggtctattattgtgcaagatattactacggtagtaactactttgactactggggccaaggcaccactctcacagtctcctcagagagtcagtccttcccaaatgtcttccccctggtctattaa
JP0038B08P09_1	WT5	WT	0	ggagctgagctggcgagtcctggggcatcagtgacactgtcctgcaaggcttctggctacacatttactgaccatattatgaattgggtaaaaaagaggcctggacagggccttgagtggattggaaggatttatccagtaagtggtgaaactaactacaatcaaaagttcatgggcaaggccacattctctgtagaccggtcctccagcacagtgtacatggtgttgaacagcctgacatctgaggaccctgctgtctattactgtggtcttagcctttactatgctatggactactggggtcaaggaacctcagtcaccgtctcctcagccaaaacgacacccccatctgtctatccactggcccctggatctgctgcccaaactaactccatggtg…
JP0038B08P10_1	WT6	WT	3	ggggctgagcttgtgaagcctggggcttcagtgaagctgtcctgcaaggcttctggctacaccttcaccacctactggatgcactgggtgaagcagaggcctggacgaggccttgagtggattggaaggattgatcctaatagtggtggtactaagtacaatgagaagttcaggaccaaggccacactgactgtagacaaaccctccagcacagcctacatgcagctcagcagcctgacatctgaggactctgcggtctattattgtgcaagagggtactacggtcgtatccactttgactactggggccaaggcaccactctcacagtctcctcagccaaaacgacacccccatctgtctatccactggcccctggatctgctgcccaaactaactcc…
JP0038B08P11_1	TA3	T283A	7	ggggctgagctggtgaggcctgggtcttcagtgaaactgtcctgcaaggcttctggctacaccttcaccagctactggatgcattgggtgaagcagaggcctaaagaaggccttgaatggattggtaacattgacccttctgatagtgaaactcactacaatcaaaagttcaaggacagggccacattgactgttgccaaatcctccagcacagcctacatgcagctcagcagtctgacatctgaggactctgcggtctattactgtgcaagaagggggggtgactggtacttcgatgtctggggcacagggaccacggtcaccgtctcctcagccaaaacgacacccccatctgtctatccactggcccctggatctgctgcccaaactaactccatg…
JP0038B08P12_1	TA4	T283A	2	ggggctgagcttgtgaagcctggggcttcagtgaaactgtcctgcaaggcttctggctacaccttcaccagctactggatgcactgggtgaagcagaggcctggacgaggccttgagtggattggaaggattgatcctaatagtggtggtactaagtacaatgagaagttcaagagcaaggccacactgactctagacaaaccctccagcacagcctacatgcagctcagcagcctgacatctgaggactctgcggtctattattgtgcctcttattactacggtagtagctactttgactactggggccaaggcaccactctcacagtctcctcagagagtcagtccttcccaaatgtcttccccctagtactcatg
JP0038B08P13_1	TA5	T283A	2	ggggctgagcttgtgaagcctggggcttcagtgaggctgtcctgcaaggcttctggctacaccttcaccaggtactggatgcactgggtgaagcagaggcctggacgaggccttgagtggattggaaggattgatcctaatagtggtggtactaagtacaatgagaagttcaagagcaaggccacactgactgtagacaaaccctccagcacagcctacatgcagctcagcagcctgacatctgaggactctgcggtctattattgtgcaagatattactacggtactaactactttgactactggggccaaggcaccactctcacagtctcctcagagagtcagtccttcccaaatgtcttccccctggtagaatta
JP0038B09P08_1	WT4	WT	0	ggacctgagctggtgaagcctggggcttcagtgaagttgtcctgcaaggcttctggctacaccttcacaagctacgatataaactgggtgaagcagaggcctggacagggacttgagtggattggatggatttatcctagagatggtagtactaagtacaatgagaagttcaagggcaaggccacattgactgtagacacatcctccagcacagcgtacatggagctccacagcctgacatctgaggactctgcggtctatttctgtgcaagattgggtaactgggaaggaggatacttcgatgtctggggcacagggaccacggtcaccgtctcctcagagagtcagtccttcccaaatgtcttccccctggtctattaa
JP0038B09P11_1	TA3	T283A	3	gggggaggcttagtgaagcctggagggtccctgaaactctcctgtgcagcctctggattcactttcagtaactataccatgtcttgggttcgccagactccggagaagaggctggagtgggtcgcaaccattagtggtggtggtggtaacacctactatttagacagtgtgaagggtcgattcaccatctccagagacaatgccaagaacaccctgtacctgcaaatgagcagtctgaggtctgaggacacggccttgtattactgtgcaagacgggactgggacggatgtgagcggtgcttcgatgtctggggcacagggaccacggtcaccgtctcctcagagagtcagtccttcccaaatgtcttccccctgaacgcaata
JP0038B09P12_1	TA4	T283A	9	ggggctgagcttgtgaagccgggggcttcagtgaaactgtcctgcaaggcttctggccacaccttcgccagctactggatgcactgggtgaaacagaggcctgggcgaggccttgagtggattgcaaggattgatcctaatagtggtggtactaagtacaatgagaagttcaagagcaaggccacactgactgtagacaaaccctccagtacagcctacatgcagctcagtagcctgacatctgaggactctgcggtctattattgtgcaatatactactacggtagtcgctcgtacttcgatgtctggggcacagggaccacggtcaccgtctcctcagagagtcagtccttcccaaatgtcttccccctagtactcatg
JP0038B09P13_1	TA5	T283A	1	ggggcagagcttgtgaagccaggggcctcagtcaagttgtcctgcacagcttctggcttcaacattaaagactactatatgcactgggtgaagcagaggactgaacagggcctggagtggattggaaggattgatcctgaggatggtgaaactaaatatgccccgaaattccaggacaaggccactataacagcagacacatcctccaacacagcctacctgcagctcagcagcctgacatctgaggacactgccgtctattactgtgctagatattattactacggtagttactttgactactggggccaaggcaccactctcacagtctcctcagccaaaacgacacccccatctgtctatccactggcccctggatctgctgcccaaactaactcc…
JP0038B10P08_1	WT4	WT	6	ggacctgagctgacgaggcctggggcttcagtgaagttgtcctgcaaggcttctggctacaccttcacaagccatggtataagctgggtgaagcagagaactggacagggccttgagtggattggagagatttatcctagaagtggtaatacttactacaatgagaagttcaagggcaaggccactctgactgcagacaaatcctccagcacagcgtacatggagctccgcagcctgacatcagaggactctgcggtctatttctgtgcaagaatttattactacggtagcggggggtacttcgatgtctggggcacagggaccacggtcaccgtctcctcagagagtcagtccttcccaaatgtcttccccctggtctattaa
JP0038B10P10_1	WT6	WT	1	gggggaggcttagtgaagcctggagggtccctgaaactctcctgtgcagcctctggattcactttcagtagctatgccatgtcttgggttcgccagactgcggaaaagaggctggagtgggtcgcaaccattagtgatggtggtagttacacctactatccagacaatgtaaagggccgattcaccatctccagagacaatgccaagaacaacctgtacctgcaaatgagccatctgaagtctgaggacacagccatgtattactgtgcaagagatcggagctactacggtagtagctcccactggtatttcgatgtctggggcacagggaccacggtcaccgtctcctcagagagtcagtccttcccaaatgtcttccccctttctgtagaa
JP0038B10P11_1	TA3	T283A	1	ggacctgagctggtgaagcctggggcttcagtgaagatatcctgcaaggcttctggctacaccttcactgactactatataaactgggtgaagcagaggcctggacagggacttgagtggattggatggatttttcctggaagtggtagtacttactacaatgagaagttcaagggcaaggccacacttactgtagacaaatcctccagcacagcctacatattgctcagcagcctgacctctgaggactctgcggtctatttctgtgcaagaggccgggattacttctacggtagtagctactggtacttcgatgtctggggcacagggaccacggtcaccgtctcctcagagagtcagtccttcccaaatgtcttccccctgaacgcaata
JP0038B10P12_1	TA4	T283A	4	ggggcagaccttgtgaagccaggggcctcagtcaagttgtcctgcacagcttctggcttcaacattaaagactactatatgcactgggtgaagcagaggactgaacagggcctggagtggattggaaggattgatcctgaggatgatggaactaaatatgccccgaaattccagggcaaggccactataacagcagacagatcctccaacacagcctacctgcagctcagcagcctgacatctgaggacactgccgtctattactgtgctagatattactacggtcgaagctccatggactactggggtcaaggaacctcagtcaccgtctcctcagagagtcagtccttcccaaatgtcttccccctagtactcatg
JP0038B11P08_1	WT4	WT	0	gtggcagagcttgtgaggccaggggcctcagtcaagttgtcctgcacagcttctggcttcaacattaaaaacacctatatgcactgggtgaagcagaggcctgaacagggcctggagtggattggaaggattgatcctgcgaatggtaatactaaatatgccccgaagttccagggcaaggccactataactgcagacacatcctccaacacagcctacctgcagctcagcagcctgacatctgaggacactgccatctattactgtgctagatactacccagggtactactttgactactggggccaaggcaccactctcacagtctcctcagccaaaacgacacccccatctgtctatccactggcccctggatctgctgcccaaactaactccatg…
JP0038B11P09_1	WT5	WT	2	ggggctgagcttgtgaagcctggggcttcagtgaagctgtcctgcaaggcttctggctacaccttcaccagctactggatgcactgggtgaagcagaggcctggacgaggccttgagtggattggaaggattgatcctaatagtggtactactaagtacaatgagaagttcaagagcaaggccacactgactgtagacaaaccctccagcacagcctacatgcagctcagcagcctgacatctgaggactctgcggtctattattgtgcaagatatatttattactacggtactagctactttgactactggggccaaggcaccactctcacagtctcctcagccaaaacgacacccccatctgtctatccactggcccctggatctgctgcccaaact…
JP0038B11P10_1	WT6	WT	0	ggggctgagcttgtgaagcctggggcttcagtgaagctgtcctgcaaggcttctggctacaccttcaccagctactggatgcactgggtgaagcagaggcctggacgaggccttgagtggattggaaggattgatcctaatagtggtggtactaagtacaatgagaagttcaagagcaaggccacactgactgtagacaaaccctccagcacagcctacatgcagctcagcagcctgacatctgaggactctgcggtctattattgtgcaagagggtactacggtagtatccactttgactactggggccaaggcaccactctcacagtctcctcagccaaaacgacacccccatctgtctatccactggcccctggatctgctgcccaaactaactcc…
JP0038B11P11_1	TA3	T283A	2	ggggctgagcttgtgaagcctggggcttcagtgaagctgtcctgcaaggcttctggctacaccttcaccagctactggatgcactgggtgaagcagaggcctggacgaggccttgagtggattggaaggattgatcctaatagtggtggtactaagtataatgagaagttcaagagcaaggccacactgactgtagacaaaccctccagcacagcctacatgcagctcagcagcctgacatctgaggactctgcggtctattcttgtgcaagatatcactacggtagtagctactttgactactggggccaaggcaccactctcacagtctcctcagagagtcagtccttcccaaatgtcttccccctgaacgcaata
JP0038B11P12_1	TA4	T283A	7	ggggctgagcttgtgaagcctggggcttcagtgaagctgtcctgcaaggcctctggctacaccttcaccggctactggatgcactgggtgacgcagaggcctggacgaggccttgagtggattggaaggattgatcctaatagtggtggcactaggtacaatgagaagttcaagagcaaggccacactgactgtagacaaatcctccagcacagcctacatgcagctcagcagcctgacatctgaggactctgcggtctattattgttcaagatatggatgggattacgggtactactttgactactggggccaaggcaccactctcacagtctcctcagagagtcagtccttcccaaatgtcttccccctagtactcatg
JP0038B11P13_1	TA5	T283A	4	ggggctgagcttgtgaagcctggggcttcagtgaagctgtcctgcaaggcttctggctacatcttcaccagctactggatgcactgggtgaagcagaggcctggacgaggccttgagtggattggaatgattgatcctaatagtggtggtactaagtacaatgagaagttcaagagcaaggccacactgactgtagacaaaccctccagcacagcctacatgcagctcagcagcctgacatctgaggactctgcggtctattattgtacaggatattactacggtagtagctactttgactactggggccaaggcaccactctcacagtctcctcagctacaacaacagccccatctgtctatcccttggtccctggctgcggtgacacatctggatcc…
JP0038B12P08_1	WT4	WT	6	ggggctgaggttgtgaagcctggggcttcagtgaagctgtcctgcaaggcttctggctacactttcaccagctactggatgcagtgggtgaagcagaggcctggacgaggccttgagtggattggaaggattgatcctaatagtggtgatactaagtacagtgagaagttcaagagcaaggccacactgactgtagacaaaccctccagaacagcctacatgcagctcagcagcctgacatctgaggactctgcggtctattattgtgccctttattactacggtagggcctggtttgcttactggggccaagggactctggtcactgtctctgcagccaaaacgacacccccatctgtctatccactggcccctggatctgctgcccaaactaactcc…
JP0038B12P09_1	WT5	WT	4	ggggctgagcttgtgaagcctggggcttcagtgaagctgtcctgcaaggcttctggctacaccttcaccttctactggatacactgggtgaagcagaggcctggacgaggccttgcgtggattggaaggattgatcctaatagtggtggtactaagtacaatgagaagttcaagagcaaggccacactgactgtagacaaaccctccagcacagcctacatgcagctcagcagcctgacatctgaggactctgcggtctattattgtgcaagatatcgatggttactagggggttactactttgactactggggcccaggcaccactctcacagtctcctcagccaaaacgacacccccatctgtctatccactggcccctggatctgctgcccaaact…
JP0038B12P10_2	WT6	WT	6	ggggctgagcttgtgaagcctggggcttcagtgaagctgtcctgcaaggcttctggctacaccttcaccaactactggatgcactgggtgaagcagaggcctggacgaggccttgagtggattggaaggattgatcctaatagtggtggtactaggtccaatgaaaacttcaagaacaaggccacactgactgtagacaaaccctccagcacagcctacatgcagctcagcagcctgacatctgaggactctgcggtctattattgtgcaagatacgactgggagaaagggtcctggtttgcttactggggccaagggactctggtcactgtctctgcagccaaaacaacacccccatcagtctatccactggcccctgggtgtggagatacaactggt…
JP0038B12P12_1	TA4	T283A	4	ggggctgagcttgtgaagcctggggcttcagtgaagctgtcctgcaaggcttctggctacaccttcaccagctactggatgcactgggtgaaacagaggcctggacgaggccttgagtggattggaaggattgatcctaatagtggcggtactaagtacaatgagaagttcaagagcaaggccacactgactgtagacaagccctccagcacagcctacatgcagctcagcagcctgacatctgaggactctgcggtctattattgtacaagatacaaatttgactacggtagttgccttgactactggggccaaggcaccactctcacagtctcctcagagagtcagtccttcccaaatgtcttccccctagtactcatg
JP0038B12P13_1	TA5	T283A	1	ggggctgagcttgtgaatcctggggcttcagtgaagctgtcctgcaaggcttctggctacaccttcaccagctactggatgcactgggtgaagcagaggcctggacgaggccttgagtggattggaaggattgatcctaatagtggtggtactaagtacaatgagaagttcaagagcaaggccacactgactgtagacaaaccctccagcacagcctacatgcagctcagcagcctgacatctgaggactctgcggtctattattgtgcaagataccattattactacggtggtagctacggggctatggactactggggtcaaggaacctcagtcaccgtctcctcagagagtcagtccttcccaaatgtcttccccctggtagaatta
JP0038C01P09_1	WT5	WT	6	ggacctgagctgacgaggcctggggcttcagtgaagttgtcctgcaaggcttctggctacaccttcacaagccatggtataagctgggtgaagcagagaactggacagggccttgagtggattggagagatttatcctagaagtggtaatacttactacaatgagaagttcaagggcaaggccactctgactgcagacaaatcctccagcacagcgtacatggagctccgcagcctgacatcagaggactctgcggtctatttctgtgcaagaatttattactacggtagcggggggtacttcgatgtctggggcacagggaccacggtcaccgtctcctcagagagtcagtccttcccaaatgtcttccccctcagcaatcgt
JP0038C01P10_1	WT6	WT	4	gtggcagagcttgtgaggccaggggcctcagtcaagttgtcctgcacagcttctggcttcaacattaaaaacacctatatgcactgggtgaaacagaggcctgaacagggcctggagtggattggaaggattgatcctacgaatggtaatactaaatatgccccgaagttccagggcaaggccactataactgcagacacatcctccaacacagcctacctgcagctcagcagcctgacatctgaggacactgccctctattactgtactaaatactactacgatagtggctcccgagggtttgcttactggggccaagggactctggtcactgtctctgcagccaaaacgacacccccatctgtctatccactggcccctggatctgctgcccaaact…
JP0038C01P11_1	TA3	T283A	9	gggttcagctcaggtccagactgagcatcagcaaagacaactccaagagccaagttttcttaaaaatgaacagtctgcaaactgatgacacagccatgtactactgtgccaaactctctcactacggtagtacctacttcgatgtctggggcacagggaccacggtcaccgtctcctcagccaaaacgacacccccatctgtctatccactggcccctggatctgctgcccaaactaactccatggtgaccctgggatgcctggtcaagggctatttccctgagcgaacgcaata
JP0038C01P12_1	TA4	T283A	7	ggggctgagcttgtgaagcctggggcttcagtgaagctgtcctgcaaggcttctggctacaccttcaccagctactggatgcactgggtgaagcagaggcctggacgcggccttgagtggattggaaggattgatccttatagtggtggtactaagttcaatgagaagttcaagaccaaggccacactgactgtagacaaaccctccagcacagcctacatgcagctcagcagcctgacatctgaggactctacgttctattattgtgctagggggacgaggccgtactactttgactactggggccaaggcaccactctcacagtctcctcagagagtcagtccttcccaaatgtcttccccctagtactcatg
JP0038C01P13_1	TA5	T283A	0	ggggctgagcttgtgaagcctggggcttcagtgaagctgtcctgcaaggcttctggctacaccttcaccagctactggatgcactgggtgaagcagaggcctggacgaggccttgagtggattggaaggattgatcctaatagtggtggtactaagtacaatgagaagttcaagagcaaggccacactgactgtagacaaaccctccagcacagcctacatgcagctcagcagcctgacatctgaggactctgcggtctattattgtgcaagatatgattactacggtagtaactactttgactactggggccaaggcaccactctcacagtctcctcagagagtcagtccttcccaaatgtcttccccctggtagaatta
JP0038C02P08_1	WT4	WT	1	ggggctgagcttgtgaagcctggggcttcagtgaagctgtcctgcaaggcttctggctacaccttcaccagctactggatgcactgggtgaagcagaggcctggacgaggccttgagtggattggaaggattgatcctaatagtggtgatactaagtacaatgagaagttcaagagcaaggccacactgactgtagacaaaccctccagcacagcctacatgcagctcagcagcctgacatctgaggactctgcggtctattattgtgcaagaagggtcaatttaattcactttgactactggggccaaggcaccactctcacagtctcctcagccaaaacgacacccccatctgtctatccactggcccctggatctgctgcccaaactaactccatg…
JP0038C02P09_1	WT5	WT	3	ggacctggcctggcaaaaccttctcagactctgtccctcacctgttctgtcactggctactccatcaccagtgattactggaactggatccggaaattcccagggaataaacttgaatacatggggtacataaggtacagtggtagcacttactacaatccatctctcaaaagtcgaatctccataactcgagacacatccaagaaccagtattacctgcagttgaattctgtgactcctgaggacacagccacatattactgtgcaagaggcgattactacggtagttactacaaggactggtacttcgatgtctggggcacagggaccacggtcaccgtctcctcagccaaaacgacacccccatctgtctatccactggcccctggatctgctgcc…
JP0038C02P10_1	WT6	WT	3	ggggctgagcttgtgaagcctggggcttcagtgaagctgtcctgcaaggcttctggctacaccttcaccagctactggatacactgggtgaagcggaggcctggacgaggccttgagtggattggaagaattgatcctaatagtggtggtactaagtacaatgagaagttcaagagcaaggccacactgactgtagacaaaccctccagcacagcctacatgcagctcagcagcctgacatctgaggactctgcggtctattattgtgcccccttttactacggtagtggccgctttgcctactggggccaaggcaccactctcacagtctcctcagagagtcagtccttcccaaatgtcttccccctttctgtagaa
JP0038C02P11_1	TA3	T283A	4	gtggcagagcttgtgaggccaggggcctcagtcaagttgtcctgcacagcttctggcttcaacattaaaaacacctatatgcactgggtgaagcagaggcctgaacagggcctggagtggattggaaggattgatcctgcgaataataatactaaatatgccccgaagttccaggacaaggccactataacttcagacacatcctccaacacagcctacctgcagctcagcagcctgacatctgaggacactgccatctattactgtgcgctttattattacgttagtaggtacgggtttgcttactggggccaagggactctggtcactgtctctgcagagagtcagtccttcccaaatgtcttccccctgaacgcaata
JP0038C02P12_1	TA4	T283A	1	ggggctgagcttgtgaagcctggggcttcagtgaagctgtcctgcaaggcttctggctacaccttcaccagctactggatgcactgggtgaagcagaggcctggacgaggccttgagtggattggaaggattgatcctaatagtggtggtactaagtacaatgagaagttcaagaacaaggccacactgactgtagacaaaccctccagcacagcctacatgcagctcagcagcctgacatctgaggactctgcggtctattattgtgcctcttattactacggttttagctactttgactactggggccaaggcaccactctcacagtctcctcagccaaaacgacacccccatctgtctatccactggcccctggatctgctgcccaaactaactcc…
JP0038C02P13_1	TA5	T283A	4	ggggctgagcttgtgaagcctggggcttcagtgaagctgtcctgcaaggcttctgcctacaccttcaccagctactggatgcattgggtgaagcagaggcctggacgaggccttgagtggattggaaggattgatcctaatagtggtggtactaagtacaatgagaagttcaagagcaaggccacactgactgtagacaaatcctccagcacagcctacatgcagctcagcagcctgacatctgaggactctgcggtctattattgtacaagaggggcctttgactactggggccaaggcaccactctcacagtctcctcagccaaaacgacacccccatctgtctatccactggcccctggatctgctgcccaaactaactccatggtgaccctggga…
JP0038C03P08_1	WT4	WT	0	ggggctgagcttgtgaagcctggggcttcagtgaagctgtcctgcaaggcttctggctacaccttcaccagctactggatgcactgggtgaagcagaggcctggacgaggccttgagtggattggaaggattgatcctaatagtggtggtactaagtacaatgagaagttcaagagcaaggccacactgactgtagacaaaccctccagcacagcctacatgcagctcagcagcctgacatctgaggactctgcggtctattattgtgcaagatactactacggtagtagctggtttgactactggggccaaggcaccactctcacagtctcctcagagagtcagtccttcccaaatgtcttccccctggtctattaa
JP0038C03P09_1	WT5	WT	2	ggggctgagcttgtgaagcctggggcttcagtgaagctgtcctgcaaggcttctggctacaccttcaccagctactggatgcactgggtgaagcagaggcctggacgaggccttgagtggattggaaggattgatcctaatagtggtggtactaggtacaatgagaagttcaagagcaaggccacactgactgtagacaagccctccagcacagcctacatgcagctcagcagcctgacatctgaggactctgcggtctattattgtgcaagataccaactgggactctactttgactactggggccaaggcaccactctcacagtctcctcagccaaaacgacacccccatctgtctatccactggcccctggatctgctgcccaaactaactccatg…
JP0038C03P10_1	WT6	WT	2	ggggctgagcttgtgaagcctggggcttcagtgaagctgtcctgcaaggcttctggctacaccttcaccagctactggatgcactgggtgaagcagaggcctggacgaggccttgagtggattggaaggattgatcctaatagtggtggtactaggttcaatgagaagttcaagagcaaggccacactgactgtagacaaaccctccagcacagcctacatgcagctcagcagcctgacatctgaggactctgcggtctattattgtgcaagatattactactgtagtagctacttcgatgtctggggcacagggaccacggtcaccgtctcctcagagagtcagtccttcccaaatgtcttccccctttctgtagaa
JP0038C03P11_1	TA3	T283A	5	gtggcagagcttgtgaggccaggggcctcagtcaagttgtcctgcacagcttctgtcttcaacattgaaaacacctatatgcactgggtgaagcagaggcctgaacagggcctggagtggattggaaggattgatcctgcgaatggtaatactaaatatgccccgaacttcccgggcaaggcctctataactgcagacacatcctccaacacagcctacctgcagctcagcagcctgacatctgaggacactgccatctattactgtgcactttattactacggtagtaggtacgggtttgcttactggggccaagggactctggtcactgtctctgcagagagtcagtccttcccaaatgtcttccccctgaacgcaata
JP0038C03P13_1	TA5	T283A	1	ggggcagagcttgtgaagccaggggcctcagtcaagttgtcctgcacagcttctggcttcaacattaaagactactatatacactgggtgaagcagaggactgaacagggcctggagtggattggaaggattgatcctgaggatggtgaaactaaatatgccccgaaattccagggcaaggccactataacagcagacacatcctccaacacagcctacctgcagctcagcagcctgacatctgaggacactgccgtctattactgtgctagatattattattatggtacttactttgactactggggccaaggcaccactctcacagtctcctcagccaaaacgacacccccatctgtctatccactggcccctggatctgctgcccaaactaactcc…
JP0038C04P08_1	WT4	WT	1	ggggctgagcttgtgaagcctggggcttcagtgaagctgtcctgcaaggcttctggctacaccttcaccaactactggatgcactgggtgaagcagaggcctggacgaggccttgagtggattggaaggattgatcctaatagtggtggtactaagtacaatgagaagttcaagagcaaggccacactgactgtagacaaaccctccagcacagcctacatgcagctcagcagcctgacatctgaggactctgcggtctattattgtgcaagatatggttactacaggatggactactggggtcaaggaacctcagtcaccgtctcctcagccaaaacgacacccccatctgtctatccactggcccctggatctgctgcccaaactaactccatggtg…
JP0038C04P09_1	WT5	WT	3	ggccctgggatattgcagccctcccagaccctcagtctgacttgttctttctctgggttttcactgagcacttttggtatgggtgtaggctggattcgtcagccttcagggaagggtctgcagtggctggcacacatttggtgggatgctgataattactataacccagccctgaagagtcggctcacaatctccaaggatacctccaaaaaccaggtattcctcaagatcgccaatgtggacactgcagatactgccacatactactgtgctcgaataactactacgttagtagctgactactggggccaaggcaccactctcacagtctcctcagccaaaacgacacccccatctgtctatccactggcccctggatctgctgcccaaactaactcc…
JP0038C04P10_1	WT6	WT	1	ggggctgagcttgtgaagcctggggcttcagtgaagctgtcctgcaaggcttctggctacaccttcaccagctactggatacactgggtgaagcagaggcctggacgaggccttgagtggattggaaggattgatcctaatagtggtggtactaagtacaatgagaagttcaagagcaaggccacactgactgtagacaaaccctccagcacagcctacatgcagctcagcagcctgacatctgaggactctgcggtctattattgtgccccctattactacgatagtagccgctttgactactggggccaaggcaccactctcacagtctcctcagagagtcagtccttcccaaatgtcttccccctttctgtagaa
JP0038C04P11_1	TA3	T283A	5	ggccctgggatattgcagtcctcccagaccctcagtctgacttgttctttctctgggttttcactgaccacttctgctatgggtgtgagctggattcgtcagccttcaggaaagggtctggagtggctggcacacatttactgggatgatgacaagcgctataaaccatccctgaagagccggctcacaatctccaaggatacctccagaaaccaggtgttcctcaagatcaccagtgtggacactgcagatactggcacatactactgtgctcgaagaatttattactacggtagtaactggtacttcgatgtctggggcacagggaccacggtcaccgtctcctcagccaaaacgacacccccatctgtctatccactggcccctggatctgctgcc…
JP0038C04P13_1	TA5	T283A	3	ggagctgagctggcgaggcctggggcttcagtggagctgtcctgtaaggcttctggctacaccttcacaagctatggtataagttgggtgaagcagagaactggacagggccttgagtggattggagagatttatcctagaagtggtaatacttactacaatgagaagttcaagggcaaggccacactgactgcagacaaatcctccagcacagcgtacatggagctccgcagcctgacatctgaggactctgcggtctatttctgtgcaagagagggggatggttaccagttcttaaactgggaatttgcttactggggccaagggactctggtcactgtctctgcagccaaaacgacacccccatctgtctatccactggcccctggatctgctgcc…
JP0038C05P08_1	WT4	WT	4	ggggctgagcttgtgaagcctggggcttcagtgaagctgtcctgcaaggcttctggcaacaccttcaccagcttctggctgcactgggtgaagcagaggcctggacgaggccttgagtggattggaaggattgatcctaatagtggtggtactaggtacaatgagaagttcaagagcaaggccacactgactgtagacaaaccctccagcacagcctacatgcagctcagcagcctgacatctgaggactctgcggtctattattgtgcaagatactggtactacggtagtaggtttgactactggggccaaggcaccactctcacagtctcctcagccaaaacgacacccccatctgtctatccactggcccctggatctgctgcccaaactaactcc…
JP0038C05P09_1	WT5	WT	1	ggggctgagcttgtgaagcctggggcttcagtgaagctgtcctgcaaggcttctggctacaccttcaccagctactggatgcactgggtgaagcagaggcctggacgaggccttgagtggattggaaggattgatcctaatagtggtggtactaagtacaatgagaagttcaagagcaaggccacactgactgtagacaaaccctccagcacagcctacatgcacctcagcagcctgacatctgaggactctgcggtctattattgtgcaagatatcgatggttactaggggggtactactttgactactggggccaaggcaccactctcacagtctcctcagccaaaacgacacccccatctgtctatccactggcccctggatctgctgcccaaact…
JP0038C05P10_1	WT6	WT	7	ggacctggcctagtgcagccctcacagagcctgtccatcacctgcacagtctctggtttctcattaactacctatggtgtacactgggttcgccagtctccaggacagggtctggagtgtctaggagtgatatggagtggtggaaacacagactataatgcagctttcatgtccagactgagcatcagcaaggacaattccaagagccaagttttctttaaaatgaacagtctgcaagctgatgacacagccatctattactgtgccagaaagaaggggtggtacctttggtttccttactggggccaagggactctggtcactgtctctgcagagagtcagtccttcccaaatgtcttccccctttctgtagaa
JP0038C05P12_1	TA4	T283A	5	ggggctgagcttgtgaagcctggggcttcagtgaagctgtcctgcaaggcttctggctacaccttcaccagctactggatgcactgggtgaagcagtggcctggacgaggccttgagtggattggaaggattgatcctaatagtggtggtactagatacaatgagaatttcaagaccaaggccacactgactgtagacaaaccctccagcacagcctacatgcagctcagcagcctgacatctgaggactctgcggtctattattgtgcaagggggacgaggccgtactactttgactactggggccaaggcaccactctcacagtctcctcagagagtcagtccttcccaaatgtcttccccctagtactcatg
JP0038C05P13_1	TA5	T283A	3	ggggctgagctggtgaggcctggggcctcagtgaagatgtcctgcaaggcttctggctacacatttaccagttacaatatgcactgggtaaagcagacacctagacagggcctggaatggattggagctatttatccaggaaatggtgatacttcctacaatcacaaattcaaggacaaggccacactgactgtagacaaatcctccagcacagcctacatgcagctcagcagcctgacatctgaagactctgcggtctatttctgtgcaagagggaggatttattactacggtagtagctcggggtactttgactactggggccaaggcaccactctcacagtctcctcagagagtcagtccttcccaaatgtcttccccctggtagaatta
JP0038C06P09_1	WT5	WT	1	ggggctgagcttgtgaagcctggggcttcagtgaagttgtcctgcaaggcttctggctacaccttcaccagctactggatgcactgggtgaagcagaggcctggacgaggccttgagtggattggaaggattgatcctaatagtggtggtactaagtacaatgagaagttcaagagcaaggccacactgactgtagacaaaccctccagcacagcctacatgcagctcagcagcctgacatctgaggactctgcggtctattattgtgcaagatatctctatggtaactactttgactactggggccaaggcaccactctcacagtctcctcagccaaaacgacacccccatctgtctatccactggcccctggatctgctgcccaaactaactccatg…
JP0038C06P10_1	WT6	WT	3	ggacctggcctagtgcagccctcacagagcctgtccatcacctgcacagtctctggtttctcattaactacctatggtgtacagtgggttcggcagtctccaggaaagggtctggagtggctgggagtgatatggagtggtggaagcacagactataatgcagctttcatatccagactgagcatcagcaaggacaattccaagagccaagttttctttaaaatgaacagtctgcaagctgatgacacagccatatattactgtgccagaaggggtagtaattatcccatctactataactttgactactggggccaaggcaccactctcacagtctcctcagccaaaacgacacccccatctgtctatccactggcccctggatctgctgcccaaact…
JP0038C06P12_1	TA4	T283A	2	gtggcagagcttgtgaggccaggggcctcagtcaagttgtcctgcacagcttctgtcttcaaccttaaaaacacctatatgcactgggtgaagcagaggcctgaacagggcctggagtggattggaaggattgatcctgcgaatggtaatactaaatatgccccgaagttccagggcaaggccactataactgcagacacatcctccaacacagcctacctgcagctcagcagcctgacatctgaggacactgccatctattactgtgctctttattactacggtcgtagctacgggtttgcttactggggccaagggactctggtcactgtctctgcagagagtcagtccttcccaaatgtcttccccctagtactcatg
JP0038C06P13_1	TA5	T283A	4	ggagctgagctggcgaggcctggggcttcagtgaagctgtcctgcaaggcttctggctacaccttcacaagctgtggtataagctgggtgaagcagagaactggacagggccttgaatggattggagagatttatcctagaagtggtaatacttcctacaatgagaagttcaagggcaaggccacactgactgcagacaaatcctccagcacagcgtacatggagctccgcagtctgacatctgaggactctgcggtctatttctgtgaggcctactctagtaaccacctttttgcttactggggccaagggactctggtcactatctctgcagagagtcagtccttcccaaatgtcttccccctggtagaatta
JP0038C07P08_1	WT4	WT	1	gtggcagagcttgtgaggccaggggcctcagtcaagttgtcctgcacagcttctggcttcaacattaaaaacacctatatgcactgggtgaagcagaggcctgaacagggcctggagtggattggaaggattgatcctgcgaatggtaatactaaatatgccccgaagttccagggcaaggccactataactgcagacacatcctccaacacagcctacctgcagctcagcagcctgacatctgaggacactgtcatctattactgtgctagataccaattgggacggtacttcgatgtctggggcacagggaccacggtcaccgtctcctcagagagtcagtccttcccaaatgtcttccccctggtctattaa
JP0038C07P09_1	WT5	WT	1	ggggctgagcttgtgaagcctggggcttcagtgaagctgtcctgcaaggcttctggctacaccttcaccagctactggatgcactgggtgaagcagaggcctggacgaggccttgagtggattggaaggattgatcctaatagtggtggtactaagtacaatgagaagttcaagaacaaggccacactgactgtagacaaaccctccagcacagcctacatgcagctcagcagcctgacatctgaggactctgcggtctattattgtgcaagataccaactgggactcaactttgactactggggccaaggcaccactctcacagtctcctcagagagtcagtccttcccaaatgtcttccccctcagcaatcgt
JP0038C07P10_1	WT6	WT	0	ggggctgagcttgtgaagcctggggcttcagtgaagctgtcctgcaaggcttctggctacaccttcaccagctactggatgcactgggtgaagcagaggcctggacgaggccttgagtggattggaaggattgatcctaatagtggtggtactaagtacaatgagaagttcaagagcaaggccacactgactgtagacaaaccctccagcacagcctacatgcagctcagcagcctgacatctgaggactctgcggtctattattgtgccccctattactacgttaatagccgctttggctactggggccaaggcaccactctcacagtctcctcagccaaaacgacacccccatctgtctatccactggcccctggatctgctgcccaaactaactcc…
JP0038C07P11_2	TA3	T283A	2	ggacctgtcctggtgaagcctggggcttcagtgaagatatcctgtaaggcttctggatacacgttcactgactactacatgaactgggtgaagcagagccatggaaagagccttgagtggattggagatattaatcctaacaatggtggtactagctacaaccagaagttcaagggcaaggccacattgactgtagacaagtcctccagcacagcctacatggagctccgcagcctgacatctgaggactctgcagtctattactgtgcaagatcgagtaactactatgctatggactactggggtcaaggaacctcagtcaccgtctcctcagagagtcagtccttcccaaatgtcttccccctgaacgcaata
JP0038C07P12_1	TA4	T283A	0	ggagctgagctggcgaggcctggggcttcagtgaagctgtcctgcaaggcttctggctacaccttcacaagctatggtataagctgggtgaagcagagaactggacagggccttgagtggattggagagatttatcctagaagtggtaatacttactacaatgagaagttcaagggcaaggccacactgactgcagacaaatcctccagcacagcgtacatggagctccgcagcctgacatctgaggactctgcggtctatttctgtgcctatgattacgacgaggggtttgcttactggggccaagggactctggtcactgtctctgcagagagtcagtccttcccaaatgtcttccccctagtactcatg
JP0038C07P13_1	TA5	T283A	0	ggggctgagcttgtgaagcctggggcttcagtgaagctgtcctgcaaggcttctggctacaccttcaccagctactggatgcactgggtgaagcagaggcctggacgaggccttgagtggattggaaggattgatcctaatagtggtggtactaagtacaatgagaagttcaagagcaaggccacactgactgtagacaaaccctccagcacagcctacatgcagctcagcagcctgacatctgaggactctgcggtctattattgtgcaagatatgattactacggtagtagctactttgactactggggccaaggcaccactctcacagtctcctcagagagtcagtccttcccaaatgtcttccccctggtagaatta
JP0038C08P08_2	WT4	WT	2	ggggctgagcttgtgaagcctggggcttcagtgaagctgtcctgcaaggcttctggctacaccttcaccagctactggatgcactgggtgaagcagaggcctggacgaggccttgagtggattggaaggattgatcctaatagtggtggtactaagtacaatgagaagttcaagagcaaggccacactgactgtagacaaaccgtccagcacagcctacatgcagctcagcagcctgacatctgaggactctgcggtctactattgtgcaagatattactacggtactaaggggtcctattttgactgctggggccaaggcaccactctcacagtctcctcagccaaaacgacacccccatctgtctatccactggcccctggatctgctgcccaaact…
JP0038C08P09_1	WT5	WT	6	ggacctgagctgacgaggcctggggcttcagtgaagttgtcctgcaaggcttctggctacaccttcacaagccatggtataagctgggtgaagcagagaactggacagggccttgagtggattggagagatttatcctagaagtggtaatacttactacaatgagaagttcaagggcaaggccactctgactgcagacaaatcctccagcacagcgtacatggagctccgcagcctgacatcagaggactctgcggtctatttctgtgcaagaatttattactacggtagcggggggtacttcgatgtctggggcacagggaccacggtcaccgtctcctcagagagtcagtccttcccaaatgtcttccccctcagcaatcgt
[truncated: 482 more rows]
